# Supplementary material for: Structural and Phylogenetic Diversity of Anaerobic Carbon-Monoxide Dehydrogenases
Source: Front Microbiol. 2019 Jan 17;9:3353. doi: 10.3389/fmicb.2018.03353 (PMC6344411; doi:10.3389/fmicb.2018.03353)
Supplement: Supplementary file 1 [file Table_1.XLSX]

## Sheet: Supplementary Table 1
Supplementary Table 1. The Ni-CODHs protein dataset with structural features.
NCBI Accession No.	Name	BLASTp e value		BLASTp bit score		AA length	Clade	Structural group	D-cluster	B-cluster	Acid-base	C-cluster	C-cluster	C-cluster	C-cluster	C-cluster	C-cluster	Acid-base	E-cluster	F-cluster	novel cluster-like Cys motifs	other signatures
		CooS	ACDS	CooS	ACDS						His	His	Cys1	Cys2	Cys3	Cys4	Cys5	Lys
AGF96112.1	acetyl-CoA decarbonylase/synthase complex subunit alpha [Methanosarcina mazei Tuc01]	-	0	-	1548	807	A	A-1	type I		H	H	C	C	C	C	C	K
AKB15258.1	CO dehydrogenase/acetyl-CoA synthase subunit alpha, CO dehydrogenase subcomplex [Methanosarcina thermophila CHTI-55]	-	0	-	1271	803	A	A-1	type I		H	H	C	C	C	C	C	K
AKB33672.1	CO dehydrogenase/acetyl-CoA synthase subunit alpha, CO dehydrogenase subcomplex [Methanosarcina siciliae HI350]	-	0	-	1543	806	A	A-1	type I		H	H	C	C	C	C	C	K
AKB33827.1	CO dehydrogenase/acetyl-CoA synthase subunit alpha, CO dehydrogenase subcomplex [Methanosarcina siciliae HI350]	-	0	-	1399	805	A	A-1	type I		H	H	C	C	C	C	C	K
ALK05317.1	acetyl-CoA decarbonylase/synthase complex subunit alpha [Methanosarcina sp. 795]	-	0	-	1271	803	A	A-1	type I		H	H	C	C	C	C	C	K
BAZ99700.1	Carbon monoxide dehydrogenase/acetyl-CoA synthase subunit beta [Methanothermobacter sp. EMTCatA1]	-	0	-	740	780	A	A-1	type I		H	H	C	C	C	C	C	K
EHP84374.1	CO dehydrogenase/acetyl-CoA synthase complex, epsilon subunit [Methanotorris formicicus Mc-S-70]	-	0	-	687	769	A	A-1	type I		H	H	C	C	C	C	C	K
EKQ55335.1	acetyl-CoA decarbonylase/synthase alpha subunit [Methanobacterium sp. Maddingley MBC34]	-	0	-	709	791	A	A-1	type I		H	H	C	C	C	C	C	K
KON30510.1	acetyl-CoA decarbonylase/synthase complex subunit alpha [miscellaneous Crenarchaeota group archaeon SMTZ1-55]	-	0	-	732	777	A	A-1	type I		H	H	C	C	C	C	C	K
KON30654.1	acetyl-CoA decarbonylase/synthase complex subunit alpha [miscellaneous Crenarchaeota group-15 archaeon DG-45]	-	0	-	740	776	A	A-1	type I		H	H	C	C	C	C	C	K
KON32187.1	acetyl-CoA decarbonylase/synthase complex subunit alpha [miscellaneous Crenarchaeota group-1 archaeon SG8-32-3]	-	0	-	749	770	A	A-1	type I		H	H	C	C	C	C	C	K
KON34459.1	acetyl-CoA decarbonylase/synthase complex subunit alpha [miscellaneous Crenarchaeota group-6 archaeon AD8-1]	-	0	-	721	772	A	A-1	type I		H	H	C	C	C	C	C	K
KPV62189.1	Acetyl-CoA decarbonylase/synthase complex subunit alpha 2 [Candidatus Bathyarchaeota archaeon BA2]	-	0	-	724	782	A	A-1	type I		H	H	C	C	C	C	C	K
KPV65085.1	Acetyl-CoA decarbonylase/synthase complex subunit alpha 2 [Candidatus Bathyarchaeota archaeon BA1]	-	0	-	724	775	A	A-1	type I		H	H	C	C	C	C	C	K
KUJ94763.1	Acetyl-CoA decarbonylase/synthase complex subunit alpha 2 [Archaeoglobus fulgidus]	-	0	-	766	798	A	A-1	type I		H	H	C	C	C	C	C	K
KUK75569.1	Acetyl-CoA decarbonylase/synthase complex subunit alpha [Methanobacterium sp. 42_16]	-	0	-	720	784	A	A-1	type I		H	H	C	C	C	C	C	K
KUL05190.1	Acetyl-CoA decarbonylase/synthase complex subunit alpha [Methanomicrobiales archaeon 53_19]	-	0	-	710	782	A	A-1	type I		H	H	C	C	C	C	C	K
KXA90963.1	hypothetical protein AKJ57_02970 [candidate divison MSBL1 archaeon SCGC-AAA259A05]	-	0	-	665	795	A	A-1	type I		H	H	C	C	C	C	C	K
KXA93303.1	hypothetical protein AKJ64_00960 [candidate divison MSBL1 archaeon SCGC-AAA259E17]	-	0	-	672	795	A	A-1	type I		H	H	C	C	C	C	C	K
KXA97824.1	hypothetical protein AKJ38_00100 [candidate divison MSBL1 archaeon SCGC-AAA259I14]	-	0	-	720	794	A	A-1	type I		H	H	C	C	C	C	C	K
KXB02732.1	acetyl-CoA decarbonylase/synthase complex subunit alpha [candidate divison MSBL1 archaeon SCGC-AAA261D19]	-	0	-	669	781	A	A-1	type I		H	H	C	C	C	C	C	K
KXB05050.1	hypothetical protein AKJ50_01785 [candidate divison MSBL1 archaeon SCGC-AAA382A13]	-	0	-	702	794	A	A-1	type I		H	H	C	C	C	C	C	K
KXB05709.1	hypothetical protein AKJ49_00305 [candidate divison MSBL1 archaeon SCGC-AAA382A03]	-	0	-	701	794	A	A-1	type I		H	H	C	C	C	C	C	K
KXH71785.1	acetyl-CoA decarbonylase/synthase complex subunit alpha [Candidatus Thorarchaeota archaeon SMTZ1-83]	-	0	-	660	780	A	A-1	type I		H	H	C	C	C	C	C	K
KXH75278.1	acetyl-CoA decarbonylase/synthase complex subunit alpha [Candidatus Thorarchaeota archaeon SMTZ1-45]	-	0	-	661	780	A	A-1	type I		H	H	C	C	C	C	C	K
KXS46542.1	acetyl-CoA decarbonylase/synthase complex subunit alpha [Methanohalophilus sp. T328-1]	-	0	-	1095	801	A	A-1	type I		H	H	C	C	C	C	C	K
KYH36488.1	acetyl-CoA decarbonylase/synthase complex subunit alpha, partial [Candidatus Bathyarchaeota archaeon B25]	-	0	-	654	721	A	A-1	type I		H	H	C	C	C	C	C	K
KYH37445.1	acetyl-CoA decarbonylase/synthase complex subunit alpha [Candidatus Bathyarchaeota archaeon B24]	-	0	-	715	782	A	A-1	type I		H	H	C	C	C	C	C	K
KYH41259.1	acetyl-CoA decarbonylase/synthase complex subunit alpha [Candidatus Bathyarchaeota archaeon B63]	-	0	-	723	789	A	A-1	type I		H	H	C	C	C	C	C	K
KYK35828.1	acetyl-CoA decarbonylase/synthase complex subunit alpha [Theionarchaea archaeon DG-70-1]	-	0	-	698	771	A	A-1	type I		H	H	C	C	C	C	C	K
OEU42370.1	CO dehydrogenase/acetyl-CoA synthase complex subunit epsilon [Methanosarcina sp. Ant1]	-	0	-	1293	807	A	A-1	type I		H	H	C	C	C	C	C	K
OFV66349.1	acetyl-CoA decarbonylase/synthase complex alpha subunit [Candidatus Syntrophoarchaeum butanivorans]	-	0	-	746	800	A	A-1	type I		H	H	C	C	C	C	C	K
OFV67586.1	acetyl-CoA decarbonylase/synthase alpha subunit [Candidatus Syntrophoarchaeum caldarius]	-	0	-	738	800	A	A-1	type I		H	H	C	C	C	C	C	K
OGD52777.1	CO dehydrogenase/acetyl-CoA synthase complex subunit epsilon [Candidatus Bathyarchaeota archaeon RBG_13_60_20]	-	0	-	739	781	A	A-1	type I		H	H	C	C	C	C	C	K
OGD54524.1	CO dehydrogenase/acetyl-CoA synthase complex subunit epsilon [Candidatus Bathyarchaeota archaeon RBG_13_38_9]	-	0	-	734	770	A	A-1	type I		H	H	C	C	C	C	C	K
OGN95394.1	CO dehydrogenase/acetyl-CoA synthase complex subunit epsilon [Chloroflexi bacterium RBG_13_51_36]	-	0	-	649	768	A	A-1	type I		H	H	C	C	C	C	C	K
OGP55901.1	CO dehydrogenase/acetyl-CoA synthase complex subunit epsilon [Deltaproteobacteria bacterium RBG_13_52_11]	-	0	-	645	767	A	A-1	type I		H	H	C	C	C	C	C	K
OGP75412.1	CO dehydrogenase/acetyl-CoA synthase complex subunit epsilon [Deltaproteobacteria bacterium RBG_16_49_23]	-	0	-	615	765	A	A-1	type I		H	H	C	C	C	C	C	K
OYT30143.1	CO dehydrogenase/acetyl-CoA synthase complex subunit epsilon [Thermofilum sp. ex4484_82]	-	0	-	728	778	A	A-1	type I		H	H	C	C	C	C	C	K
OYT52935.1	CO dehydrogenase/acetyl-CoA synthase complex subunit epsilon [Candidatus Bathyarchaeota archaeon ex4484_135]	-	0	-	757	775	A	A-1	type I		H	H	C	C	C	C	C	K
OYT63315.1	CO dehydrogenase/acetyl-CoA synthase complex subunit epsilon [Methanosarcinales archaeon ex4484_138]	-	0	-	839	792	A	A-1	type I		H	H	C	C	C	C	C	K
PCN50444.1	CO dehydrogenase/acetyl-CoA synthase complex subunit epsilon [Candidatus Geothermarchaeota archaeon ex4572_27]	-	0	-	756	779	A	A-1	type I		H	H	C	C	C	C	C	K
PDM26655.1	CO dehydrogenase/acetyl-CoA synthase complex subunit epsilon [Candidatus Bathyarchaeota archaeon B24-2]	-	0	-	742	780	A	A-1	type I		H	H	C	C	C	C	C	K
WP_004030694.1	CO dehydrogenase/acetyl-CoA synthase complex subunit epsilon [Methanobacterium formicicum]	-	0	-	725	788	A	A-1	type I		H	H	C	C	C	C	C	K
WP_010869648.1	acetyl-CoA synthase subunit alpha [Methanocaldococcus jannaschii]	-	0	-	667	774	A	A-1	type I		H	H	C	C	C	C	C	K
WP_010877316.1	acetyl-CoA synthase subunit alpha [Methanothermobacter thermautotrophicus]	-	0	-	738	780	A	A-1	type I		H	H	C	C	C	C	C	K
WP_010879884.1	acetyl-CoA synthase subunit alpha [Archaeoglobus fulgidus]	-	0	-	766	798	A	A-1	type I		H	H	C	C	C	C	C	K
WP_011021051.1	acetyl-CoA synthase subunit alpha [Methanosarcina acetivorans]	-	0	-	1558	806	A	A-1	type I		H	H	C	C	C	C	C	K
WP_011023758.1	acetyl-CoA synthase subunit alpha [Methanosarcina acetivorans]	-	0	-	1395	805	A	A-1	type I		H	H	C	C	C	C	C	K
WP_011024278.1	acetyl-CoA synthase subunit alpha [Methanosarcina acetivorans]	-	0	-	1395	805	A	A-1	type I		H	H	C	C	C	C	C	K
WP_011032635.1	acetyl-CoA synthase subunit alpha [Methanosarcina mazei]	-	0	-	1551	807	A	A-1	type I		H	H	C	C	C	C	C	K
WP_011034020.1	acetyl-CoA synthase subunit alpha [Methanosarcina mazei]	-	0	-	1450	806	A	A-1	type I		H	H	C	C	C	C	C	K
WP_011170929.1	CO dehydrogenase/acetyl-CoA synthase complex subunit epsilon [Methanococcus maripaludis]	-	0	-	694	778	A	A-1	type I		H	H	C	C	C	C	C	K
WP_011305243.1	acetyl-CoA synthase subunit alpha [Methanosarcina barkeri]	-	0	-	1668	806	A	A-1	type I		H	H	C	C	C	C	C	K
WP_011305469.1	CO dehydrogenase/acetyl-CoA synthase complex subunit epsilon [Methanosarcina barkeri]	-	0	-	1443	806	A	A-1	type I		H	H	C	C	C	C	C	K
WP_011447726.1	CO dehydrogenase/acetyl-CoA synthase complex subunit epsilon [Methanospirillum hungatei]	-	0	-	739	787	A	A-1	type I		H	H	C	C	C	C	C	K
WP_011498962.1	acetyl-CoA synthase subunit alpha [Methanococcoides burtonii]	-	0	-	1109	802	A	A-1	type I		H	H	C	C	C	C	C	K
WP_011868569.1	CO dehydrogenase/acetyl-CoA synthase complex subunit epsilon [Methanococcus maripaludis]	-	0	-	699	778	A	A-1	type I		H	H	C	C	C	C	C	K
WP_011972123.1	CO dehydrogenase/acetyl-CoA synthase complex subunit epsilon [Methanococcus vannielii]	-	0	-	703	779	A	A-1	type I		H	H	C	C	C	C	C	K
WP_011973193.1	CO dehydrogenase/acetyl-CoA synthase complex subunit epsilon [Methanococcus aeolicus]	-	0	-	634	768	A	A-1	type I		H	H	C	C	C	C	C	K
WP_011976634.1	CO dehydrogenase/acetyl-CoA synthase complex subunit epsilon [Methanococcus maripaludis]	-	0	-	699	778	A	A-1	type I		H	H	C	C	C	C	C	K
WP_012037082.1	CO dehydrogenase/acetyl-CoA synthase complex subunit epsilon [Methanocella arvoryzae]	-	0	-	690	773	A	A-1	type I		H	H	C	C	C	C	C	K
WP_012106924.1	CO dehydrogenase/acetyl-CoA synthase complex subunit epsilon [Methanoregula boonei]	-	0	-	699	786	A	A-1	type I		H	H	C	C	C	C	C	K
WP_012194400.1	CO dehydrogenase/acetyl-CoA synthase complex subunit epsilon [Methanococcus maripaludis]	-	0	-	689	778	A	A-1	type I		H	H	C	C	C	C	C	K
WP_012301267.1	CO dehydrogenase/acetyl-CoA synthase complex subunit epsilon [Candidatus Desulforudis audaxviator]	-	0	-	619	766	A	A-1	type I		H	H	C	C	C	C	C	K
WP_013037613.1	CO dehydrogenase/acetyl-CoA synthase complex subunit epsilon [Methanohalophilus mahii]	-	0	-	1088	801	A	A-1	type I		H	H	C	C	C	C	C	K
WP_013100433.1	CO dehydrogenase/acetyl-CoA synthase complex subunit epsilon [Methanocaldococcus infernus]	2.76e-05	0	58.9	637	758	A	A-1	type I		H	H	C	C	C	C	C	K
WP_013193912.1	CO dehydrogenase/acetyl-CoA synthase complex subunit epsilon [Methanohalobium evestigatum]	-	0	-	1095	801	A	A-1	type I		H	H	C	C	C	C	C	K
WP_013413605.1	CO dehydrogenase/acetyl-CoA synthase complex subunit epsilon [Methanothermus fervidus]	-	0	-	709	774	A	A-1	type I		H	H	C	C	C	C	C	K
WP_013644065.1	CO dehydrogenase/acetyl-CoA synthase complex subunit epsilon [Methanobacterium lacus]	-	0	-	737	781	A	A-1	type I		H	H	C	C	C	C	C	K
WP_013799512.1	CO dehydrogenase/acetyl-CoA synthase complex subunit epsilon [Methanotorris igneus]	-	0	-	673	782	A	A-1	type I		H	H	C	C	C	C	C	K
WP_013826442.1	CO dehydrogenase/acetyl-CoA synthase complex subunit epsilon [Methanobacterium paludis]	-	0	-	736	783	A	A-1	type I		H	H	C	C	C	C	C	K
WP_013866909.1	CO dehydrogenase/acetyl-CoA synthase complex subunit epsilon [Methanothermococcus okinawensis]	-	0	-	655	774	A	A-1	type I		H	H	C	C	C	C	C	K
WP_013898430.1	CO dehydrogenase/acetyl-CoA synthase complex subunit epsilon [Methanosalsum zhilinae]	-	0	-	1032	803	A	A-1	type I		H	H	C	C	C	C	C	K
WP_013999442.1	CO dehydrogenase/acetyl-CoA synthase complex subunit epsilon [Methanococcus maripaludis]	-	0	-	704	779	A	A-1	type I		H	H	C	C	C	C	C	K
WP_015054797.1	CO dehydrogenase/acetyl-CoA synthase complex subunit epsilon [Methanolobus psychrophilus]	-	0	-	1105	802	A	A-1	type I		H	H	C	C	C	C	C	K
WP_015285711.1	CO dehydrogenase/acetyl-CoA synthase complex subunit epsilon [Methanoregula formicica]	-	0	-	722	783	A	A-1	type I		H	H	C	C	C	C	C	K
WP_015324381.1	CO dehydrogenase/acetyl-CoA synthase complex subunit epsilon [Methanomethylovorans hollandica]	-	0	-	1123	804	A	A-1	type I		H	H	C	C	C	C	C	K
WP_015591589.1	CO dehydrogenase/acetyl-CoA synthase complex subunit epsilon [Archaeoglobus sulfaticallidus]	0.000831	0	53.9	786	800	A	A-1	type I		H	H	C	C	C	C	C	K
WP_015733265.1	CO dehydrogenase/acetyl-CoA synthase complex subunit epsilon [Methanocaldococcus vulcanius]	-	0	-	671	774	A	A-1	type I		H	H	C	C	C	C	C	K
WP_015790782.1	CO dehydrogenase/acetyl-CoA synthase complex subunit epsilon [Methanocaldococcus fervens]	-	0	-	664	774	A	A-1	type I		H	H	C	C	C	C	C	K
WP_017980953.1	CO dehydrogenase/acetyl-CoA synthase complex subunit epsilon [Methanocaldococcus villosus]	-	0	-	627	763	A	A-1	type I		H	H	C	C	C	C	C	K
WP_018153340.1	CO dehydrogenase/acetyl-CoA synthase complex subunit epsilon [Methanothermococcus thermolithotrophicus]	-	0	-	646	773	A	A-1	type I		H	H	C	C	C	C	C	K
WP_018154195.1	CO dehydrogenase/acetyl-CoA synthase complex subunit epsilon [Methanothermococcus thermolithotrophicus]	-	0	-	656	772	A	A-1	type I		H	H	C	C	C	C	C	K
WP_023843993.1	CO dehydrogenase/acetyl-CoA synthase complex subunit epsilon [Methanolobus tindarius]	-	0	-	1089	803	A	A-1	type I		H	H	C	C	C	C	C	K
WP_039376837.1	CO dehydrogenase/acetyl-CoA synthase complex subunit epsilon [Methanobacterium sp. MB1]	-	0	-	741	784	A	A-1	type I		H	H	C	C	C	C	C	K
WP_042702043.1	CO dehydrogenase/acetyl-CoA synthase complex subunit epsilon [Methanobrevibacter arboriphilus]	-	0	-	699	784	A	A-1	type I		H	H	C	C	C	C	C	K
WP_048037078.1	CO dehydrogenase/acetyl-CoA synthase complex subunit epsilon [Methanosarcina mazei]	-	0	-	1548	807	A	A-1	type I		H	H	C	C	C	C	C	K
WP_048037212.1	acetyl-CoA decarbonylase/synthase complex subunit alpha [Methanosarcina mazei]	-	0	-	1549	807	A	A-1	type I		H	H	C	C	C	C	C	K
WP_048038597.1	MULTISPECIES: CO dehydrogenase/acetyl-CoA synthase complex subunit epsilon [Methanosarcina]	-	0	-	1387	805	A	A-1	type I		H	H	C	C	C	C	C	K
WP_048038642.1	CO dehydrogenase/acetyl-CoA synthase complex subunit epsilon [Methanosarcina mazei]	-	0	-	1404	805	A	A-1	type I		H	H	C	C	C	C	C	K
WP_048039728.1	MULTISPECIES: CO dehydrogenase/acetyl-CoA synthase complex subunit epsilon [Methanosarcina]	-	0	-	1548	807	A	A-1	type I		H	H	C	C	C	C	C	K
WP_048042202.1	CO dehydrogenase/acetyl-CoA synthase complex subunit epsilon [Methanosarcina mazei]	-	0	-	1548	807	A	A-1	type I		H	H	C	C	C	C	C	K
WP_048042870.1	CO dehydrogenase/acetyl-CoA synthase complex subunit epsilon [Methanosarcina mazei]	-	0	-	1385	805	A	A-1	type I		H	H	C	C	C	C	C	K
WP_048044813.1	acetyl-CoA decarbonylase/synthase complex subunit alpha [Methanosarcina mazei]	-	0	-	1548	807	A	A-1	type I		H	H	C	C	C	C	C	K
WP_048049404.1	CO dehydrogenase/acetyl-CoA synthase complex subunit epsilon [Methanosarcina mazei]	-	0	-	1549	807	A	A-1	type I		H	H	C	C	C	C	C	K
WP_048062525.1	CO dehydrogenase/acetyl-CoA synthase complex subunit epsilon [Methanococcus aeolicus]	-	0	-	634	792	A	A-1	type I		H	H	C	C	C	C	C	K
WP_048072370.1	CO dehydrogenase/acetyl-CoA synthase complex subunit epsilon [Methanobacterium formicicum]	-	0	-	719	784	A	A-1	type I		H	H	C	C	C	C	C	K
WP_048082889.1	MULTISPECIES: CO dehydrogenase/acetyl-CoA synthase complex subunit epsilon [Methanobacterium]	-	0	-	727	784	A	A-1	type I		H	H	C	C	C	C	C	K
WP_048084898.1	CO dehydrogenase/acetyl-CoA synthase complex subunit epsilon [Methanobacterium formicicum]	-	0	-	720	784	A	A-1	type I		H	H	C	C	C	C	C	K
WP_048096400.1	CO dehydrogenase/acetyl-CoA synthase complex subunit epsilon [Archaeoglobus fulgidus]	0.001	0	53.9	786	798	A	A-1	type I		H	H	C	C	C	C	C	K
WP_048108945.1	CO dehydrogenase/acetyl-CoA synthase complex subunit epsilon [Methanosarcina barkeri]	-	0	-	1385	808	A	A-1	type I		H	H	C	C	C	C	C	K
WP_048109153.1	CO dehydrogenase/acetyl-CoA synthase complex subunit epsilon [Methanosarcina barkeri]	-	0	-	1371	807	A	A-1	type I		H	H	C	C	C	C	C	K
WP_048115779.1	CO dehydrogenase/acetyl-CoA synthase complex subunit epsilon [Methanotorris formicicus]	-	0	-	687	777	A	A-1	type I		H	H	C	C	C	C	C	K
WP_048118946.1	CO dehydrogenase/acetyl-CoA synthase complex subunit epsilon [Methanosarcina vacuolata]	-	0	-	1250	808	A	A-1	type I		H	H	C	C	C	C	C	K
WP_048119840.1	CO dehydrogenase/acetyl-CoA synthase complex subunit epsilon [Methanosarcina barkeri]	-	0	-	1556	807	A	A-1	type I		H	H	C	C	C	C	C	K
WP_048121422.1	MULTISPECIES: CO dehydrogenase/acetyl-CoA synthase complex subunit epsilon [Methanosarcina]	-	0	-	1370	807	A	A-1	type I		H	H	C	C	C	C	C	K
WP_048122585.1	CO dehydrogenase/acetyl-CoA synthase complex subunit epsilon [Methanosarcina vacuolata]	-	0	-	1620	806	A	A-1	type I		H	H	C	C	C	C	C	K
WP_048124713.1	CO dehydrogenase/acetyl-CoA synthase complex subunit epsilon [Methanosarcina lacustris]	-	0	-	1408	806	A	A-1	type I		H	H	C	C	C	C	C	K
WP_048126378.1	MULTISPECIES: acetyl-CoA decarbonylase/synthase complex subunit alpha [Methanosarcina]	-	0	-	1418	806	A	A-1	type I		H	H	C	C	C	C	C	K
WP_048134586.1	CO dehydrogenase/acetyl-CoA synthase complex subunit epsilon [Methanosarcina sp. 1.H.T.1A.1]	-	0	-	1276	804	A	A-1	type I		H	H	C	C	C	C	C	K
WP_048135319.1	CO dehydrogenase/acetyl-CoA synthase complex subunit epsilon [Methanosarcina sp. 1.H.T.1A.1]	-	0	-	1392	805	A	A-1	type I		H	H	C	C	C	C	C	K
WP_048137534.1	CO dehydrogenase/acetyl-CoA synthase complex subunit epsilon [Methanosarcina horonobensis]	-	0	-	1389	805	A	A-1	type I		H	H	C	C	C	C	C	K
WP_048141575.1	CO dehydrogenase/acetyl-CoA synthase complex subunit epsilon [Methanosarcina horonobensis]	-	0	-	1390	805	A	A-1	type I		H	H	C	C	C	C	C	K
WP_048142408.1	MULTISPECIES: CO dehydrogenase/acetyl-CoA synthase complex subunit epsilon [Methanosarcina]	-	0	-	1274	804	A	A-1	type I		H	H	C	C	C	C	C	K
WP_048143150.1	MULTISPECIES: CO dehydrogenase/acetyl-CoA synthase complex subunit epsilon [Methanosarcina]	-	0	-	1391	805	A	A-1	type I		H	H	C	C	C	C	C	K
WP_048143847.1	CO dehydrogenase/acetyl-CoA synthase complex subunit epsilon, partial [Methanosarcina sp. 2.H.T.1A.15]	-	0	-	1236	726	A	A-1	type I		H	H	C	C	C	C	C	K
WP_048154123.1	CO dehydrogenase/acetyl-CoA synthase complex subunit epsilon [Methanosarcina sp. Kolksee]	-	0	-	1253	808	A	A-1	type I		H	H	C	C	C	C	C	K
WP_048157672.1	CO dehydrogenase/acetyl-CoA synthase complex subunit epsilon [Methanosarcina sp. Kolksee]	-	0	-	1617	806	A	A-1	type I		H	H	C	C	C	C	C	K
WP_048162662.1	MULTISPECIES: CO dehydrogenase/acetyl-CoA synthase complex subunit epsilon [Methanosarcina]	-	0	-	1392	805	A	A-1	type I		H	H	C	C	C	C	C	K
WP_048163055.1	CO dehydrogenase/acetyl-CoA synthase complex subunit epsilon [Methanosarcina sp. 1.H.A.2.2]	-	0	-	1276	804	A	A-1	type I		H	H	C	C	C	C	C	K
WP_048168058.1	CO dehydrogenase/acetyl-CoA synthase complex subunit epsilon [Methanosarcina thermophila]	-	0	-	1268	803	A	A-1	type I		H	H	C	C	C	C	C	K
WP_048173202.1	CO dehydrogenase/acetyl-CoA synthase complex subunit epsilon [Methanosarcina sp. 2.H.A.1B.4]	-	0	-	1276	804	A	A-1	type I		H	H	C	C	C	C	C	K
WP_048173696.1	CO dehydrogenase/acetyl-CoA synthase complex subunit epsilon [Methanosarcina siciliae]	-	0	-	1398	805	A	A-1	type I		H	H	C	C	C	C	C	K
WP_048174086.1	CO dehydrogenase/acetyl-CoA synthase complex subunit epsilon [Methanosarcina siciliae]	-	0	-	1541	806	A	A-1	type I		H	H	C	C	C	C	C	K
WP_048177878.1	CO dehydrogenase/acetyl-CoA synthase complex subunit epsilon [Methanosarcina sp. MTP4]	-	0	-	1413	804	A	A-1	type I		H	H	C	C	C	C	C	K
WP_048177886.1	CO dehydrogenase/acetyl-CoA synthase complex subunit epsilon [Methanosarcina sp. MTP4]	-	0	-	1439	804	A	A-1	type I		H	H	C	C	C	C	C	K
WP_048178428.1	CO dehydrogenase/acetyl-CoA synthase complex subunit epsilon [Methanosarcina sp. MTP4]	-	0	-	1257	813	A	A-1	type I		H	H	C	C	C	C	C	K
WP_048184531.1	CO dehydrogenase/acetyl-CoA synthase complex subunit epsilon [Methanosarcina siciliae]	-	0	-	1546	806	A	A-1	type I		H	H	C	C	C	C	C	K
WP_048185114.1	CO dehydrogenase/acetyl-CoA synthase complex subunit epsilon [Methanosarcina siciliae]	-	0	-	1546	806	A	A-1	type I		H	H	C	C	C	C	C	K
WP_048191451.1	CO dehydrogenase/acetyl-CoA synthase complex subunit epsilon [Methanobacterium sp. SMA-27]	-	0	-	739	781	A	A-1	type I		H	H	C	C	C	C	C	K
WP_048194329.1	CO dehydrogenase/acetyl-CoA synthase complex subunit epsilon [Methanococcoides methylutens]	-	0	-	1106	802	A	A-1	type I		H	H	C	C	C	C	C	K
WP_048197349.1	CO dehydrogenase/acetyl-CoA synthase complex subunit epsilon [Methanocaldococcus sp. FS406-22]	-	0	-	677	775	A	A-1	type I		H	H	C	C	C	C	C	K
WP_048201076.1	CO dehydrogenase/acetyl-CoA synthase complex subunit epsilon [Methanocaldococcus bathoardescens]	-	0	-	668	775	A	A-1	type I		H	H	C	C	C	C	C	K
WP_048205185.1	CO dehydrogenase/acetyl-CoA synthase complex subunit epsilon [Methanococcoides methylutens]	-	0	-	1091	802	A	A-1	type I		H	H	C	C	C	C	C	K
WP_048901164.1	CO dehydrogenase/acetyl-CoA synthase complex subunit epsilon [Methanothermobacter marburgensis]	-	0	-	747	779	A	A-1	type I		H	H	C	C	C	C	C	K
WP_054300089.1	CO dehydrogenase/acetyl-CoA synthase complex subunit epsilon [Methanosarcina flavescens]	-	0	-	1261	804	A	A-1	type I		H	H	C	C	C	C	C	K
WP_066973746.1	CO dehydrogenase/acetyl-CoA synthase complex subunit epsilon [Methanobrevibacter filiformis]	-	0	-	719	787	A	A-1	type I		H	H	C	C	C	C	C	K
WP_067260057.1	CO dehydrogenase/acetyl-CoA synthase complex subunit epsilon [Methanobrevibacter cuticularis]	-	0	-	729	786	A	A-1	type I		H	H	C	C	C	C	C	K
WP_069584197.1	CO dehydrogenase/acetyl-CoA synthase complex subunit epsilon [Methanobacterium sp. A39]	-	0	-	726	784	A	A-1	type I		H	H	C	C	C	C	C	K
WP_071907440.1	CO dehydrogenase/acetyl-CoA synthase complex subunit epsilon [Methanobacterium congolense]	-	0	-	727	775	A	A-1	type I		H	H	C	C	C	C	C	K
WP_072359723.1	CO dehydrogenase/acetyl-CoA synthase complex subunit epsilon [Methanohalophilus portucalensis]	-	0	-	1090	801	A	A-1	type I		H	H	C	C	C	C	C	K
WP_072561804.1	CO dehydrogenase/acetyl-CoA synthase complex subunit epsilon [Methanohalophilus halophilus]	-	0	-	1099	801	A	A-1	type I		H	H	C	C	C	C	C	K
WP_080459288.1	CO dehydrogenase/acetyl-CoA synthase complex subunit epsilon [Methanobrevibacter arboriphilus]	-	0	-	702	784	A	A-1	type I		H	H	C	C	C	C	C	K
WP_084126307.1	CO dehydrogenase/acetyl-CoA synthase complex subunit epsilon [Methanothermobacter sp. CaT2]	-	0	-	739	780	A	A-1	type I		H	H	C	C	C	C	C	K
WP_084531115.1	CO dehydrogenase/acetyl-CoA synthase complex subunit epsilon [Methanothermobacter wolfeii]	-	0	-	735	782	A	A-1	type I		H	H	C	C	C	C	C	K
WP_086976217.1	CO dehydrogenase/acetyl-CoA synthase complex subunit epsilon [Archaeoglobus fulgidus]	-	0	-	768	798	A	A-1	type I		H	H	C	C	C	C	C	K
WP_088335858.1	CO dehydrogenase/acetyl-CoA synthase complex subunit epsilon [Methanopyrus sp. KOL6]	-	0	-	595	759	A	A-1	type I		H	H	C	C	C	C	C	K
WP_091689734.1	CO dehydrogenase/acetyl-CoA synthase complex subunit epsilon [Methanococcoides vulcani]	-	0	-	1098	805	A	A-1	type I		H	H	C	C	C	C	C	K
WP_091710839.1	CO dehydrogenase/acetyl-CoA synthase complex subunit epsilon [Methanolobus vulcani]	-	0	-	1095	803	A	A-1	type I		H	H	C	C	C	C	C	K
WP_091932546.1	CO dehydrogenase/acetyl-CoA synthase complex subunit epsilon [Methanolobus profundi]	-	0	-	1073	803	A	A-1	type I		H	H	C	C	C	C	C	K
WP_094228306.1	CO dehydrogenase/acetyl-CoA synthase complex subunit epsilon [Methanolobus sp. YSF-03]	-	0	-	1085	803	A	A-1	type I		H	H	C	C	C	C	C	K
WP_095652099.1	CO dehydrogenase/acetyl-CoA synthase complex subunit epsilon [Methanobacterium bryantii]	-	0	-	726	787	A	A-1	type I		H	H	C	C	C	C	C	K
WP_096711248.1	CO dehydrogenase/acetyl-CoA synthase complex subunit epsilon [Methanohalophilus euhalobius]	-	0	-	1095	801	A	A-1	type I		H	H	C	C	C	C	C	K
ABK14089.1	acetyl-CoA decarbonylase/synthase alpha subunit [Methanosaeta thermophila PT]	-	0	-	756	805	A	A-2	substitution		H	H	C	C	C	C	C	K
ODS35932.1	CO dehydrogenase/acetyl-CoA synthase complex subunit epsilon [Candidatus Altiarchaeales archaeon WOR_SM1_86-2]	-	0	-	601	787	A	A-2	substitution		H	H	C	C	C	C	C	K
OFV65538.1	acetyl-CoA decarbonylase/synthase complex alpha subunit [Candidatus Syntrophoarchaeum butanivorans]	-	0	-	776	792	A	A-2	substitution		H	H	C	C	C	C	C	K
OFV67313.1	acetyl-CoA decarbonylase/synthase alpha subunit [Candidatus Syntrophoarchaeum caldarius]	-	0	-	769	790	A	A-2	substitution		H	H	C	C	C	C	C	K
OHE55937.1	CO dehydrogenase/acetyl-CoA synthase complex subunit epsilon [Thaumarchaeota archaeon RBG_16_49_8]	-	0	-	637	777	A	A-2	substitution		H	H	C	C	C	C	C	K
OIQ05133.1	hypothetical protein AUK59_05050 [Candidatus Altiarchaeum sp. CG2_30_32_3053]	-	0	-	569	828	A	A-2	substitution		H	H	C	C	C	C	C	K
OLS15365.1	acetyl-CoA decarbonylase/synthase, subunit alpha [Candidatus Lokiarchaeota archaeon CR_4]	-	0	-	646	785	A	A-2	substitution		H	H	C	C	C	C	C	K
OYV11006.1	acetyl-CoA decarbonylase/synthase complex subunit alpha [Methanosaeta sp. NSP1]	-	0	-	730	805	A	A-2	substitution		H	H	C	C	C	C	C	K
OYV14846.1	acetyl-CoA decarbonylase/synthase complex subunit alpha [Methanosaeta sp. NSM2]	-	0	-	730	805	A	A-2	substitution		H	H	C	C	C	C	C	K
PIN67054.1	acetyl-CoA decarbonylase/synthase complex subunit alpha [Candidatus Altiarchaeum sp. CG12_big_fil_rev_8_21_14_0_65_33_22]	-	0	-	570	828	A	A-2	substitution		H	H	C	C	C	C	C	K
WP_010878596.1	acetyl-CoA synthase subunit alpha [Archaeoglobus fulgidus]	-	0	-	764	802	A	A-2	substitution		H	H	C	C	C	C	C	K
WP_012965244.1	CO dehydrogenase/acetyl-CoA synthase complex subunit epsilon [Ferroglobus placidus]	-	0	-	734	804	A	A-2	substitution		H	H	C	C	C	C	C	K
WP_013683795.1	CO dehydrogenase/acetyl-CoA synthase complex subunit epsilon [Archaeoglobus veneficus]	-	0	-	814	797	A	A-2	substitution		H	H	C	C	C	C	C	K
WP_014586347.1	CO dehydrogenase/acetyl-CoA synthase complex subunit epsilon [Methanosaeta harundinacea]	-	0	-	781	809	A	A-2	substitution		H	H	C	C	C	C	C	K
WP_014587855.1	CO dehydrogenase/acetyl-CoA synthase complex subunit epsilon [Methanosaeta harundinacea]	-	0	-	771	811	A	A-2	substitution		H	H	C	C	C	C	C	K
WP_042686524.1	CO dehydrogenase/acetyl-CoA synthase complex subunit epsilon [Methermicoccus shengliensis]	-	0	-	906	795	A	A-2	substitution		H	H	C	C	C	C	C	K
WP_048089759.1	CO dehydrogenase/acetyl-CoA synthase complex subunit epsilon [Candidatus Methanoperedens nitroreducens]	-	0	-	917	792	A	A-2	substitution		H	H	C	C	C	C	C	K
WP_048090663.1	CO dehydrogenase/acetyl-CoA synthase complex subunit epsilon [Geoglobus acetivorans]	-	0	-	734	803	A	A-2	substitution		H	H	C	C	C	C	C	K
WP_048095234.1	CO dehydrogenase/acetyl-CoA synthase complex subunit epsilon [Geoglobus ahangari]	-	0	-	770	803	A	A-2	substitution		H	H	C	C	C	C	C	K
WP_048095537.1	CO dehydrogenase/acetyl-CoA synthase complex subunit epsilon [Archaeoglobus fulgidus]	-	0	-	768	802	A	A-2	substitution		H	H	C	C	C	C	C	K
WP_048131971.1	CO dehydrogenase/acetyl-CoA synthase complex subunit epsilon [Methanosaeta concilii]	-	0	-	761	805	A	A-2	substitution		H	H	C	C	C	C	C	K
WP_086975872.1	CO dehydrogenase/acetyl-CoA synthase complex subunit epsilon [Archaeoglobus fulgidus]	-	0	-	766	802	A	A-2	substitution		H	H	C	C	C	C	C	K
WP_096207451.1	CO dehydrogenase/acetyl-CoA synthase complex subunit epsilon [Candidatus Methanoperedens nitroreducens]	-	0	-	934	791	A	A-2	substitution		H	H	C	C	C	C	C	K
WP_097299838.1	CO dehydrogenase/acetyl-CoA synthase complex subunit epsilon [Candidatus Methanoperedens sp. BLZ2]	-	0	-	949	790	A	A-2	substitution		H	H	C	C	C	C	C	K
OGP32043.1	hypothetical protein A2073_01285 [Deltaproteobacteria bacterium GWC2_42_11]	-	6.33e-97	-	326	698	A	A-3	substitution		H	H	C	C	C	C	C	K	none	none
OGP47341.1	hypothetical protein A2022_02860 [Deltaproteobacteria bacterium GWF2_42_12]	-	4.92e-62	-	232	701	A	A-3	substitution		H	H	C	C	C	C	C	K	none	none
OGV97264.1	hypothetical protein A2W53_08630 [Nitrospinae bacterium RIFCSPHIGHO2_02_39_11]	2.42e-10	5.28e-67	75.1	244	651	A	A-3	substitution		H	H	C	C	C	C	C	K	none	none
OGW01200.1	hypothetical protein A2889_02080, partial [Nitrospinae bacterium RIFCSPLOWO2_01_FULL_39_10]	-	2.26e-70	-	252	588	A	A-3	substitution		H	H	C	C	C	C	C	K	none	none
OGW06734.1	hypothetical protein A2Z59_11955 [Nitrospinae bacterium RIFCSPLOWO2_02_39_17]	4.24e-11	6.73e-67	77.4	244	651	A	A-3	substitution		H	H	C	C	C	C	C	K	none	none
OGW09333.1	hypothetical protein A2W75_05570, partial [Nitrospinae bacterium RIFCSPLOWO2_12_39_15]	4.06e-11	8.93e-67	77.4	244	671	A	A-3	substitution		H	H	C	C	C	C	C	K	none	none
OGW12281.1	hypothetical protein A2W77_00665 [Nitrospinae bacterium RIFCSPLOWO2_12_39_16]	2.1e-10	4.77e-68	75.1	247	655	A	A-3	substitution		H	H	C	C	C	C	C	K	none	none
OGW16050.1	hypothetical protein A3G93_01930 [Nitrospinae bacterium RIFCSPLOWO2_12_FULL_45_22]	-	4.13e-88	-	306	842	A	A-4	substitution		Q	D	P	C	C	C	C	R
OIP92259.1	hypothetical protein AUK24_01785 [Syntrophaceae bacterium CG2_30_49_12]	-	5.75e-89	-	308	830	A	A-4	substitution		Q	D	P	C	C	C	C	R
PIP04898.1	hypothetical protein COX52_14920 [Syntrophobacterales bacterium CG23_combo_of_CG06-09_8_20_14_all_48_27]	-	1.91e-90	-	312	830	A	A-4	substitution		Q	D	P	C	C	C	C	R
PIZ18584.1	hypothetical protein COY50_14515 [Deltaproteobacteria bacterium CG_4_10_14_0_8_um_filter_43_12]	-	9.54e-95	-	324	844	A	A-4	substitution		Q	D	P	C	C	C	C	R
PJA50596.1	hypothetical protein CO171_00850 [Syntrophobacterales bacterium CG_4_9_14_3_um_filter_49_8]	-	7.74e-90	-	310	830	A	A-4	substitution		Q	D	P	C	C	C	C	R
ODS35460.1	hypothetical protein BEH94_06455 [Candidatus Altiarchaeales archaeon WOR_SM1_SCG]	-	4.15e-93	-	321	896	A	A-5	substitution		H	H	C	C	C	C	C	K			two Cys4 motifs between E- & F-clusters
ODS39088.1	hypothetical protein A7316_06380 [Candidatus Altiarchaeales archaeon WOR_SM1_86-2]	-	3.42e-99	-	337	894	A	A-5	substitution		H	H	C	C	C	C	C	K			two Cys4 motifs between E- & F-clusters
ODS42986.1	hypothetical protein MSIBF_06975, partial [Candidatus Altiarchaeales archaeon IMC4]	-	5.9e-100	-	339	894	A	A-5	substitution		H	H	C	C	C	C	C	K			two Cys4 motifs between E- & F-clusters
OQX22531.1	hypothetical protein BWK75_00480 [Candidatus Altiarchaeales archaeon A3]	-	3.8e-93	-	324	1052	A	A-5	substitution		H	H	C	C	C	C	C	K			two Cys4 motifs between E- & F-clusters
OIP30420.1	hypothetical protein AUK23_08775 [Deltaproteobacteria bacterium CG2_30_43_15]	-	1.18e-131	-	421	832	A	A-6	substitution		H	N	S	C	C	C	C	L		substitution
PIQ46472.1	hypothetical protein COW04_01925 [Deltaproteobacteria bacterium CG12_big_fil_rev_8_21_14_0_65_43_10]	-	2.01e-131	-	421	832	A	A-6	substitution		H	N	S	C	C	C	C	L		substitution
PIX24817.1	hypothetical protein COZ68_05440 [Deltaproteobacteria bacterium CG_4_8_14_3_um_filter_43_13]	-	1.85e-131	-	421	832	A	A-6	substitution		H	N	S	C	C	C	C	L		substitution
BAZ99065.1	hypothetical protein tca_00999 [Methanothermobacter sp. EMTCatA1]	-	0	-	594	787	A	others	type I		H	H	C	C	C	C	C	K			a Cys4 motif before E-cluster
OGN91570.1	CO dehydrogenase/acetyl-CoA synthase complex subunit epsilon [Chloroflexi bacterium RBG_13_50_10]	-	0	-	671	769	A	others	type I		H	H	C	C	C	C	C	K	substitution
OIP31919.1	hypothetical protein AUK23_05635 [Deltaproteobacteria bacterium CG2_30_43_15]	-	2.19e-111	-	368	832	A	others	substitution		F	N	A	C	C	C	C	I		substitution
ARF98590.1	carbon-monoxide dehydrogenase catalytic subunit [Veillonella atypica]	2.26e-106	-	347	-	734	B	B-1	type II		H	H	C	D	C	C	C	K	none	none		His-rich region at the N-terminus
CDA62437.1	carbon-monoxide dehydrogenase catalytic subunit [Firmicutes bacterium CAG:56]	3.03e-102	-	335	-	706	B	B-1	type II		H	H	C	E	C	C	C	K	none	none		His-rich region at the N-terminus
CDC92677.1	carbon-monoxide dehydrogenase catalytic subunit [Firmicutes bacterium CAG:227]	2.61e-104	-	341	-	704	B	B-1	type II		H	H	C	E	C	C	C	K	none	none		His-rich region at the N-terminus
CDE77851.1	carbon-monoxide dehydrogenase catalytic subunit [Ruminococcus sp. CAG:353]	4.32e-106	-	345	-	715	B	B-1	type II		H	H	C	D	C	C	C	K	none	none		His-rich region at the N-terminus
EFR59944.1	carbon-monoxide dehydrogenase, catalytic subunit [Veillonella sp. oral taxon 158 str. F0412]	1.51e-107	-	348	-	665	B	B-1	type II		H	H	C	D	C	C	C	K	none	none		His-rich region at the N-terminus
EQC67828.1	Carbon monoxide dehydrogenase CooS subunit [Veillonella parvula HSIVP1]	1.01e-105	-	345	-	719	B	B-1	type II		H	H	C	D	C	C	C	K	none	none		His-rich region at the N-terminus
ETI98991.1	Carbon-monoxide dehydrogenase, catalytic subunit [Veillonella dispar DORA_11]	3.73e-106	-	346	-	735	B	B-1	type II		H	H	C	D	C	C	C	K	none	none		His-rich region at the N-terminus
ETK03086.1	carbon-monoxide dehydrogenase [Tannerella sp. oral taxon BU063 isolate Cell 5]	2.63e-108	-	350	-	675	B	B-1	type II		H	H	C	D	C	C	C	K	none	none		His-rich region at the N-terminus
KGK81739.1	carbon monoxide dehydrogenase [Clostridium sp. HMP27]	6.42e-111	-	357	-	671	B	B-1	type II		H	H	C	D	C	C	C	K	none	none		His-rich region at the N-terminus
OGV19598.1	carbon-monoxide dehydrogenase catalytic subunit [Lentisphaerae bacterium GWF2_38_69]	8.7e-96	-	317	-	659	B	B-1	type II		H	H	C	D	C	C	C	K	none	none		His-rich region at the N-terminus
SCH89912.1	Carbon monoxide dehydrogenase 2 [uncultured Ruminococcus sp.]	3.71e-102	-	335	-	706	B	B-1	type II		H	H	C	E	C	C	C	K	none	none		His-rich region at the N-terminus
SCH92923.1	Carbon monoxide dehydrogenase 1 [uncultured Eubacterium sp.]	1.72e-100	-	330	-	696	B	B-1	type II		H	H	C	D	C	C	C	K	none	none		His-rich region at the N-terminus
SCJ23083.1	Carbon monoxide dehydrogenase 1 [uncultured Ruminococcus sp.]	1.51e-106	-	347	-	715	B	B-1	type II		H	H	C	D	C	C	C	K	none	none		His-rich region at the N-terminus
SCJ94092.1	Carbon monoxide dehydrogenase 2 [uncultured Ruminococcus sp.]	1.23e-102	-	336	-	706	B	B-1	type II		H	H	C	E	C	C	C	K	none	none		His-rich region at the N-terminus
WP_002599547.1	carbon-monoxide dehydrogenase catalytic subunit [Clostridium colicanis]	1.46e-109	-	353	-	671	B	B-1	type II		H	H	C	D	C	C	C	K	none	none		His-rich region at the N-terminus
WP_002850673.1	carbon-monoxide dehydrogenase catalytic subunit [Ruminococcus albus]	2.25e-102	-	336	-	717	B	B-1	type II		H	H	C	D	C	C	C	K	none	none		His-rich region at the N-terminus
WP_003514461.1	carbon-monoxide dehydrogenase catalytic subunit [Ruminiclostridium thermocellum]	1.68e-112	-	361	-	670	B	B-1	type II		H	H	C	D	C	C	C	K	none	none		His-rich region at the N-terminus
WP_003515288.1	carbon-monoxide dehydrogenase catalytic subunit [Ruminiclostridium thermocellum]	1.4e-112	-	361	-	670	B	B-1	type II		H	H	C	D	C	C	C	K	none	none		His-rich region at the N-terminus
WP_004602705.1	carbon-monoxide dehydrogenase catalytic subunit [[Eubacterium] cellulosolvens]	1.69e-105	-	344	-	719	B	B-1	type II		H	H	C	D	C	C	C	K	none	none		His-rich region at the N-terminus
WP_004621036.1	carbon-monoxide dehydrogenase catalytic subunit [[Clostridium] papyrosolvens]	1.19e-109	-	353	-	663	B	B-1	type II		H	H	C	D	C	C	C	K	none	none		His-rich region at the N-terminus
WP_004625251.1	carbon-monoxide dehydrogenase catalytic subunit [[Clostridium] termitidis]	1.11e-105	-	343	-	670	B	B-1	type II		H	H	C	D	C	C	C	K	none	none		His-rich region at the N-terminus
WP_004694046.1	carbon-monoxide dehydrogenase catalytic subunit [Veillonella parvula]	4.46e-106	-	346	-	729	B	B-1	type II		H	H	C	D	C	C	C	K	none	none		His-rich region at the N-terminus
WP_004697887.1	carbon-monoxide dehydrogenase catalytic subunit [Veillonella parvula]	2.14e-106	-	347	-	725	B	B-1	type II		H	H	C	D	C	C	C	K	none	none		His-rich region at the N-terminus
WP_005376668.1	carbon-monoxide dehydrogenase catalytic subunit [Veillonella atypica]	4.8e-107	-	348	-	715	B	B-1	type II		H	H	C	D	C	C	C	K	none	none		His-rich region at the N-terminus
WP_005381535.1	carbon-monoxide dehydrogenase catalytic subunit [Veillonella atypica]	8.41e-107	-	347	-	717	B	B-1	type II		H	H	C	D	C	C	C	K	none	none		His-rich region at the N-terminus
WP_006599613.1	carbon monoxide dehydrogenase [Pseudoramibacter alactolyticus]	4.64e-111	-	358	-	688	B	B-1	type II		H	H	C	D	C	C	C	K	none	none		His-rich region at the N-terminus
WP_006863528.1	carbon-monoxide dehydrogenase catalytic subunit [Marvinbryantia formatexigens]	2.11e-105	-	344	-	711	B	B-1	type II		H	H	C	D	C	C	C	K	none	none		His-rich region at the N-terminus
WP_007156230.1	carbon-monoxide dehydrogenase catalytic subunit [Oribacterium sinus]	1.97e-103	-	340	-	770	B	B-1	type II		H	H	C	D	C	C	C	K	none	none		His-rich region at the N-terminus
WP_007785302.1	carbon monoxide dehydrogenase [Desulfosporosinus youngiae]	3.33e-86	-	292	-	682	B	B-1	type II		H	H	C	E	C	C	C	K	none	none		His-rich region at the N-terminus
WP_008603075.1	carbon-monoxide dehydrogenase catalytic subunit [Veillonella sp. 6_1_27]	1.47e-106	-	347	-	727	B	B-1	type II		H	H	C	D	C	C	C	K	none	none		His-rich region at the N-terminus
WP_008715254.1	carbon-monoxide dehydrogenase catalytic subunit [Veillonella sp. 3_1_44]	1.23e-106	-	347	-	721	B	B-1	type II		H	H	C	D	C	C	C	K	none	none		His-rich region at the N-terminus
WP_008754964.1	carbon-monoxide dehydrogenase catalytic subunit [Lachnoanaerobaculum saburreum]	5.08e-108	-	350	-	711	B	B-1	type II		H	H	C	D	C	C	C	K	none	none		His-rich region at the N-terminus
WP_009220440.1	carbon-monoxide dehydrogenase catalytic subunit [Lachnospiraceae bacterium oral taxon 500]	4.9e-106	-	345	-	720	B	B-1	type II		H	H	C	D	C	C	C	K	none	none		His-rich region at the N-terminus
WP_009353300.1	carbon-monoxide dehydrogenase catalytic subunit [Veillonella sp. oral taxon 780]	1.03e-105	-	345	-	712	B	B-1	type II		H	H	C	D	C	C	C	K	none	none		His-rich region at the N-terminus
WP_009439539.1	carbon-monoxide dehydrogenase catalytic subunit [Selenomonas sp. oral taxon 137]	4.08e-104	-	341	-	724	B	B-1	type II		H	H	C	D	C	C	C	K	none	none		His-rich region at the N-terminus
WP_009445125.1	carbon-monoxide dehydrogenase catalytic subunit [Lachnospiraceae bacterium oral taxon 082]	5.3e-108	-	351	-	721	B	B-1	type II		H	H	C	D	C	C	C	K	none	none		His-rich region at the N-terminus
WP_009533468.1	carbon-monoxide dehydrogenase catalytic subunit [Stomatobaculum longum]	1.3e-111	-	361	-	739	B	B-1	type II		H	H	C	D	C	C	C	K	none	none		His-rich region at the N-terminus
WP_009657749.1	carbon-monoxide dehydrogenase catalytic subunit [Selenomonas sp. FOBRC9]	7.85e-105	-	343	-	728	B	B-1	type II		H	H	C	D	C	C	C	K	none	none		His-rich region at the N-terminus
WP_009661828.1	carbon-monoxide dehydrogenase catalytic subunit [Veillonella sp. ACP1]	1.88e-107	-	349	-	724	B	B-1	type II		H	H	C	D	C	C	C	K	none	none		His-rich region at the N-terminus
WP_009987813.1	carbon-monoxide dehydrogenase catalytic subunit [Ruminococcus flavefaciens]	1.36e-102	-	336	-	707	B	B-1	type II		H	H	C	D	C	C	C	K	none	none		His-rich region at the N-terminus
WP_010075088.1	carbon-monoxide dehydrogenase catalytic subunit [Clostridium cellulovorans]	1.23e-109	-	353	-	675	B	B-1	type II		H	H	C	D	C	C	C	K	none	none		His-rich region at the N-terminus
WP_010454604.1	carbon-monoxide dehydrogenase catalytic subunit [Succinivibrionaceae bacterium WG-1]	2.73e-100	-	330	-	720	B	B-1	type II		H	H	C	D	C	C	C	K	none	none		His-rich region at the N-terminus
WP_012634882.1	carbon-monoxide dehydrogenase catalytic subunit [[Clostridium] cellulolyticum]	1.09e-110	-	356	-	663	B	B-1	type II		H	H	C	D	C	C	C	K	none	none		His-rich region at the N-terminus
WP_012863803.1	carbon-monoxide dehydrogenase catalytic subunit [Veillonella parvula]	3.29e-106	-	347	-	733	B	B-1	type II		H	H	C	D	C	C	C	K	none	none		His-rich region at the N-terminus
WP_013483716.1	carbon-monoxide dehydrogenase catalytic subunit [Ruminococcus albus]	3.44e-103	-	338	-	719	B	B-1	type II		H	H	C	D	C	C	C	K	none	none		His-rich region at the N-terminus
WP_013741012.1	carbon monoxide dehydrogenase [Selenomonas sputigena]	9.71e-100	-	329	-	727	B	B-1	type II		H	H	C	D	C	C	C	K	none	none		His-rich region at the N-terminus
WP_014186667.1	carbon monoxide dehydrogenase [Desulfosporosinus orientis]	1.58e-91	-	306	-	672	B	B-1	type II		H	H	C	E	C	C	C	K	none	none		His-rich region at the N-terminus
WP_014313043.1	carbon-monoxide dehydrogenase catalytic subunit [Clostridium sp. BNL1100]	1.12e-108	-	351	-	663	B	B-1	type II		H	H	C	D	C	C	C	K	none	none		His-rich region at the N-terminus
WP_014904234.1	carbon monoxide dehydrogenase [Desulfosporosinus meridiei]	3.32e-89	-	300	-	676	B	B-1	type II		H	H	C	E	C	C	C	K	none	none		His-rich region at the N-terminus
WP_016476130.1	carbon-monoxide dehydrogenase catalytic subunit [Veillonella sp. HPA0037]	3.64e-107	-	348	-	717	B	B-1	type II		H	H	C	D	C	C	C	K	none	none		His-rich region at the N-terminus
WP_018598141.1	carbon-monoxide dehydrogenase catalytic subunit [Blautia producta]	2.49e-100	-	329	-	671	B	B-1	type II		H	H	C	D	C	C	C	K	none	none		His-rich region at the N-terminus
WP_019002678.1	carbon monoxide dehydrogenase [Succinimonas amylolytica]	2.04e-99	-	329	-	745	B	B-1	type II		H	H	C	D	C	C	C	K	none	none		His-rich region at the N-terminus
WP_019542352.1	carbon-monoxide dehydrogenase catalytic subunit [Selenomonas bovis]	3.18e-100	-	330	-	687	B	B-1	type II		H	H	C	D	C	C	C	K	none	none		His-rich region at the N-terminus
WP_020457926.1	carbon-monoxide dehydrogenase catalytic subunit [Ruminiclostridium thermocellum]	2.93e-112	-	360	-	670	B	B-1	type II		H	H	C	D	C	C	C	K	none	none		His-rich region at the N-terminus
WP_020816281.1	carbon-monoxide dehydrogenase catalytic subunit [[Clostridium] papyrosolvens]	1.69e-109	-	353	-	663	B	B-1	type II		H	H	C	D	C	C	C	K	none	none		His-rich region at the N-terminus
WP_021725847.1	putative carbon-monoxide dehydrogenase, catalytic subunit [Olsenella profusa]	2.94e-103	-	338	-	708	B	B-1	type II		H	H	C	D	C	C	C	K	none	none		His-rich region at the N-terminus
WP_021772015.1	carbon-monoxide dehydrogenase catalytic subunit [Mitsuokella sp. oral taxon 131]	5.5e-100	-	328	-	671	B	B-1	type II		H	H	C	D	C	C	C	K	none	none		His-rich region at the N-terminus
WP_022660290.1	carbon-monoxide dehydrogenase catalytic subunit [Desulfovibrio longus]	9.41e-93	-	309	-	663	B	B-1	type II		H	H	C	E	C	C	C	K	none	none		His-rich region at the N-terminus
WP_022660292.1	carbon-monoxide dehydrogenase catalytic subunit [Desulfovibrio longus]	1.69e-88	-	298	-	660	B	B-1	type II		H	H	C	E	C	C	C	K	none	none		His-rich region at the N-terminus
WP_023062843.1	carbon-monoxide dehydrogenase catalytic subunit [Ruminiclostridium thermocellum]	3.99e-111	-	357	-	670	B	B-1	type II		H	H	C	D	C	C	C	K	none	none		His-rich region at the N-terminus
WP_024833896.1	carbon-monoxide dehydrogenase catalytic subunit [[Clostridium] josui]	5.58e-111	-	357	-	663	B	B-1	type II		H	H	C	D	C	C	C	K	none	none		His-rich region at the N-terminus
WP_024857252.1	carbon-monoxide dehydrogenase catalytic subunit [Ruminococcus albus]	4.55e-106	-	345	-	707	B	B-1	type II		H	H	C	D	C	C	C	K	none	none		His-rich region at the N-terminus
WP_025747834.1	carbon-monoxide dehydrogenase catalytic subunit [Caldicoprobacter oshimai]	2.6e-114	-	365	-	668	B	B-1	type II		H	H	C	D	C	C	C	K	none	none		His-rich region at the N-terminus
WP_026514536.1	carbon-monoxide dehydrogenase catalytic subunit [Butyrivibrio sp. LB2008]	4.67e-106	-	345	-	703	B	B-1	type II		H	H	C	D	C	C	C	K	none	none		His-rich region at the N-terminus
WP_026667435.1	carbon-monoxide dehydrogenase catalytic subunit [Butyrivibrio sp. AE2005]	2.23e-106	-	346	-	697	B	B-1	type II		H	H	C	D	C	C	C	K	none	none		His-rich region at the N-terminus
WP_027105033.1	carbon-monoxide dehydrogenase catalytic subunit [Lachnospiraceae bacterium V9D3004]	6.44e-107	-	347	-	699	B	B-1	type II		H	H	C	D	C	C	C	K	none	none		His-rich region at the N-terminus
WP_027208506.1	carbon-monoxide dehydrogenase catalytic subunit [Butyrivibrio hungatei]	1.91e-106	-	346	-	697	B	B-1	type II		H	H	C	D	C	C	C	K	none	none		His-rich region at the N-terminus
WP_027622591.1	carbon-monoxide dehydrogenase catalytic subunit [[Clostridium] clariflavum]	2.33e-110	-	355	-	671	B	B-1	type II		H	H	C	D	C	C	C	K	none	none		His-rich region at the N-terminus
WP_027629746.1	carbon-monoxide dehydrogenase catalytic subunit [[Clostridium] cellobioparum]	3.01e-106	-	345	-	670	B	B-1	type II		H	H	C	D	C	C	C	K	none	none		His-rich region at the N-terminus
WP_027871970.1	carbon-monoxide dehydrogenase catalytic subunit [[Eubacterium] cellulosolvens]	3.47e-101	-	333	-	713	B	B-1	type II		H	H	C	D	C	C	C	K	none	none		His-rich region at the N-terminus
WP_028516813.1	carbon-monoxide dehydrogenase catalytic subunit [Ruminococcus flavefaciens]	1.41e-104	-	342	-	707	B	B-1	type II		H	H	C	D	C	C	C	K	none	none		His-rich region at the N-terminus
WP_029468925.1	carbon-monoxide dehydrogenase catalytic subunit [Clostridiales bacterium VE202-06]	1.03e-98	-	325	-	671	B	B-1	type II		H	H	C	D	C	C	C	K	none	none		His-rich region at the N-terminus
WP_031585191.1	carbon-monoxide dehydrogenase catalytic subunit [Selenomonas bovis]	1.61e-96	-	320	-	687	B	B-1	type II		H	H	C	D	C	C	C	K	none	none		His-rich region at the N-terminus
WP_034243186.1	carbon-monoxide dehydrogenase catalytic subunit [Lachnoanaerobaculum sp. OBRC5-5]	6.7e-110	-	355	-	717	B	B-1	type II		H	H	C	D	C	C	C	K	none	none		His-rich region at the N-terminus
WP_035620115.1	carbon-monoxide dehydrogenase catalytic subunit [Lachnoanaerobaculum sp. ICM7]	3.28e-109	-	354	-	723	B	B-1	type II		H	H	C	D	C	C	C	K	none	none		His-rich region at the N-terminus
WP_036951907.1	carbon-monoxide dehydrogenase catalytic subunit, partial [Pseudobutyrivibrio ruminis]	2.48e-110	-	356	-	700	B	B-1	type II		H	H	C	D	C	C	C	K	none	none		His-rich region at the N-terminus
WP_037284187.1	carbon-monoxide dehydrogenase catalytic subunit [Ruminococcus albus]	4.6e-106	-	345	-	707	B	B-1	type II		H	H	C	D	C	C	C	K	none	none		His-rich region at the N-terminus
WP_038116318.1	carbon-monoxide dehydrogenase catalytic subunit [Veillonella sp. AS16]	7.1e-108	-	351	-	739	B	B-1	type II		H	H	C	D	C	C	C	K	none	none		His-rich region at the N-terminus
WP_038124716.1	carbon-monoxide dehydrogenase catalytic subunit [Veillonella sp. ICM51a]	5.05e-107	-	348	-	717	B	B-1	type II		H	H	C	D	C	C	C	K	none	none		His-rich region at the N-terminus
WP_039652830.1	carbon-monoxide dehydrogenase catalytic subunit [Clostridium tyrobutyricum]	6.34e-106	-	344	-	670	B	B-1	type II		H	H	C	D	C	C	C	K	none	none		His-rich region at the N-terminus
WP_039969522.1	carbon-monoxide dehydrogenase catalytic subunit [Veillonella dispar]	2.6e-106	-	347	-	729	B	B-1	type II		H	H	C	D	C	C	C	K	none	none		His-rich region at the N-terminus
WP_039969769.1	carbon-monoxide dehydrogenase catalytic subunit [Selenomonas artemidis]	3.2e-104	-	341	-	730	B	B-1	type II		H	H	C	D	C	C	C	K	none	none		His-rich region at the N-terminus
WP_040461110.1	carbon-monoxide dehydrogenase catalytic subunit [Lachnoanaerobaculum saburreum]	5.03e-108	-	350	-	711	B	B-1	type II		H	H	C	D	C	C	C	K	none	none		His-rich region at the N-terminus
WP_042735846.1	carbon-monoxide dehydrogenase catalytic subunit [Lachnospiraceae bacterium TWA4]	1.26e-111	-	360	-	697	B	B-1	type II		H	H	C	E	C	C	C	K	none	none		His-rich region at the N-terminus
WP_044036006.1	carbon-monoxide dehydrogenase catalytic subunit [Clostridium bornimense]	4.85e-113	-	363	-	676	B	B-1	type II		H	H	C	D	C	C	C	K	none	none		His-rich region at the N-terminus
WP_044935623.1	carbon-monoxide dehydrogenase catalytic subunit [Pseudobutyrivibrio sp. LB2011]	4.17e-111	-	358	-	682	B	B-1	type II		H	H	C	D	C	C	C	K	none	none		His-rich region at the N-terminus
WP_048141185.1	carbon-monoxide dehydrogenase catalytic subunit [Methanosarcina horonobensis]	1.52e-105	-	343	-	671	B	B-1	type II		H	H	C	D	C	C	C	K	none	none		His-rich region at the N-terminus
WP_051234149.1	carbon-monoxide dehydrogenase catalytic subunit [Butyrivibrio sp. NC3005]	1.63e-108	-	352	-	732	B	B-1	type II		H	H	C	D	C	C	C	K	none	none		His-rich region at the N-terminus
WP_051402790.1	carbon-monoxide dehydrogenase catalytic subunit [Lachnoanaerobaculum sp. MSX33]	1.11e-108	-	352	-	721	B	B-1	type II		H	H	C	D	C	C	C	K	none	none		His-rich region at the N-terminus
WP_051646774.1	carbon-monoxide dehydrogenase catalytic subunit [Sharpea azabuensis]	1.59e-115	-	369	-	691	B	B-1	type II		H	H	C	D	C	C	C	K	none	none		His-rich region at the N-terminus
WP_055070160.1	carbon-monoxide dehydrogenase catalytic subunit [Clostridium sp. ND2]	2.93e-102	-	334	-	669	B	B-1	type II		H	H	C	D	C	C	C	K	none	none		His-rich region at the N-terminus
WP_055259919.1	carbon-monoxide dehydrogenase catalytic subunit [Clostridium ventriculi]	2.58e-108	-	350	-	669	B	B-1	type II		H	H	C	D	C	C	C	K	none	none		His-rich region at the N-terminus
WP_058992329.1	carbon-monoxide dehydrogenase catalytic subunit [Clostridium ventriculi]	4.7e-103	-	337	-	675	B	B-1	type II		H	H	C	D	C	C	C	K	none	none		His-rich region at the N-terminus
WP_059361190.1	carbon-monoxide dehydrogenase catalytic subunit [Veillonella tobetsuensis]	8.46e-106	-	345	-	730	B	B-1	type II		H	H	C	D	C	C	C	K	none	none		His-rich region at the N-terminus
WP_060807674.1	carbon-monoxide dehydrogenase catalytic subunit [Veillonella atypica]	5.05e-107	-	348	-	717	B	B-1	type II		H	H	C	D	C	C	C	K	none	none		His-rich region at the N-terminus
WP_060919356.1	carbon-monoxide dehydrogenase catalytic subunit [Veillonella parvula]	3.03e-106	-	346	-	711	B	B-1	type II		H	H	C	D	C	C	C	K	none	none		His-rich region at the N-terminus
WP_060925082.1	carbon-monoxide dehydrogenase catalytic subunit [Veillonella dispar]	2.48e-106	-	347	-	725	B	B-1	type II		H	H	C	D	C	C	C	K	none	none		His-rich region at the N-terminus
WP_062401644.1	carbon-monoxide dehydrogenase catalytic subunit [Veillonella sp. DNF00869]	1.1e-104	-	342	-	712	B	B-1	type II		H	H	C	D	C	C	C	K	none	none		His-rich region at the N-terminus
WP_066801790.1	carbon-monoxide dehydrogenase catalytic subunit [Pseudodesulfovibrio indicus]	2.45e-91	-	305	-	660	B	B-1	type II		H	H	C	E	C	C	C	K	none	none		His-rich region at the N-terminus
WP_066801791.1	carbon-monoxide dehydrogenase catalytic subunit [Pseudodesulfovibrio indicus]	5.16e-95	-	315	-	663	B	B-1	type II		H	H	C	E	C	C	C	K	none	none		His-rich region at the N-terminus
WP_068964377.1	carbon monoxide dehydrogenase [Desulfosporosinus sp. BG]	1.3e-89	-	301	-	678	B	B-1	type II		H	H	C	E	C	C	C	K	none	none		His-rich region at the N-terminus
WP_069195933.1	MULTISPECIES: carbon-monoxide dehydrogenase catalytic subunit [Clostridium]	8.17e-116	-	370	-	668	B	B-1	type II		H	H	C	D	C	C	C	K	none	none		His-rich region at the N-terminus
WP_071599953.1	carbon-monoxide dehydrogenase catalytic subunit [Mitsuokella multacida]	5.65e-105	-	342	-	703	B	B-1	type II		H	H	C	D	C	C	C	K	none	none		His-rich region at the N-terminus
WP_072419112.1	MULTISPECIES: carbon-monoxide dehydrogenase catalytic subunit [Ruminococcus]	6.22e-106	-	345	-	708	B	B-1	type II		H	H	C	D	C	C	C	K	none	none		His-rich region at the N-terminus
WP_072851721.1	carbon-monoxide dehydrogenase catalytic subunit [Lactonifactor longoviformis]	5.08e-99	-	326	-	663	B	B-1	type II		H	H	C	D	C	C	C	K	none	none		His-rich region at the N-terminus
WP_072911454.1	carbon-monoxide dehydrogenase catalytic subunit [Pseudobutyrivibrio xylanivorans]	1.6e-108	-	352	-	706	B	B-1	type II		H	H	C	D	C	C	C	K	none	none		His-rich region at the N-terminus
WP_072950501.1	carbon-monoxide dehydrogenase catalytic subunit [Ruminococcus flavefaciens]	1.08e-100	-	332	-	711	B	B-1	type II		H	H	C	D	C	C	C	K	none	none		His-rich region at the N-terminus
WP_074366010.1	carbon-monoxide dehydrogenase catalytic subunit [Clostridium sp. N3C]	2.69e-110	-	355	-	668	B	B-1	type II		H	H	C	D	C	C	C	K	none	none		His-rich region at the N-terminus
WP_074461983.1	carbon-monoxide dehydrogenase catalytic subunit [Butyrivibrio hungatei]	6.71e-106	-	345	-	701	B	B-1	type II		H	H	C	D	C	C	C	K	none	none		His-rich region at the N-terminus
WP_074731394.1	carbon-monoxide dehydrogenase catalytic subunit [Sharpea azabuensis]	2.06e-114	-	367	-	691	B	B-1	type II		H	H	C	D	C	C	C	K	none	none		His-rich region at the N-terminus
WP_074831607.1	carbon-monoxide dehydrogenase catalytic subunit [Ruminococcus albus]	2.57e-106	-	346	-	707	B	B-1	type II		H	H	C	D	C	C	C	K	none	none		His-rich region at the N-terminus
WP_074960379.1	carbon-monoxide dehydrogenase catalytic subunit [Ruminococcus albus]	1.61e-106	-	347	-	707	B	B-1	type II		H	H	C	D	C	C	C	K	none	none		His-rich region at the N-terminus
WP_075712556.1	carbon-monoxide dehydrogenase catalytic subunit [Eubacterium sp. 68-3-10]	1.15e-109	-	354	-	693	B	B-1	type II		H	H	C	D	C	C	C	K	none	none		His-rich region at the N-terminus
WP_077708012.1	carbon-monoxide dehydrogenase catalytic subunit [Veillonella parvula]	1.02e-106	-	347	-	719	B	B-1	type II		H	H	C	D	C	C	C	K	none	none		His-rich region at the N-terminus
WP_079651635.1	carbon-monoxide dehydrogenase catalytic subunit [[Eubacterium] yurii]	2.59e-108	-	351	-	700	B	B-1	type II		H	H	C	D	C	C	C	K	none	none		His-rich region at the N-terminus
WP_080021942.1	carbon-monoxide dehydrogenase catalytic subunit [Clostridium thermobutyricum]	9.61e-110	-	354	-	671	B	B-1	type II		H	H	C	D	C	C	C	K	none	none		His-rich region at the N-terminus
WP_080695420.1	carbon-monoxide dehydrogenase catalytic subunit [Selenomonas ruminantium]	7.31e-99	-	326	-	677	B	B-1	type II		H	H	C	D	C	C	C	K	none	none		His-rich region at the N-terminus
WP_081342213.1	carbon-monoxide dehydrogenase catalytic subunit [Selenomonas ruminantium]	4.57e-101	-	332	-	684	B	B-1	type II		H	H	C	D	C	C	C	K	none	none		His-rich region at the N-terminus
WP_081342408.1	carbon-monoxide dehydrogenase catalytic subunit [Selenomonas ruminantium]	5.2e-98	-	323	-	681	B	B-1	type II		H	H	C	D	C	C	C	K	none	none		His-rich region at the N-terminus
WP_081368466.1	carbon-monoxide dehydrogenase catalytic subunit [Selenomonas ruminantium]	4.35e-99	-	326	-	677	B	B-1	type II		H	H	C	D	C	C	C	K	none	none		His-rich region at the N-terminus
WP_081451718.1	carbon monoxide dehydrogenase [Campylobacter gracilis]	2.3e-109	-	356	-	778	B	B-1	type II		H	H	C	D	C	C	C	K	none	none		His-rich region at the N-terminus
WP_081651668.1	carbon-monoxide dehydrogenase catalytic subunit [Megasphaera massiliensis]	6.29e-108	-	351	-	724	B	B-1	type II		H	H	C	D	C	C	C	K	none	none		His-rich region at the N-terminus
WP_081823319.1	carbon-monoxide dehydrogenase catalytic subunit [Selenomonas sp. ND2010]	8.99e-101	-	331	-	684	B	B-1	type II		H	H	C	D	C	C	C	K	none	none		His-rich region at the N-terminus
WP_081824737.1	carbon-monoxide dehydrogenase catalytic subunit [Selenomonas sp. FC4001]	7.96e-99	-	325	-	677	B	B-1	type II		H	H	C	D	C	C	C	K	none	none		His-rich region at the N-terminus
WP_082334320.1	carbon-monoxide dehydrogenase catalytic subunit [Selenomonas ruminantium]	7.35e-101	-	331	-	684	B	B-1	type II		H	H	C	D	C	C	C	K	none	none		His-rich region at the N-terminus
WP_082336113.1	carbon-monoxide dehydrogenase catalytic subunit [Selenomonas ruminantium]	2.72e-101	-	332	-	684	B	B-1	type II		H	H	C	D	C	C	C	K	none	none		His-rich region at the N-terminus
WP_082709407.1	carbon-monoxide dehydrogenase catalytic subunit [Megasphaera sp. MJR8396C]	2.38e-108	-	352	-	741	B	B-1	type II		H	H	C	D	C	C	C	K	none	none		His-rich region at the N-terminus
WP_082749842.1	carbon-monoxide dehydrogenase catalytic subunit [Lachnoanaerobaculum saburreum]	3.73e-108	-	351	-	721	B	B-1	type II		H	H	C	D	C	C	C	K	none	none		His-rich region at the N-terminus
WP_083206913.1	carbon-monoxide dehydrogenase catalytic subunit [Tannerella sp. oral taxon HOT-286]	2.27e-108	-	351	-	684	B	B-1	type II		H	H	C	D	C	C	C	K	none	none		His-rich region at the N-terminus
WP_083847472.1	carbon monoxide dehydrogenase [Selenomonas sp. CM52]	6.19e-99	-	327	-	737	B	B-1	type II		H	H	C	D	C	C	C	K	none	none		His-rich region at the N-terminus
WP_084155402.1	carbon monoxide dehydrogenase [Ruminobacter sp. RM87]	1.52e-99	-	329	-	749	B	B-1	type II		H	H	C	D	C	C	C	K	none	none		His-rich region at the N-terminus
WP_085101402.1	carbon monoxide dehydrogenase [Desulfovibrio sp. K3S]	6.27e-89	-	299	-	670	B	B-1	type II		H	H	C	E	C	C	C	K	none	none		His-rich region at the N-terminus
WP_090012807.1	carbon-monoxide dehydrogenase catalytic subunit [Clostridium sp. DSM 8431]	8.71e-104	-	338	-	673	B	B-1	type II		H	H	C	D	C	C	C	K	none	none		His-rich region at the N-terminus
WP_090149150.1	carbon-monoxide dehydrogenase catalytic subunit [Pseudobutyrivibrio sp. AR14]	2.1e-111	-	359	-	709	B	B-1	type II		H	H	C	D	C	C	C	K	none	none		His-rich region at the N-terminus
WP_090161674.1	carbon-monoxide dehydrogenase catalytic subunit [Pseudobutyrivibrio xylanivorans]	6.45e-108	-	350	-	700	B	B-1	type II		H	H	C	D	C	C	C	K	none	none		His-rich region at the N-terminus
WP_090168815.1	carbon-monoxide dehydrogenase catalytic subunit [Pseudobutyrivibrio sp. 49]	1.05e-107	-	349	-	696	B	B-1	type II		H	H	C	D	C	C	C	K	none	none		His-rich region at the N-terminus
WP_090243499.1	carbon-monoxide dehydrogenase catalytic subunit [Eubacterium barkeri]	2.01e-106	-	346	-	702	B	B-1	type II		H	H	C	E	C	C	C	K	none	none		His-rich region at the N-terminus
WP_090302341.1	carbon-monoxide dehydrogenase catalytic subunit [Pseudobutyrivibrio sp. ACV-2]	1.41e-108	-	352	-	710	B	B-1	type II		H	H	C	D	C	C	C	K	none	none		His-rich region at the N-terminus
WP_090307804.1	carbon monoxide dehydrogenase [Eubacterium aggregans]	9.88e-103	-	336	-	690	B	B-1	type II		H	H	C	E	C	C	C	K	none	none		His-rich region at the N-terminus
WP_090417031.1	carbon-monoxide dehydrogenase catalytic subunit [Pseudobutyrivibrio sp. YE44]	1.62e-107	-	349	-	706	B	B-1	type II		H	H	C	D	C	C	C	K	none	none		His-rich region at the N-terminus
WP_090477984.1	carbon-monoxide dehydrogenase catalytic subunit [Pseudobutyrivibrio sp. JW11]	3.52e-111	-	358	-	682	B	B-1	type II		H	H	C	D	C	C	C	K	none	none		His-rich region at the N-terminus
WP_090487170.1	carbon-monoxide dehydrogenase catalytic subunit [Pseudobutyrivibrio sp. NOR37]	1.1e-111	-	360	-	709	B	B-1	type II		H	H	C	D	C	C	C	K	none	none		His-rich region at the N-terminus
WP_090527248.1	carbon-monoxide dehydrogenase catalytic subunit [Pseudobutyrivibrio sp. UC1225]	3.71e-109	-	353	-	703	B	B-1	type II		H	H	C	D	C	C	C	K	none	none		His-rich region at the N-terminus
WP_090684561.1	carbon-monoxide dehydrogenase catalytic subunit [Bacteroidales bacterium KHT7]	8.09e-108	-	350	-	696	B	B-1	type II		H	H	C	D	C	C	C	K	none	none		His-rich region at the N-terminus
WP_092193697.1	carbon monoxide dehydrogenase [Desulfomicrobium norvegicum]	2.27e-84	-	288	-	705	B	B-1	type II		H	H	C	E	C	C	C	K	none	none		His-rich region at the N-terminus
WP_092244267.1	carbon-monoxide dehydrogenase catalytic subunit [Butyrivibrio sp. INlla21]	4.49e-106	-	345	-	699	B	B-1	type II		H	H	C	D	C	C	C	K	none	none		His-rich region at the N-terminus
WP_092325637.1	carbon-monoxide dehydrogenase catalytic subunit [Butyrivibrio sp. YAB3001]	6.91e-103	-	337	-	704	B	B-1	type II		H	H	C	D	C	C	C	K	none	none		His-rich region at the N-terminus
WP_092337016.1	carbon-monoxide dehydrogenase catalytic subunit [Butyrivibrio sp. M55]	1.01e-106	-	347	-	699	B	B-1	type II		H	H	C	D	C	C	C	K	none	none		His-rich region at the N-terminus
WP_092477068.1	carbon-monoxide dehydrogenase catalytic subunit [[Clostridium] polysaccharolyticum]	3.78e-110	-	355	-	668	B	B-1	type II		H	H	C	E	C	C	C	K	none	none		His-rich region at the N-terminus
WP_092874480.1	carbon-monoxide dehydrogenase catalytic subunit [Acetitomaculum ruminis]	1.74e-111	-	359	-	696	B	B-1	type II		H	H	C	D	C	C	C	K	none	none		His-rich region at the N-terminus
WP_093140481.1	carbon monoxide dehydrogenase [Ruminobacter amylophilus]	1.24e-99	-	330	-	756	B	B-1	type II		H	H	C	D	C	C	C	K	none	none		His-rich region at the N-terminus
WP_095064998.1	carbon-monoxide dehydrogenase catalytic subunit [Veillonella rodentium]	3.15e-109	-	354	-	737	B	B-1	type II		H	H	C	D	C	C	C	K	none	none		His-rich region at the N-terminus
WP_095173494.1	carbon-monoxide dehydrogenase catalytic subunit [Blautia sp. KB1]	8.22e-101	-	330	-	665	B	B-1	type II		H	H	C	D	C	C	C	K	none	none		His-rich region at the N-terminus
WP_095275874.1	carbon-monoxide dehydrogenase catalytic subunit [Helicobacter sp. 11S02629-2]	3.24e-104	-	340	-	680	B	B-1	type II		H	H	C	D	C	C	C	K	none	none		His-rich region at the N-terminus
WP_099392008.1	carbon-monoxide dehydrogenase catalytic subunit [Pseudobutyrivibrio ruminis]	1.55e-111	-	359	-	703	B	B-1	type II		H	H	C	D	C	C	C	K	none	none		His-rich region at the N-terminus
WP_099412983.1	carbon-monoxide dehydrogenase catalytic subunit [Pseudobutyrivibrio ruminis]	2.24e-111	-	359	-	709	B	B-1	type II		H	H	C	D	C	C	C	K	none	none		His-rich region at the N-terminus
ETK01172.1	carbon-monoxide dehydrogenase [Tannerella sp. oral taxon BU063 isolate Cell 2]	3.78e-109	-	351	-	638	B	B-2	type II		H	H	C	D	C	C	C	K	none	none
ETK08507.1	carbon-monoxide dehydrogenase [Tannerella sp. oral taxon BU063 isolate Cell 1/3]	5.04e-109	-	351	-	638	B	B-2	type II		H	H	C	D	C	C	C	K	none	none
SCM81423.1	Carbon monoxide dehydrogenase, catalytic subunit [uncultured Sporomusa sp.]	2.48e-110	-	355	-	643	B	B-2	type II		H	H	C	D	C	C	C	K	none	none
SFQ00556.1	carbon-monoxide dehydrogenase catalytic subunit [Caldicoprobacter faecalis]	1.62e-112	-	359	-	606	B	B-2	type II		H	H	C	D	C	C	C	K	none	none
WP_009649622.1	carbon-monoxide dehydrogenase catalytic subunit [Campylobacter sp. FOBRC14]	1e-107	-	349	-	676	B	B-2	type II		H	H	C	D	C	C	C	K	none	none
WP_011991642.1	carbon-monoxide dehydrogenase catalytic subunit [Campylobacter curvus]	5.66e-107	-	347	-	676	B	B-2	type II		H	H	C	D	C	C	C	K	none	none
WP_012140339.1	carbon-monoxide dehydrogenase catalytic subunit [Campylobacter concisus]	3.67e-109	-	353	-	679	B	B-2	type II		H	H	C	D	C	C	C	K	none	none
WP_012502432.1	carbon monoxide dehydrogenase [Chlorobaculum parvum]	4.04e-87	-	295	-	705	B	B-2	type II		H	H	C	D	C	C	C	K	none	none
WP_015359619.1	carbon-monoxide dehydrogenase catalytic subunit [[Clostridium] stercorarium]	7.68e-110	-	354	-	665	B	B-2	type II		H	H	C	D	C	C	C	K	none	none
WP_015485077.1	carbon-monoxide dehydrogenase catalytic subunit [[Clostridium] stercorarium]	7.2e-110	-	354	-	665	B	B-2	type II		H	H	C	D	C	C	C	K	none	none
WP_018137276.1	carbon-monoxide dehydrogenase catalytic subunit [Campylobacter curvus]	1.42e-107	-	348	-	676	B	B-2	type II		H	H	C	D	C	C	C	K	none	none
WP_036377077.1	carbon-monoxide dehydrogenase catalytic subunit [Mitsuokella jalaludinii]	3.62e-105	-	341	-	639	B	B-2	type II		H	H	C	D	C	C	C	K	none	none
WP_049751718.1	carbon monoxide dehydrogenase [Chlorobium phaeobacteroides]	2.3e-87	-	296	-	705	B	B-2	type II		H	H	C	D	C	C	C	K	none	none
WP_055162989.1	carbon-monoxide dehydrogenase catalytic subunit [Mitsuokella jalaludinii]	3.7e-105	-	341	-	639	B	B-2	type II		H	H	C	D	C	C	C	K	none	none
WP_065821005.1	carbon-monoxide dehydrogenase catalytic subunit [[Clostridium] stercorarium]	2.05e-110	-	355	-	665	B	B-2	type II		H	H	C	D	C	C	C	K	none	none
WP_068491660.1	carbon-monoxide dehydrogenase catalytic subunit [Magnetospirillum marisnigri]	1.34e-106	-	345	-	649	B	B-2	type II		H	H	C	D	C	C	C	K	none	none
WP_075753473.1	carbon-monoxide dehydrogenase catalytic subunit [Sporomusa sphaeroides]	4.35e-112	-	359	-	643	B	B-2	type II		H	H	C	D	C	C	C	K	none	none
WP_082820094.1	carbon-monoxide dehydrogenase catalytic subunit [Desulfuromonas sp. DDH964]	2.04e-113	-	363	-	647	B	B-2	type II		H	H	C	D	C	C	C	K	none	none
WP_084578422.1	carbon-monoxide dehydrogenase catalytic subunit [Sporomusa malonica]	1.46e-109	-	352	-	643	B	B-2	type II		H	H	C	D	C	C	C	K	none	none
WP_087581327.1	carbon-monoxide dehydrogenase catalytic subunit [Campylobacter concisus]	5.48e-108	-	350	-	679	B	B-2	type II		H	H	C	D	C	C	C	K	none	none
WP_087582892.1	carbon-monoxide dehydrogenase catalytic subunit [Campylobacter concisus]	4.08e-109	-	352	-	679	B	B-2	type II		H	H	C	D	C	C	C	K	none	none
WP_087585041.1	carbon-monoxide dehydrogenase catalytic subunit [Campylobacter concisus]	1.15e-109	-	354	-	677	B	B-2	type II		H	H	C	D	C	C	C	K	none	none
WP_087586796.1	carbon-monoxide dehydrogenase catalytic subunit [Campylobacter concisus]	3.27e-109	-	353	-	679	B	B-2	type II		H	H	C	D	C	C	C	K	none	none
WP_094081636.1	carbon monoxide dehydrogenase [Prosthecochloris sp. GSB1]	7.3e-84	-	287	-	706	B	B-2	type II		H	H	C	D	C	C	C	K	none	none
WP_095229329.1	carbon-monoxide dehydrogenase catalytic subunit [Helicobacter sp. 13S00401-1]	3.27e-103	-	336	-	644	B	B-2	type II		H	H	C	D	C	C	C	K	none	none
WP_096700153.1	carbon-monoxide dehydrogenase catalytic subunit [Magnetospirillum sp. 15-1]	1.13e-113	-	363	-	650	B	B-2	type II		H	H	C	D	C	C	C	K	none	none
WP_004511942.1	carbon-monoxide dehydrogenase catalytic subunit [Geobacter metallireducens]	8.9e-109	-	351	-	669	B	B-3	type II		H	H	C	D	C	C	C	K	none	none		His-rich region at the C-terminus
WP_012530168.1	carbon-monoxide dehydrogenase catalytic subunit [Geobacter bemidjiensis]	2.87e-112	-	360	-	666	B	B-3	type II		H	H	C	D	C	C	C	K	none	none		His-rich region at the C-terminus
WP_012645460.1	carbon-monoxide dehydrogenase catalytic subunit [Geobacter daltonii]	2.13e-108	-	350	-	675	B	B-3	type II		H	H	C	D	C	C	C	K	none	none		His-rich region at the C-terminus
WP_015279245.1	carbon-monoxide dehydrogenase catalytic subunit [Thioflavicoccus mobilis]	2.41e-108	-	350	-	670	B	B-3	type II		H	H	C	D	C	C	C	K	none	none		His-rich region at the C-terminus
WP_026840860.1	carbon-monoxide dehydrogenase catalytic subunit [Geobacter bremensis]	4.89e-111	-	357	-	666	B	B-3	type II		H	H	C	D	C	C	C	K	none	none		His-rich region at the C-terminus
WP_039739739.1	carbon-monoxide dehydrogenase catalytic subunit [Geobacter pickeringii]	9.33e-109	-	351	-	668	B	B-3	type II		H	H	C	D	C	C	C	K	none	none		His-rich region at the C-terminus
WP_041972255.1	carbon-monoxide dehydrogenase catalytic subunit [Geobacter sp. OR-1]	3.7e-115	-	368	-	676	B	B-3	type II		H	H	C	D	C	C	C	K	none	none		His-rich region at the C-terminus
WP_088533822.1	carbon-monoxide dehydrogenase catalytic subunit [Geobacter sp. DSM 9736]	9.74e-109	-	351	-	672	B	B-3	type II		H	H	C	D	C	C	C	K	none	none		His-rich region at the C-terminus
KKM10287.1	hypothetical protein SY88_14625 [Clostridiales bacterium PH28_bin88]	3.11e-111	-	357	-	658	B	B-4	type II		H	H	C	C	C	C	C	K	none	none
WP_011393470.1	carbon-monoxide dehydrogenase catalytic subunit [Moorella thermoacetica]	8.39e-116	-	369	-	655	B	B-4	type II		H	H	C	C	C	C	C	K	none	none
WP_025773225.1	carbon-monoxide dehydrogenase catalytic subunit [Moorella thermoacetica]	1.23e-115	-	369	-	655	B	B-4	type II		H	H	C	C	C	C	C	K	none	none
WP_071520846.1	carbon-monoxide dehydrogenase catalytic subunit [Moorella thermoacetica]	1.61e-115	-	369	-	655	B	B-4	type II		H	H	C	C	C	C	C	K	none	none
WP_071542139.1	carbon-monoxide dehydrogenase catalytic subunit [Moorella thermoacetica]	1.3e-115	-	369	-	655	B	B-4	type II		H	H	C	C	C	C	C	K	none	none
WP_071549387.1	carbon-monoxide dehydrogenase catalytic subunit [Moorella thermoacetica]	3.14e-116	-	370	-	655	B	B-4	type II		H	H	C	C	C	C	C	K	none	none
WP_071553894.1	carbon-monoxide dehydrogenase catalytic subunit [Moorella thermoacetica]	6.55e-114	-	364	-	655	B	B-4	type II		H	H	C	C	C	C	C	K	none	none
WP_075515946.1	carbon-monoxide dehydrogenase catalytic subunit [Moorella thermoacetica]	1.47e-114	-	366	-	655	B	B-4	type II		H	H	C	C	C	C	C	K	none	none
WP_084664430.1	carbon-monoxide dehydrogenase catalytic subunit [Thermanaeromonas toyohensis]	7.22e-109	-	351	-	656	B	B-4	type II		H	H	C	C	C	C	C	K	none	none
WP_088554770.1	carbon-monoxide dehydrogenase catalytic subunit [Calderihabitans maritimus]	5.41e-117	-	372	-	656	B	B-4	type II		H	H	C	C	C	C	C	K	none	none
AJD26814.1	carbon-monoxide dehydrogenase, catalytic subunit [Clostridium botulinum CDC_297]	1.03e-78	-	271	-	628	C	C-1	type II		Y	H	C	C	C	C	C	Q	none	none	a Cys3 motif at the N-terminus
CCX97886.1	oxidoreductase [Clostridium bolteae CAG:59]	1.16e-63	-	231	-	627	C	C-1	type II		Y	H	C	C	C	C	C	Q	none	none	a Cys4 motif at the N-terminus
CCZ66653.1	carbon-monoxide dehydrogenase [Ruminococcus gnavus CAG:126]	1.04e-62	-	228	-	627	C	C-1	type II		Y	H	C	C	C	C	C	Q	none	none	a Cys3 motif at the N-terminus
CDA04895.1	putative uncharacterized protein [Blautia sp. CAG:257]	2.57e-63	-	230	-	627	C	C-1	type II		Y	H	C	C	C	C	C	Q	none	none	a Cys3 motif at the N-terminus
CDA09257.1	carbon-monoxide dehydrogenase catalytic subunit [Clostridium bartlettii CAG:1329]	4.16e-76	-	264	-	629	C	C-1	type II		Y	H	C	C	C	C	C	Q	none	none	a Cys3 motif at the N-terminus
CDC07965.1	carbon-monoxide dehydrogenase [Lachnospiraceae bacterium CAG:364]	1.78e-63	-	230	-	627	C	C-1	type II		Y	H	C	C	C	C	C	Q	none	none	a Cys3 motif at the N-terminus
CDC22014.1	putative uncharacterized protein [Clostridium nexile CAG:348]	4.63e-59	-	218	-	627	C	C-1	type II		Y	H	C	C	C	C	C	Q	none	none	a Cys3 motif at the N-terminus
CDC94221.1	carbon-monoxide dehydrogenase [Firmicutes bacterium CAG:227]	8.23e-71	-	250	-	627	C	C-1	type II		Y	H	C	C	C	C	C	Q	none	none	a Cys3 motif at the N-terminus
EES92243.1	carbon-monoxide dehydrogenase, catalytic subunit [Clostridium botulinum D str. 1873]	6.09e-69	-	245	-	630	C	C-1	type II		Y	H	C	C	C	C	C	Q	none	none	a Cys4 motif at the N-terminus
EGO88302.1	carbon monoxide dehydrogenase [Clostridium botulinum C str. Stockholm]	6.9e-69	-	245	-	630	C	C-1	type II		Y	H	C	C	C	C	C	Q	none	none	a Cys4 motif at the N-terminus
OXS25419.1	carbon-monoxide dehydrogenase catalytic subunit [Acetobacterium sp. MES1]	2.16e-62	-	228	-	627	C	C-1	type II		Y	H	C	C	C	C	C	Q	none	none	a Cys2 motif at the N-terminus
OXX84709.1	carbon monoxide dehydrogenase [Paraclostridium benzoelyticum]	2.06e-81	-	278	-	633	C	C-1	type II		Y	H	C	C	C	C	C	Q	none	none	a Cys3 motif at the N-terminus
SCI34182.1	Carbon monoxide dehydrogenase 1 [uncultured Clostridium sp.]	3.03e-87	-	294	-	633	C	C-1	type II		Y	H	C	C	C	C	C	Q	none	none	a Cys3 motif at the N-terminus
WP_002568221.1	carbon-monoxide dehydrogenase catalytic subunit [[Clostridium] bolteae]	5.22e-63	-	229	-	627	C	C-1	type II		Y	H	C	C	C	C	C	Q	none	none	a Cys4 motif at the N-terminus
WP_002570238.1	carbon-monoxide dehydrogenase catalytic subunit [[Clostridium] bolteae]	1.24e-63	-	231	-	627	C	C-1	type II		Y	H	C	C	C	C	C	Q	none	none	a Cys4 motif at the N-terminus
WP_002577503.1	carbon-monoxide dehydrogenase catalytic subunit [[Clostridium] bolteae]	1.65e-64	-	233	-	627	C	C-1	type II		Y	H	C	C	C	C	C	Q	none	none	a Cys4 motif at the N-terminus
WP_002589474.1	carbon-monoxide dehydrogenase catalytic subunit [[Clostridium] clostridioforme]	2.51e-64	-	233	-	627	C	C-1	type II		Y	H	C	C	C	C	C	Q	none	none	a Cys4 motif at the N-terminus
WP_002597805.1	carbon-monoxide dehydrogenase catalytic subunit [Clostridium colicanis]	4.74e-75	-	261	-	633	C	C-1	type II		Y	H	C	C	C	C	C	Q	none	none	a Cys4 motif at the N-terminus
WP_003358783.1	carbon-monoxide dehydrogenase catalytic subunit [Clostridium botulinum]	6.44e-80	-	275	-	628	C	C-1	type II		Y	H	C	C	C	C	C	Q	none	none	a Cys3 motif at the N-terminus
WP_003364534.1	carbon-monoxide dehydrogenase catalytic subunit [Clostridium botulinum]	4.56e-69	-	246	-	631	C	C-1	type II		Y	H	C	C	C	C	C	Q	none	none	a Cys4 motif at the N-terminus
WP_003402593.1	carbon-monoxide dehydrogenase catalytic subunit [Clostridium botulinum]	1.55e-79	-	273	-	628	C	C-1	type II		Y	H	C	C	C	C	C	Q	none	none	a Cys3 motif at the N-terminus
WP_003420849.1	carbon-monoxide dehydrogenase catalytic subunit [Clostridioides difficile]	2.21e-84	-	286	-	633	C	C-1	type II		Y	H	C	C	C	C	C	Q	none	none	a Cys3 motif at the N-terminus
WP_003425376.1	carbon-monoxide dehydrogenase catalytic subunit [Clostridioides difficile]	6.45e-84	-	285	-	633	C	C-1	type II		Y	H	C	C	C	C	C	Q	none	none	a Cys3 motif at the N-terminus
WP_003486817.1	MULTISPECIES: carbon-monoxide dehydrogenase catalytic subunit [Clostridium]	3.66e-81	-	278	-	628	C	C-1	type II		Y	H	C	C	C	C	C	Q	none	none	a Cys3 motif at the N-terminus
WP_003495511.1	MULTISPECIES: carbon-monoxide dehydrogenase catalytic subunit [Clostridium]	5.56e-81	-	277	-	628	C	C-1	type II		Y	H	C	C	C	C	C	Q	none	none	a Cys3 motif at the N-terminus
WP_004222259.1	carbon-monoxide dehydrogenase catalytic subunit [Blautia hansenii]	4.02e-64	-	232	-	627	C	C-1	type II		Y	H	C	C	C	C	C	Q	none	none	a Cys3 motif at the N-terminus
WP_004442105.1	carbon-monoxide dehydrogenase catalytic subunit [Clostridium botulinum]	2.26e-79	-	273	-	628	C	C-1	type II		Y	H	C	C	C	C	C	Q	none	none	a Cys3 motif at the N-terminus
WP_004455190.1	carbon-monoxide dehydrogenase catalytic subunit [Clostridium pasteurianum]	2.21e-72	-	254	-	627	C	C-1	type II		Y	H	C	C	C	C	C	Q	none	none	a Cys3 motif at the N-terminus
WP_004613474.1	MULTISPECIES: carbon-monoxide dehydrogenase catalytic subunit [Tyzzerella]	2.08e-58	-	217	-	627	C	C-1	type II		Y	H	C	C	C	C	C	Q	none	none	a Cys3 motif at the N-terminus
WP_004845398.1	carbon-monoxide dehydrogenase catalytic subunit [[Ruminococcus] torques]	6.22e-61	-	224	-	634	C	C-1	type II		Y	H	C	C	C	C	C	Q	none	none	a Cys3 motif at the N-terminus
WP_006439674.1	carbon-monoxide dehydrogenase catalytic subunit [[Clostridium] hiranonis]	6.49e-60	-	221	-	628	C	C-1	type II		Y	H	C	C	C	C	C	Q	none	none	a Cys3 motif at the N-terminus
WP_008422952.1	carbon-monoxide dehydrogenase catalytic subunit [Clostridium sp. LS]	1.38e-76	-	265	-	624	C	C-1	type II		Y	H	C	C	C	C	C	Q	none	none	a Cys3 motif at the N-terminus
WP_008709802.1	carbon-monoxide dehydrogenase catalytic subunit [Synergistes sp. 3_1_syn1]	6.42e-77	-	266	-	627	C	C-1	type II		Y	H	C	C	C	C	C	Q	none	none	a Cys3 motif at the N-terminus
WP_008717600.1	carbon-monoxide dehydrogenase catalytic subunit [Clostridiales bacterium 1_7_47FAA]	2.59e-66	-	238	-	627	C	C-1	type II		Y	H	C	C	C	C	C	Q	none	none	a Cys3 motif at the N-terminus
WP_009002097.1	carbon-monoxide dehydrogenase catalytic subunit [Clostridium sp. D5]	5.64e-64	-	232	-	627	C	C-1	type II		Y	H	C	C	C	C	C	Q	none	none	a Cys3 motif at the N-terminus
WP_009167573.1	carbon-monoxide dehydrogenase catalytic subunit [Clostridium sp. DL-VIII]	4.56e-81	-	277	-	624	C	C-1	type II		Y	H	C	C	C	C	C	Q	none	none	a Cys3 motif at the N-terminus
WP_009245693.1	carbon-monoxide dehydrogenase catalytic subunit [[Ruminococcus] gnavus]	2.74e-63	-	230	-	627	C	C-1	type II		Y	H	C	C	C	C	C	Q	none	none	a Cys3 motif at the N-terminus
WP_009462026.1	carbon-monoxide dehydrogenase catalytic subunit [Lachnospiraceae bacterium 2_1_46FAA]	7.65e-60	-	221	-	627	C	C-1	type II		Y	H	C	C	C	C	C	Q	none	none	a Cys3 motif at the N-terminus
WP_009888019.1	MULTISPECIES: carbon-monoxide dehydrogenase catalytic subunit [Clostridiales]	4.71e-84	-	285	-	633	C	C-1	type II		Y	H	C	C	C	C	C	Q	none	none	a Cys3 motif at the N-terminus
WP_010074245.1	carbon-monoxide dehydrogenase catalytic subunit [Clostridium cellulovorans]	1.31e-78	-	271	-	624	C	C-1	type II		Y	H	C	C	C	C	C	Q	none	none	a Cys3 motif at the N-terminus
WP_010235777.1	carbon-monoxide dehydrogenase catalytic subunit [Clostridium arbusti]	2.36e-84	-	286	-	624	C	C-1	type II		Y	H	C	C	C	C	C	Q	none	none	a Cys3 motif at the N-terminus
WP_010256010.1	carbon-monoxide dehydrogenase catalytic subunit [Treponema primitia]	1.37e-72	-	255	-	628	C	C-1	type II		Y	H	C	C	C	C	C	Q	none	none	a Cys3 motif at the N-terminus
WP_010963443.1	carbon-monoxide dehydrogenase catalytic subunit [Clostridium acetobutylicum]	2.76e-79	-	273	-	629	C	C-1	type II		Y	H	C	C	C	C	C	Q	none	none	a Cys4 motif at the N-terminus
WP_011340609.1	carbon-monoxide dehydrogenase catalytic subunit [Pelobacter carbinolicus]	3.4e-82	-	280	-	629	C	C-1	type II		Y	H	C	C	C	C	C	Q	none	none	a Cys2 motif at the N-terminus
WP_011723114.1	carbon-monoxide dehydrogenase catalytic subunit [Clostridium novyi]	8.04e-68	-	242	-	631	C	C-1	type II		Y	H	C	C	C	C	C	Q	none	none	a Cys4 motif at the N-terminus
WP_011915993.1	carbon-monoxide dehydrogenase catalytic subunit [Caldicellulosiruptor saccharolyticus]	2.48e-93	-	310	-	627	C	C-1	type II		Y	H	C	C	C	C	C	Q	none	none	a Cys2 motif at the N-terminus
WP_011948938.1	carbon-monoxide dehydrogenase catalytic subunit [Clostridium botulinum]	1.22e-79	-	274	-	628	C	C-1	type II		Y	H	C	C	C	C	C	Q	none	none	a Cys3 motif at the N-terminus
WP_011988187.1	carbon-monoxide dehydrogenase catalytic subunit [Clostridium botulinum]	1.46e-79	-	273	-	628	C	C-1	type II		Y	H	C	C	C	C	C	Q	none	none	a Cys3 motif at the N-terminus
WP_012061203.1	carbon-monoxide dehydrogenase catalytic subunit [Clostridium beijerinckii]	8.37e-77	-	266	-	624	C	C-1	type II		Y	H	C	C	C	C	C	Q	none	none	a Cys3 motif at the N-terminus
WP_012344310.1	carbon-monoxide dehydrogenase catalytic subunit [Clostridium botulinum]	6.92e-79	-	271	-	628	C	C-1	type II		Y	H	C	C	C	C	C	Q	none	none	a Cys3 motif at the N-terminus
WP_012705760.1	carbon-monoxide dehydrogenase catalytic subunit [Clostridium botulinum]	9.59e-81	-	276	-	628	C	C-1	type II		Y	H	C	C	C	C	C	Q	none	none	a Cys3 motif at the N-terminus
WP_013402205.1	carbon-monoxide dehydrogenase catalytic subunit [Caldicellulosiruptor hydrothermalis]	1.58e-94	-	313	-	627	C	C-1	type II		Y	H	C	C	C	C	C	Q	none	none	a Cys2 motif at the N-terminus
WP_013726571.1	carbon-monoxide dehydrogenase catalytic subunit [Clostridium botulinum]	4.84e-70	-	248	-	630	C	C-1	type II		Y	H	C	C	C	C	C	Q	none	none	a Cys4 motif at the N-terminus
WP_014356284.1	carbon-monoxide dehydrogenase catalytic subunit [Acetobacterium woodii]	2.62e-64	-	233	-	627	C	C-1	type II		Y	H	C	C	C	C	C	Q	none	none	a Cys2 motif at the N-terminus
WP_014520465.1	carbon-monoxide dehydrogenase catalytic subunit [Clostridium botulinum]	1.19e-80	-	276	-	628	C	C-1	type II		Y	H	C	C	C	C	C	Q	none	none	a Cys3 motif at the N-terminus
WP_015395795.1	carbon-monoxide dehydrogenase catalytic subunit [Clostridium saccharoperbutylacetonicum]	1.21e-77	-	268	-	624	C	C-1	type II		Y	H	C	C	C	C	C	Q	none	none	a Cys3 motif at the N-terminus
WP_015613487.1	carbon-monoxide dehydrogenase catalytic subunit [Clostridium pasteurianum]	5.54e-84	-	285	-	624	C	C-1	type II		Y	H	C	C	C	C	C	Q	none	none	a Cys3 motif at the N-terminus
WP_015616326.1	carbon-monoxide dehydrogenase catalytic subunit [Clostridium pasteurianum]	5.51e-81	-	277	-	624	C	C-1	type II		Y	H	C	C	C	C	C	Q	none	none	a Cys3 motif at the N-terminus
WP_015710481.1	carbon-monoxide dehydrogenase catalytic subunit [Treponema azotonutricium]	4.74e-67	-	240	-	628	C	C-1	type II		Y	H	C	C	C	C	C	Q	none	none	a Cys3 motif at the N-terminus
WP_016316903.1	carbon-monoxide dehydrogenase catalytic subunit [Anaerotruncus sp. G3(2012)]	9.47e-81	-	276	-	627	C	C-1	type II		Y	H	C	C	C	C	C	Q	none	none	a Cys3 motif at the N-terminus
WP_017209939.1	carbon-monoxide dehydrogenase catalytic subunit [Clostridium beijerinckii]	2.05e-77	-	268	-	624	C	C-1	type II		Y	H	C	C	C	C	C	Q	none	none	a Cys3 motif at the N-terminus
WP_017752626.1	carbon-monoxide dehydrogenase catalytic subunit [Clostridium tyrobutyricum]	1.6e-77	-	268	-	628	C	C-1	type II		Y	H	C	C	C	C	C	Q	none	none	a Cys3 motif at the N-terminus
WP_017895231.1	carbon-monoxide dehydrogenase catalytic subunit [Clostridium tyrobutyricum]	3.28e-78	-	270	-	628	C	C-1	type II		Y	H	C	C	C	C	C	Q	none	none	a Cys3 motif at the N-terminus
WP_018248871.1	carbon-monoxide dehydrogenase catalytic subunit [Orenia marismortui]	5.59e-77	-	266	-	626	C	C-1	type II		Y	H	C	C	C	C	C	Q	none	none	a Cys3 motif at the N-terminus
WP_018589287.1	carbon-monoxide dehydrogenase catalytic subunit [Terrisporobacter glycolicus]	3e-86	-	291	-	633	C	C-1	type II		Y	H	C	C	C	C	C	Q	none	none	a Cys3 motif at the N-terminus
WP_018597958.1	carbon-monoxide dehydrogenase catalytic subunit [Blautia producta]	2.34e-66	-	238	-	627	C	C-1	type II		Y	H	C	C	C	C	C	Q	none	none	a Cys3 motif at the N-terminus
WP_019278955.1	carbon-monoxide dehydrogenase catalytic subunit [Clostridium botulinum]	3.67e-69	-	246	-	630	C	C-1	type II		Y	H	C	C	C	C	C	Q	none	none	a Cys4 motif at the N-terminus
WP_021364152.1	carbon-monoxide dehydrogenase catalytic subunit [Clostridioides difficile]	3.92e-83	-	283	-	633	C	C-1	type II		Y	H	C	C	C	C	C	Q	none	none	a Cys3 motif at the N-terminus
WP_021369947.1	MULTISPECIES: carbon-monoxide dehydrogenase catalytic subunit [Clostridiales]	5.93e-84	-	285	-	633	C	C-1	type II		Y	H	C	C	C	C	C	Q	none	none	a Cys3 motif at the N-terminus
WP_021379624.1	carbon-monoxide dehydrogenase catalytic subunit [Clostridioides difficile]	3.33e-84	-	286	-	633	C	C-1	type II		Y	H	C	C	C	C	C	Q	none	none	a Cys3 motif at the N-terminus
WP_021382591.1	carbon-monoxide dehydrogenase catalytic subunit [Clostridioides difficile]	1.36e-83	-	284	-	633	C	C-1	type II		Y	H	C	C	C	C	C	Q	none	none	a Cys3 motif at the N-terminus
WP_021387520.1	carbon-monoxide dehydrogenase catalytic subunit [Clostridioides difficile]	4.34e-85	-	288	-	633	C	C-1	type II		Y	H	C	C	C	C	C	Q	none	none	a Cys3 motif at the N-terminus
WP_021389368.1	carbon-monoxide dehydrogenase catalytic subunit [Clostridioides difficile]	5.02e-85	-	288	-	633	C	C-1	type II		Y	H	C	C	C	C	C	Q	none	none	a Cys3 motif at the N-terminus
WP_021392394.1	carbon-monoxide dehydrogenase catalytic subunit [Clostridioides difficile]	3.55e-85	-	288	-	633	C	C-1	type II		Y	H	C	C	C	C	C	Q	none	none	a Cys3 motif at the N-terminus
WP_021428274.1	carbon-monoxide dehydrogenase catalytic subunit [[Clostridium] bifermentans]	2.49e-81	-	278	-	633	C	C-1	type II		Y	H	C	C	C	C	C	Q	none	none	a Cys3 motif at the N-terminus
WP_021431583.1	carbon-monoxide dehydrogenase catalytic subunit [[Clostridium] bifermentans]	1.8e-80	-	276	-	633	C	C-1	type II		Y	H	C	C	C	C	C	Q	none	none	a Cys3 motif at the N-terminus
WP_021845384.1	carbon-monoxide dehydrogenase catalytic subunit [Blautia hydrogenotrophica]	9.76e-65	-	234	-	627	C	C-1	type II		Y	H	C	C	C	C	C	Q	none	none	a Cys3 motif at the N-terminus
WP_022744762.1	carbon-monoxide dehydrogenase catalytic subunit [Clostridium saccharobutylicum]	2.87e-82	-	280	-	624	C	C-1	type II		Y	H	C	C	C	C	C	Q	none	none	a Cys3 motif at the N-terminus
WP_023976233.1	MULTISPECIES: carbon-monoxide dehydrogenase catalytic subunit [Clostridium]	2.25e-77	-	268	-	624	C	C-1	type II		Y	H	C	C	C	C	C	Q	none	none	a Cys3 motif at the N-terminus
WP_024736240.1	carbon-monoxide dehydrogenase catalytic subunit [Clostridiales bacterium VE202-15]	1.2e-66	-	239	-	627	C	C-1	type II		Y	H	C	C	C	C	C	Q	none	none	a Cys3 motif at the N-terminus
WP_024837747.1	carbon-monoxide dehydrogenase catalytic subunit [Clostridium sp. 12(A)]	1.73e-64	-	233	-	627	C	C-1	type II		Y	H	C	C	C	C	C	Q	none	none	a Cys3 motif at the N-terminus
WP_024853573.1	carbon-monoxide dehydrogenase catalytic subunit [[Ruminococcus] gnavus]	2.3e-63	-	230	-	627	C	C-1	type II		Y	H	C	C	C	C	C	Q	none	none	a Cys3 motif at the N-terminus
WP_025163051.1	carbon-monoxide dehydrogenase catalytic subunit [Paraclostridium bifermentans]	2.41e-81	-	278	-	633	C	C-1	type II		Y	H	C	C	C	C	C	Q	none	none	a Cys3 motif at the N-terminus
WP_025486649.1	carbon-monoxide dehydrogenase catalytic subunit [Clostridiales bacterium VE202-28]	2.09e-65	-	236	-	627	C	C-1	type II		Y	H	C	C	C	C	C	Q	none	none	a Cys3 motif at the N-terminus
WP_025654929.1	carbon-monoxide dehydrogenase catalytic subunit [Clostridiales bacterium VE202-21]	2.05e-59	-	219	-	627	C	C-1	type II		Y	H	C	C	C	C	C	Q	none	none	a Cys3 motif at the N-terminus
WP_025775216.1	carbon-monoxide dehydrogenase catalytic subunit [Clostridium botulinum]	7.01e-81	-	277	-	628	C	C-1	type II		Y	H	C	C	C	C	C	Q	none	none	a Cys3 motif at the N-terminus
WP_026395656.1	carbon-monoxide dehydrogenase catalytic subunit [Acetobacterium dehalogenans]	1.54e-63	-	231	-	627	C	C-1	type II		Y	H	C	C	C	C	C	Q	none	none	a Cys2 motif at the N-terminus
WP_026486753.1	carbon-monoxide dehydrogenase catalytic subunit [Caldanaerobius polysaccharolyticus]	5.04e-90	-	301	-	627	C	C-1	type II		Y	H	C	C	C	C	C	Q	none	none	a Cys2 motif at the N-terminus
WP_026884517.1	carbon-monoxide dehydrogenase catalytic subunit [Clostridium akagii]	1.58e-77	-	268	-	624	C	C-1	type II		Y	H	C	C	C	C	C	Q	none	none	a Cys2 motif at the N-terminus
WP_026887917.1	carbon-monoxide dehydrogenase catalytic subunit [Clostridium beijerinckii]	2.34e-79	-	273	-	624	C	C-1	type II		Y	H	C	C	C	C	C	Q	none	none	a Cys3 motif at the N-terminus
WP_026891038.1	carbon-monoxide dehydrogenase catalytic subunit [[Clostridium] aerotolerans]	2.62e-65	-	235	-	627	C	C-1	type II		Y	H	C	C	C	C	C	Q	none	none	a Cys3 motif at the N-terminus
WP_026899947.1	carbon-monoxide dehydrogenase catalytic subunit [Peptostreptococcaceae bacterium VA2]	6.1e-79	-	272	-	633	C	C-1	type II		Y	H	C	C	C	C	C	Q	none	none	a Cys3 motif at the N-terminus
WP_027293138.1	MULTISPECIES: carbon-monoxide dehydrogenase catalytic subunit [Robinsoniella]	1.36e-83	-	284	-	629	C	C-1	type II		Y	H	C	C	C	C	C	Q	none	none	a Cys4 motif at the N-terminus
WP_028530309.1	carbon-monoxide dehydrogenase catalytic subunit [Ruminococcus gauvreauii]	2.5e-67	-	241	-	627	C	C-1	type II		Y	H	C	C	C	C	C	Q	none	none	a Cys3 motif at the N-terminus
WP_030034526.1	carbon-monoxide dehydrogenase catalytic subunit [Clostridium botulinum]	1.24e-81	-	279	-	628	C	C-1	type II		Y	H	C	C	C	C	C	Q	none	none	a Cys3 motif at the N-terminus
WP_033065345.1	carbon-monoxide dehydrogenase catalytic subunit [Clostridium botulinum]	5.45e-80	-	275	-	628	C	C-1	type II		Y	H	C	C	C	C	C	Q	none	none	a Cys3 motif at the N-terminus
WP_033141773.1	carbon-monoxide dehydrogenase catalytic subunit [Blautia producta]	1.27e-66	-	239	-	627	C	C-1	type II		Y	H	C	C	C	C	C	Q	none	none	a Cys3 motif at the N-terminus
WP_034442460.1	carbon-monoxide dehydrogenase catalytic subunit [Cloacibacillus evryensis]	1.43e-77	-	268	-	627	C	C-1	type II		Y	H	C	C	C	C	C	Q	none	none	a Cys3 motif at the N-terminus
WP_034585570.1	carbon-monoxide dehydrogenase catalytic subunit [Clostridium acetobutylicum]	1.97e-78	-	270	-	629	C	C-1	type II		Y	H	C	C	C	C	C	Q	none	none	a Cys3 motif at the N-terminus
WP_035117676.1	carbon-monoxide dehydrogenase catalytic subunit [Clostridium sp. NCR]	1.88e-81	-	278	-	633	C	C-1	type II		Y	H	C	C	C	C	C	Q	none	none	a Cys3 motif at the N-terminus
WP_035293303.1	carbon-monoxide dehydrogenase catalytic subunit [Clostridium sp. KNHs214]	1.46e-79	-	273	-	628	C	C-1	type II		Y	H	C	C	C	C	C	Q	none	none	a Cys3 motif at the N-terminus
WP_039226206.1	carbon-monoxide dehydrogenase catalytic subunit [Clostridium novyi]	1.84e-69	-	246	-	631	C	C-1	type II		Y	H	C	C	C	C	C	Q	none	none	a Cys4 motif at the N-terminus
WP_039236133.1	carbon-monoxide dehydrogenase catalytic subunit [Clostridium sp. K25]	1.34e-64	-	233	-	630	C	C-1	type II		Y	H	C	C	C	C	C	Q	none	none	a Cys4 motif at the N-terminus
WP_039238844.1	MULTISPECIES: carbon-monoxide dehydrogenase catalytic subunit [Clostridium]	1.36e-68	-	244	-	631	C	C-1	type II		Y	H	C	C	C	C	C	Q	none	none	a Cys4 motif at the N-terminus
WP_039239969.1	carbon-monoxide dehydrogenase catalytic subunit [Clostridium botulinum]	1.19e-69	-	247	-	630	C	C-1	type II		Y	H	C	C	C	C	C	Q	none	none	a Cys4 motif at the N-terminus
WP_039250332.1	carbon-monoxide dehydrogenase catalytic subunit [Clostridium novyi]	1.14e-68	-	244	-	631	C	C-1	type II		Y	H	C	C	C	C	C	Q	none	none	a Cys4 motif at the N-terminus
WP_039255894.1	carbon-monoxide dehydrogenase catalytic subunit [Clostridium novyi]	1.2e-67	-	242	-	631	C	C-1	type II		Y	H	C	C	C	C	C	Q	none	none	a Cys4 motif at the N-terminus
WP_039257558.1	carbon-monoxide dehydrogenase catalytic subunit [Clostridium botulinum]	4.56e-69	-	246	-	630	C	C-1	type II		Y	H	C	C	C	C	C	Q	none	none	a Cys4 motif at the N-terminus
WP_039259732.1	carbon-monoxide dehydrogenase catalytic subunit [Clostridium botulinum]	3.79e-69	-	246	-	630	C	C-1	type II		Y	H	C	C	C	C	C	Q	none	none	a Cys4 motif at the N-terminus
WP_039281570.1	MULTISPECIES: carbon-monoxide dehydrogenase catalytic subunit [Clostridium]	9.8e-69	-	244	-	631	C	C-1	type II		Y	H	C	C	C	C	C	Q	none	none	a Cys4 motif at the N-terminus
WP_039653667.1	carbon-monoxide dehydrogenase catalytic subunit [Clostridium tyrobutyricum]	3.39e-78	-	270	-	628	C	C-1	type II		Y	H	C	C	C	C	C	Q	none	none	a Cys3 motif at the N-terminus
WP_039655977.1	carbon-monoxide dehydrogenase catalytic subunit [Clostridium tyrobutyricum]	4.35e-78	-	270	-	628	C	C-1	type II		Y	H	C	C	C	C	C	Q	none	none	a Cys3 motif at the N-terminus
WP_039679876.1	carbon-monoxide dehydrogenase catalytic subunit [Terrisporobacter othiniensis]	2.43e-84	-	286	-	633	C	C-1	type II		Y	H	C	C	C	C	C	Q	none	none	a Cys3 motif at the N-terminus
WP_039765692.1	carbon-monoxide dehydrogenase catalytic subunit [Caldicellulosiruptor sp. F32]	1.13e-94	-	313	-	627	C	C-1	type II		Y	H	C	C	C	C	C	Q	none	none	a Cys2 motif at the N-terminus
WP_039905386.1	carbon-monoxide dehydrogenase catalytic subunit [Intestinibacter bartlettii]	7.14e-75	-	261	-	629	C	C-1	type II		Y	H	C	C	C	C	C	Q	none	none	a Cys3 motif at the N-terminus
WP_039959655.1	carbon-monoxide dehydrogenase catalytic subunit [[Ruminococcus] gnavus]	5.9e-63	-	229	-	627	C	C-1	type II		Y	H	C	C	C	C	C	Q	none	none	a Cys3 motif at the N-terminus
WP_040196522.1	carbon-monoxide dehydrogenase catalytic subunit [Candidatus Soleaferrea massiliensis]	1.34e-65	-	236	-	627	C	C-1	type II		Y	H	C	C	C	C	C	Q	none	none	a Cys3 motif at the N-terminus
WP_040412281.1	carbon-monoxide dehydrogenase catalytic subunit [[Clostridium] asparagiforme]	8.04e-66	-	237	-	627	C	C-1	type II		Y	H	C	C	C	C	C	Q	none	none	a Cys3 motif at the N-terminus
WP_040435806.1	carbon-monoxide dehydrogenase catalytic subunit [[Clostridium] hylemonae]	7.09e-59	-	218	-	627	C	C-1	type II		Y	H	C	C	C	C	C	Q	none	none	a Cys3 motif at the N-terminus
WP_041350328.1	carbon-monoxide dehydrogenase catalytic subunit [Clostridium botulinum]	3.46e-78	-	270	-	628	C	C-1	type II		Y	H	C	C	C	C	C	Q	none	none	a Cys3 motif at the N-terminus
WP_041900747.1	carbon-monoxide dehydrogenase catalytic subunit [Clostridium beijerinckii]	2.11e-77	-	268	-	624	C	C-1	type II		Y	H	C	C	C	C	C	Q	none	none	a Cys3 motif at the N-terminus
WP_042277635.1	carbon-monoxide dehydrogenase catalytic subunit [[Clostridium] dakarense]	2.59e-81	-	278	-	633	C	C-1	type II		Y	H	C	C	C	C	C	Q	none	none	a Cys3 motif at the N-terminus
WP_044947999.1	carbon-monoxide dehydrogenase catalytic subunit [Blautia schinkii]	2.29e-66	-	238	-	628	C	C-1	type II		Y	H	C	C	C	C	C	Q	none	none	a Cys3 motif at the N-terminus
WP_045173211.1	carbon-monoxide dehydrogenase catalytic subunit [Caldicellulosiruptor sp. Wai35.B1]	3.01e-92	-	307	-	627	C	C-1	type II		Y	H	C	C	C	C	C	Q	none	none	a Cys2 motif at the N-terminus
WP_045516567.1	carbon-monoxide dehydrogenase catalytic subunit [Clostridium sporogenes]	4.24e-81	-	278	-	628	C	C-1	type II		Y	H	C	C	C	C	C	Q	none	none	a Cys3 motif at the N-terminus
WP_045518984.1	carbon-monoxide dehydrogenase catalytic subunit [Clostridium sporogenes]	2.7e-81	-	278	-	628	C	C-1	type II		Y	H	C	C	C	C	C	Q	none	none	a Cys3 motif at the N-terminus
WP_045539536.1	carbon-monoxide dehydrogenase catalytic subunit [Clostridium botulinum]	3.93e-79	-	272	-	628	C	C-1	type II		Y	H	C	C	C	C	C	Q	none	none	a Cys3 motif at the N-terminus
WP_045882265.1	carbon-monoxide dehydrogenase catalytic subunit [Clostridium botulinum]	1.55e-80	-	276	-	628	C	C-1	type II		Y	H	C	C	C	C	C	Q	none	none	a Cys3 motif at the N-terminus
WP_046822458.1	carbon-monoxide dehydrogenase catalytic subunit [Paraclostridium benzoelyticum]	2.49e-81	-	278	-	633	C	C-1	type II		Y	H	C	C	C	C	C	Q	none	none	a Cys3 motif at the N-terminus
WP_047774910.1	carbon-monoxide dehydrogenase catalytic subunit [Faecalicatena fissicatena]	1.39e-63	-	231	-	627	C	C-1	type II		Y	H	C	C	C	C	C	Q	none	none	a Cys3 motif at the N-terminus
WP_049730127.1	carbon-monoxide dehydrogenase catalytic subunit [Dorea sp. D27]	1.01e-59	-	220	-	627	C	C-1	type II		Y	H	C	C	C	C	C	Q	none	none	a Cys3 motif at the N-terminus
WP_050641648.1	MULTISPECIES: carbon-monoxide dehydrogenase catalytic subunit [Clostridiales]	1.05e-58	-	218	-	627	C	C-1	type II		Y	H	C	C	C	C	C	Q	none	none	a Cys3 motif at the N-terminus
WP_050741727.1	carbon-monoxide dehydrogenase catalytic subunit [Acetobacterium bakii]	2.68e-63	-	230	-	627	C	C-1	type II		Y	H	C	C	C	C	C	Q	none	none	a Cys2 motif at the N-terminus
WP_053241991.1	carbon-monoxide dehydrogenase catalytic subunit [Clostridium sp. DMHC 10]	9.52e-78	-	269	-	628	C	C-1	type II		Y	H	C	C	C	C	C	Q	none	none	a Cys3 motif at the N-terminus
WP_053337997.1	carbon-monoxide dehydrogenase catalytic subunit [Clostridium botulinum]	4.96e-81	-	277	-	628	C	C-1	type II		Y	H	C	C	C	C	C	Q	none	none	a Cys3 motif at the N-terminus
WP_053469391.1	carbon-monoxide dehydrogenase catalytic subunit [Clostridium sp. L74]	5.17e-80	-	275	-	628	C	C-1	type II		Y	H	C	C	C	C	C	Q	none	none	a Cys3 motif at the N-terminus
WP_053832718.1	carbon-monoxide dehydrogenase catalytic subunit [Candidatus Dorea massiliensis]	1.93e-81	-	278	-	633	C	C-1	type II		Y	H	C	C	C	C	C	Q	none	none	a Cys3 motif at the N-terminus
WP_054268742.1	carbon-monoxide dehydrogenase catalytic subunit [Clostridioides difficile]	9.65e-86	-	290	-	633	C	C-1	type II		Y	H	C	C	C	C	C	Q	none	none	a Cys3 motif at the N-terminus
WP_054272162.1	carbon-monoxide dehydrogenase catalytic subunit [Clostridioides difficile]	3.62e-84	-	286	-	633	C	C-1	type II		Y	H	C	C	C	C	C	Q	none	none	a Cys3 motif at the N-terminus
WP_054275605.1	carbon-monoxide dehydrogenase catalytic subunit [Clostridioides difficile]	2.51e-85	-	289	-	633	C	C-1	type II		Y	H	C	C	C	C	C	Q	none	none	a Cys3 motif at the N-terminus
WP_055070573.1	carbon-monoxide dehydrogenase catalytic subunit [Clostridium sp. ND2]	5.09e-82	-	280	-	631	C	C-1	type II		Y	H	C	C	C	C	C	Q	none	none	a Cys3 motif at the N-terminus
WP_055088986.1	carbon-monoxide dehydrogenase catalytic subunit [Intestinibacter bartlettii]	3.07e-75	-	262	-	629	C	C-1	type II		Y	H	C	C	C	C	C	Q	none	none	a Cys3 motif at the N-terminus
WP_055665760.1	carbon-monoxide dehydrogenase catalytic subunit [Desnuesiella massiliensis]	8.42e-77	-	266	-	627	C	C-1	type II		Y	H	C	C	C	C	C	Q	none	none	a Cys3 motif at the N-terminus
WP_058009263.1	carbon-monoxide dehydrogenase catalytic subunit [Clostridium sporogenes]	1.69e-79	-	273	-	629	C	C-1	type II		Y	H	C	C	C	C	C	Q	none	none	a Cys3 motif at the N-terminus
WP_058351109.1	carbon-monoxide dehydrogenase catalytic subunit [Acetivibrio ethanolgignens]	2.53e-67	-	241	-	627	C	C-1	type II		Y	H	C	C	C	C	C	Q	none	none	a Cys3 motif at the N-terminus
WP_058953597.1	carbon-monoxide dehydrogenase catalytic subunit [Clostridium tyrobutyricum]	5.65e-78	-	269	-	628	C	C-1	type II		Y	H	C	C	C	C	C	Q	none	none	a Cys3 motif at the N-terminus
WP_061293489.1	carbon-monoxide dehydrogenase catalytic subunit [Clostridium botulinum]	8.85e-78	-	269	-	628	C	C-1	type II		Y	H	C	C	C	C	C	Q	none	none	a Cys3 motif at the N-terminus
WP_061310625.1	carbon-monoxide dehydrogenase catalytic subunit [Clostridium botulinum]	9.2e-80	-	274	-	628	C	C-1	type II		Y	H	C	C	C	C	C	Q	none	none	a Cys3 motif at the N-terminus
WP_061312153.1	carbon-monoxide dehydrogenase catalytic subunit [Clostridium botulinum]	1.67e-79	-	273	-	628	C	C-1	type II		Y	H	C	C	C	C	C	Q	none	none	a Cys3 motif at the N-terminus
WP_061319391.1	carbon-monoxide dehydrogenase catalytic subunit [Clostridium botulinum]	3.06e-81	-	278	-	628	C	C-1	type II		Y	H	C	C	C	C	C	Q	none	none	a Cys3 motif at the N-terminus
WP_061324365.1	carbon-monoxide dehydrogenase catalytic subunit [Clostridium botulinum]	9.17e-79	-	271	-	628	C	C-1	type II		Y	H	C	C	C	C	C	Q	none	none	a Cys3 motif at the N-terminus
WP_061326221.1	carbon-monoxide dehydrogenase catalytic subunit [Clostridium botulinum]	1.19e-81	-	279	-	628	C	C-1	type II		Y	H	C	C	C	C	C	Q	none	none	a Cys3 motif at the N-terminus
WP_065418368.1	carbon-monoxide dehydrogenase catalytic subunit [Clostridium beijerinckii]	5.02e-77	-	266	-	624	C	C-1	type II		Y	H	C	C	C	C	C	Q	none	none	a Cys3 motif at the N-terminus
WP_065541528.1	MULTISPECIES: carbon-monoxide dehydrogenase catalytic subunit [Blautia]	3.02e-66	-	238	-	627	C	C-1	type II		Y	H	C	C	C	C	C	Q	none	none	a Cys3 motif at the N-terminus
WP_066021153.1	carbon-monoxide dehydrogenase catalytic subunit [Clostridium pasteurianum]	3.13e-77	-	267	-	629	C	C-1	type II		Y	H	C	C	C	C	C	Q	none	none	a Cys3 motif at the N-terminus
WP_066579738.1	carbon-monoxide dehydrogenase catalytic subunit [Clostridium sp. Marseille-P2538]	3.31e-61	-	224	-	627	C	C-1	type II		Y	H	C	C	C	C	C	Q	none	none	a Cys3 motif at the N-terminus
WP_066628866.1	carbon-monoxide dehydrogenase catalytic subunit [Clostridium magnum]	7.6e-77	-	266	-	628	C	C-1	type II		Y	H	C	C	C	C	C	Q	none	none	a Cys3 motif at the N-terminus
WP_066744155.1	carbon-monoxide dehydrogenase catalytic subunit [Cloacibacillus porcorum]	4.24e-76	-	264	-	627	C	C-1	type II		Y	H	C	C	C	C	C	Q	none	none	a Cys3 motif at the N-terminus
WP_068714704.1	carbon-monoxide dehydrogenase catalytic subunit [Orenia metallireducens]	6.92e-83	-	282	-	626	C	C-1	type II		Y	H	C	C	C	C	C	Q	none	none	a Cys3 motif at the N-terminus
WP_069980806.1	carbon-monoxide dehydrogenase catalytic subunit [Geosporobacter ferrireducens]	1.95e-79	-	273	-	627	C	C-1	type II		Y	H	C	C	C	C	C	Q	none	none	a Cys2 motif at the N-terminus
WP_070372253.1	carbon-monoxide dehydrogenase catalytic subunit [Acetobacterium wieringae]	2.68e-62	-	227	-	627	C	C-1	type II		Y	H	C	C	C	C	C	Q	none	none	a Cys2 motif at the N-terminus
WP_071132291.1	carbon-monoxide dehydrogenase catalytic subunit [Ileibacterium massiliense]	1.28e-65	-	236	-	627	C	C-1	type II		Y	H	C	C	C	C	C	Q	none	none	a Cys3 motif at the N-terminus
WP_072449429.1	carbon-monoxide dehydrogenase catalytic subunit [Blautia sp. Marseille-P3201T]	3.56e-64	-	232	-	627	C	C-1	type II		Y	H	C	C	C	C	C	Q	none	none	a Cys3 motif at the N-terminus
WP_072584632.1	carbon-monoxide dehydrogenase catalytic subunit [Clostridium botulinum]	2.85e-81	-	278	-	628	C	C-1	type II		Y	H	C	C	C	C	C	Q	none	none	a Cys3 motif at the N-terminus
WP_072850999.1	carbon-monoxide dehydrogenase catalytic subunit [Lactonifactor longoviformis]	3.21e-64	-	233	-	627	C	C-1	type II		Y	H	C	C	C	C	C	Q	none	none	a Cys3 motif at the N-terminus
WP_072993162.1	carbon-monoxide dehydrogenase catalytic subunit [Clostridium cavendishii]	3.56e-78	-	270	-	632	C	C-1	type II		Y	H	C	C	C	C	C	Q	none	none	a Cys4 motif at the N-terminus
WP_073077889.1	carbon-monoxide dehydrogenase catalytic subunit [Sporobacter termitidis]	5.57e-75	-	261	-	630	C	C-1	type II		Y	H	C	C	C	C	C	Q	none	none	a Cys2 motif at the N-terminus
WP_073236914.1	carbon-monoxide dehydrogenase catalytic subunit [Desulfotomaculum putei]	7.84e-81	-	277	-	623	C	C-1	type II		Y	H	C	C	C	C	C	Q	none	none	a Cys2 motif at the N-terminus
WP_073343368.1	carbon-monoxide dehydrogenase catalytic subunit [Caldanaerobius fijiensis]	1.77e-87	-	294	-	627	C	C-1	type II		Y	H	C	C	C	C	C	Q	none	none	a Cys2 motif at the N-terminus
WP_073962724.1	carbon-monoxide dehydrogenase catalytic subunit [[Ruminococcus] gnavus]	3.76e-63	-	229	-	627	C	C-1	type II		Y	H	C	C	C	C	C	Q	none	none	a Cys3 motif at the N-terminus
WP_074079713.1	carbon-monoxide dehydrogenase catalytic subunit [Clostridioides difficile]	1.01e-84	-	287	-	633	C	C-1	type II		Y	H	C	C	C	C	C	Q	none	none	a Cys3 motif at the N-terminus
WP_074144997.1	carbon-monoxide dehydrogenase catalytic subunit [Clostridioides difficile]	7.24e-84	-	285	-	633	C	C-1	type II		Y	H	C	C	C	C	C	Q	none	none	a Cys3 motif at the N-terminus
WP_074183289.1	carbon-monoxide dehydrogenase catalytic subunit [Clostridioides difficile]	1.61e-83	-	284	-	633	C	C-1	type II		Y	H	C	C	C	C	C	Q	none	none	a Cys3 motif at the N-terminus
WP_074436036.1	carbon-monoxide dehydrogenase catalytic subunit [Clostridioides difficile]	1.37e-83	-	284	-	633	C	C-1	type II		Y	H	C	C	C	C	C	Q	none	none	a Cys3 motif at the N-terminus
WP_074918475.1	carbon-monoxide dehydrogenase catalytic subunit [Terrisporobacter glycolicus]	1.41e-85	-	290	-	633	C	C-1	type II		Y	H	C	C	C	C	C	Q	none	none	a Cys3 motif at the N-terminus
WP_076041196.1	carbon-monoxide dehydrogenase catalytic subunit [Clostridium botulinum]	1.39e-78	-	271	-	628	C	C-1	type II		Y	H	C	C	C	C	C	Q	none	none	a Cys3 motif at the N-terminus
WP_076045033.1	carbon-monoxide dehydrogenase catalytic subunit [Clostridium botulinum]	1.19e-80	-	276	-	628	C	C-1	type II		Y	H	C	C	C	C	C	Q	none	none	a Cys3 motif at the N-terminus
WP_076171503.1	carbon-monoxide dehydrogenase catalytic subunit [Clostridium botulinum]	1.22e-80	-	276	-	628	C	C-1	type II		Y	H	C	C	C	C	C	Q	none	none	a Cys3 motif at the N-terminus
WP_076175024.1	carbon-monoxide dehydrogenase catalytic subunit [Clostridium botulinum]	1.38e-80	-	276	-	628	C	C-1	type II		Y	H	C	C	C	C	C	Q	none	none	a Cys3 motif at the N-terminus
WP_076177871.1	carbon-monoxide dehydrogenase catalytic subunit [Clostridium botulinum]	1.34e-80	-	276	-	628	C	C-1	type II		Y	H	C	C	C	C	C	Q	none	none	a Cys3 motif at the N-terminus
WP_077310000.1	carbon-monoxide dehydrogenase catalytic subunit [Clostridium beijerinckii]	5.66e-78	-	269	-	624	C	C-1	type II		Y	H	C	C	C	C	C	Q	none	none	a Cys3 motif at the N-terminus
WP_077366682.1	carbon-monoxide dehydrogenase catalytic subunit [Clostridium saccharoperbutylacetonicum]	2.55e-77	-	267	-	624	C	C-1	type II		Y	H	C	C	C	C	C	Q	none	none	a Cys3 motif at the N-terminus
WP_077612677.1	carbon-monoxide dehydrogenase catalytic subunit [Clostridium sp. Marseille-P2415]	2.13e-64	-	233	-	627	C	C-1	type II		Y	H	C	C	C	C	C	Q	none	none	a Cys3 motif at the N-terminus
WP_077725681.1	carbon-monoxide dehydrogenase catalytic subunit [Clostridioides difficile]	2.51e-84	-	286	-	633	C	C-1	type II		Y	H	C	C	C	C	C	Q	none	none	a Cys3 motif at the N-terminus
WP_077830762.1	carbon-monoxide dehydrogenase catalytic subunit [Clostridium beijerinckii]	4.16e-77	-	267	-	624	C	C-1	type II		Y	H	C	C	C	C	C	Q	none	none	a Cys3 motif at the N-terminus
WP_077833256.1	carbon-monoxide dehydrogenase catalytic subunit [Clostridium roseum]	6.05e-75	-	261	-	629	C	C-1	type II		Y	H	C	C	C	C	C	Q	none	none	a Cys3 motif at the N-terminus
WP_077839327.1	carbon-monoxide dehydrogenase catalytic subunit [Clostridium beijerinckii]	3.45e-77	-	267	-	624	C	C-1	type II		Y	H	C	C	C	C	C	Q	none	none	a Cys3 motif at the N-terminus
WP_077841266.1	carbon-monoxide dehydrogenase catalytic subunit [Clostridium beijerinckii]	1.94e-77	-	268	-	624	C	C-1	type II		Y	H	C	C	C	C	C	Q	none	none	a Cys3 motif at the N-terminus
WP_077850178.1	carbon-monoxide dehydrogenase catalytic subunit [Clostridium puniceum]	5.38e-78	-	269	-	624	C	C-1	type II		Y	H	C	C	C	C	C	Q	none	none	a Cys3 motif at the N-terminus
WP_077851335.1	MULTISPECIES: carbon-monoxide dehydrogenase catalytic subunit [Clostridium]	8.35e-75	-	261	-	629	C	C-1	type II		Y	H	C	C	C	C	C	Q	none	none	a Cys3 motif at the N-terminus
WP_077855770.1	carbon-monoxide dehydrogenase catalytic subunit [Clostridium beijerinckii]	2.32e-77	-	268	-	624	C	C-1	type II		Y	H	C	C	C	C	C	Q	none	none	a Cys3 motif at the N-terminus
WP_077859723.1	carbon-monoxide dehydrogenase catalytic subunit [Clostridium sp. BL-8]	3.94e-81	-	278	-	624	C	C-1	type II		Y	H	C	C	C	C	C	Q	none	none	a Cys3 motif at the N-terminus
WP_077869965.1	carbon-monoxide dehydrogenase catalytic subunit [Clostridium beijerinckii]	4.57e-77	-	267	-	624	C	C-1	type II		Y	H	C	C	C	C	C	Q	none	none	a Cys3 motif at the N-terminus
WP_078023664.1	carbon-monoxide dehydrogenase catalytic subunit [Clostridium sp. DSM 18688]	7.78e-80	-	274	-	628	C	C-1	type II		Y	H	C	C	C	C	C	Q	none	none	a Cys3 motif at the N-terminus
WP_078054655.1	carbon-monoxide dehydrogenase catalytic subunit [Clostridium tepidum]	7.84e-79	-	271	-	628	C	C-1	type II		Y	H	C	C	C	C	C	Q	none	none	a Cys3 motif at the N-terminus
WP_078991370.1	carbon-monoxide dehydrogenase catalytic subunit [Clostridium botulinum]	1.29e-79	-	274	-	628	C	C-1	type II		Y	H	C	C	C	C	C	Q	none	none	a Cys3 motif at the N-terminus
WP_079007066.1	carbon-monoxide dehydrogenase catalytic subunit [Clostridium botulinum]	2.29e-80	-	276	-	628	C	C-1	type II		Y	H	C	C	C	C	C	Q	none	none	a Cys3 motif at the N-terminus
WP_079441266.1	carbon-monoxide dehydrogenase catalytic subunit [Clostridium chromiireducens]	3.54e-78	-	270	-	624	C	C-1	type II		Y	H	C	C	C	C	C	Q	none	none	a Cys3 motif at the N-terminus
WP_080023258.1	carbon-monoxide dehydrogenase catalytic subunit [Clostridium thermobutyricum]	6.37e-74	-	259	-	633	C	C-1	type II		Y	H	C	C	C	C	C	Q	none	none	a Cys4 motif at the N-terminus
WP_084116468.1	carbon-monoxide dehydrogenase catalytic subunit [Clostridium acidisoli]	3.23e-81	-	278	-	624	C	C-1	type II		Y	H	C	C	C	C	C	Q	none	none	a Cys3 motif at the N-terminus
WP_085283379.1	carbon-monoxide dehydrogenase catalytic subunit [Paraclostridium bifermentans]	8.46e-82	-	280	-	633	C	C-1	type II		Y	H	C	C	C	C	C	Q	none	none	a Cys3 motif at the N-terminus
WP_085321502.1	carbon-monoxide dehydrogenase catalytic subunit [Clostridium botulinum]	1.37e-80	-	276	-	628	C	C-1	type II		Y	H	C	C	C	C	C	Q	none	none	a Cys3 motif at the N-terminus
WP_087271999.1	carbon-monoxide dehydrogenase catalytic subunit [Blautia sp. An46]	3e-60	-	222	-	627	C	C-1	type II		Y	H	C	C	C	C	C	Q	none	none	a Cys3 motif at the N-terminus
WP_087365948.1	carbon-monoxide dehydrogenase catalytic subunit [Cloacibacillus sp. An23]	1.13e-77	-	268	-	627	C	C-1	type II		Y	H	C	C	C	C	C	Q	none	none	a Cys3 motif at the N-terminus
WP_087416835.1	carbon-monoxide dehydrogenase catalytic subunit [Blautia sp. An81]	6.63e-60	-	221	-	627	C	C-1	type II		Y	H	C	C	C	C	C	Q	none	none	a Cys3 motif at the N-terminus
WP_087703079.1	carbon-monoxide dehydrogenase catalytic subunit [Clostridium diolis]	1.19e-77	-	268	-	624	C	C-1	type II		Y	H	C	C	C	C	C	Q	none	none	a Cys3 motif at the N-terminus
WP_088553383.1	carbon-monoxide dehydrogenase catalytic subunit [Calderihabitans maritimus]	6.18e-90	-	301	-	625	C	C-1	type II		Y	H	C	C	C	C	C	Q	none	none	a Cys2 motif at the N-terminus
WP_090041242.1	carbon-monoxide dehydrogenase catalytic subunit [Clostridium frigidicarnis]	2.06e-77	-	268	-	627	C	C-1	type II		Y	H	C	C	C	C	C	Q	none	none	a Cys3 motif at the N-terminus
WP_090246528.1	carbon-monoxide dehydrogenase catalytic subunit [Eubacterium barkeri]	5.01e-84	-	285	-	622	C	C-1	type II		Y	H	C	C	C	C	C	Q	none	none	a Cys2 motif at the N-terminus
WP_092361555.1	carbon-monoxide dehydrogenase catalytic subunit [[Clostridium] lavalense]	3.94e-67	-	240	-	627	C	C-1	type II		Y	H	C	C	C	C	C	Q	none	none	a Cys3 motif at the N-terminus
WP_092562241.1	carbon-monoxide dehydrogenase catalytic subunit [[Clostridium] populeti]	1.85e-80	-	276	-	627	C	C-1	type II		Y	H	C	C	C	C	C	Q	none	none	a Cys2 motif at the N-terminus
WP_092727263.1	carbon-monoxide dehydrogenase catalytic subunit [Romboutsia lituseburensis]	6.52e-81	-	277	-	633	C	C-1	type II		Y	H	C	C	C	C	C	Q	none	none	a Cys3 motif at the N-terminus
WP_092921954.1	carbon-monoxide dehydrogenase catalytic subunit [Romboutsia sp. MT17]	6.94e-81	-	277	-	633	C	C-1	type II		Y	H	C	C	C	C	C	Q	none	none	a Cys3 motif at the N-terminus
WP_094369136.1	carbon-monoxide dehydrogenase catalytic subunit [Romboutsia weinsteinii]	1.36e-80	-	276	-	633	C	C-1	type II		Y	H	C	C	C	C	C	Q	none	none	a Cys3 motif at the N-terminus
WP_094376607.1	carbon-monoxide dehydrogenase catalytic subunit [Lachnotalea glycerini]	1.8e-67	-	241	-	627	C	C-1	type II		Y	H	C	C	C	C	C	Q	none	none	a Cys3 motif at the N-terminus
WP_095132784.1	carbon-monoxide dehydrogenase catalytic subunit [Anaeromicrobium sediminis]	2.86e-86	-	291	-	621	C	C-1	type II		Y	H	C	C	C	C	C	Q	none	none	a Cys2 motif at the N-terminus
WP_095172831.1	carbon-monoxide dehydrogenase catalytic subunit [Blautia sp. KB1]	2.32e-65	-	236	-	627	C	C-1	type II		Y	H	C	C	C	C	C	Q	none	none	a Cys3 motif at the N-terminus
WP_095406565.1	carbon-monoxide dehydrogenase catalytic subunit [Romboutsia maritimum]	4.65e-86	-	291	-	635	C	C-1	type II		Y	H	C	C	C	C	C	Q	none	none	a Cys3 motif at the N-terminus
WP_095905851.1	carbon-monoxide dehydrogenase catalytic subunit [Clostridioides difficile]	1.04e-84	-	287	-	633	C	C-1	type II		Y	H	C	C	C	C	C	Q	none	none	a Cys3 motif at the N-terminus
WP_095916264.1	carbon-monoxide dehydrogenase catalytic subunit [Clostridioides difficile]	7.83e-83	-	282	-	633	C	C-1	type II		Y	H	C	C	C	C	C	Q	none	none	a Cys3 motif at the N-terminus
WP_095920650.1	carbon-monoxide dehydrogenase catalytic subunit [Clostridioides difficile]	4.42e-84	-	286	-	633	C	C-1	type II		Y	H	C	C	C	C	C	Q	none	none	a Cys3 motif at the N-terminus
WP_096044193.1	carbon-monoxide dehydrogenase catalytic subunit [Clostridium botulinum]	1.23e-80	-	276	-	628	C	C-1	type II		Y	H	C	C	C	C	C	Q	none	none	a Cys3 motif at the N-terminus
WP_097005423.1	carbon-monoxide dehydrogenase catalytic subunit [[Clostridium] amygdalinum]	2.91e-58	-	216	-	627	C	C-1	type II		Y	H	C	C	C	C	C	Q	none	none	a Cys3 motif at the N-terminus
WP_097016694.1	carbon-monoxide dehydrogenase catalytic subunit [Orenia metallireducens]	2.38e-80	-	276	-	636	C	C-1	type II		Y	H	C	C	C	C	C	Q	none	none	a Cys3 motif at the N-terminus
WP_098927173.1	carbon-monoxide dehydrogenase catalytic subunit [Clostridium sporogenes]	5.28e-81	-	277	-	628	C	C-1	type II		Y	H	C	C	C	C	C	Q	none	none	a Cys3 motif at the N-terminus
WP_099840209.1	carbon-monoxide dehydrogenase catalytic subunit [[Eubacterium] combesii]	1.19e-80	-	276	-	628	C	C-1	type II		Y	H	C	C	C	C	C	Q	none	none	a Cys3 motif at the N-terminus
CCQ93465.1	Carbon monoxide dehydrogenase [[Clostridium] ultunense Esp]	5.96e-77	-	266	-	627	C	C-2	type II		Y	H	C	C	C	C	C	Q	none	none
KJS17561.1	carbon monoxide dehydrogenase [Peptococcaceae bacterium BRH_c4b]	9.8e-83	-	282	-	623	C	C-2	type II		Y	H	C	C	C	C	C	Q	none	none
KUK64384.1	Carbon-monoxide dehydrogenase, catalytic subunit [Desulfotomaculum sp. 46_80]	1.87e-83	-	284	-	623	C	C-2	type II		Y	H	C	C	C	C	C	Q	none	none
WP_002568841.1	carbon-monoxide dehydrogenase catalytic subunit [[Clostridium] bolteae]	4.89e-75	-	261	-	626	C	C-2	type II		Y	H	C	C	C	C	C	Q	none	none
WP_002583275.1	carbon-monoxide dehydrogenase catalytic subunit [[Clostridium] clostridioforme]	2.58e-69	-	246	-	626	C	C-2	type II		Y	H	C	C	C	C	C	Q	none	none
WP_003525544.1	carbon-monoxide dehydrogenase catalytic subunit [[Clostridium] clostridioforme]	2.64e-69	-	246	-	626	C	C-2	type II		Y	H	C	C	C	C	C	Q	none	none
WP_006520673.1	carbon-monoxide dehydrogenase catalytic subunit [Desulfotomaculum gibsoniae]	3.42e-82	-	280	-	623	C	C-2	type II		Y	H	C	C	C	C	C	Q	none	none
WP_006780515.1	carbon-monoxide dehydrogenase catalytic subunit [Hungatella hathewayi]	2.18e-80	-	276	-	630	C	C-2	type II		Y	H	C	C	C	C	C	Q	none	none
WP_007060641.1	carbon-monoxide dehydrogenase catalytic subunit [Clostridium carboxidivorans]	4.95e-78	-	269	-	625	C	C-2	type II		Y	H	C	C	C	C	C	Q	none	none
WP_012102487.1	carbon-monoxide dehydrogenase catalytic subunit [Clostridium kluyveri]	2.26e-82	-	281	-	626	C	C-2	type II		Y	H	C	C	C	C	C	Q	none	none
WP_013237576.1	carbon-monoxide dehydrogenase catalytic subunit [Clostridium ljungdahlii]	1.25e-81	-	279	-	626	C	C-2	type II		Y	H	C	C	C	C	C	Q	none	none
WP_013275166.1	carbon-monoxide dehydrogenase catalytic subunit [Thermosediminibacter oceani]	1.08e-85	-	290	-	623	C	C-2	type II		Y	H	C	C	C	C	C	Q	none	none
WP_013431596.1	carbon-monoxide dehydrogenase catalytic subunit [Caldicellulosiruptor kristjanssonii]	6.24e-93	-	308	-	625	C	C-2	type II		Y	H	C	C	C	C	C	Q	none	none
WP_014043194.1	carbon-monoxide dehydrogenase catalytic subunit [Caldicellulosiruptor lactoaceticus]	9.1e-94	-	311	-	625	C	C-2	type II		Y	H	C	C	C	C	C	Q	none	none
WP_015758381.1	carbon-monoxide dehydrogenase catalytic subunit [Desulfotomaculum acetoxidans]	3.36e-79	-	272	-	623	C	C-2	type II		Y	H	C	C	C	C	C	Q	none	none
WP_022201773.1	carbon-monoxide dehydrogenase catalytic subunit [[Clostridium] clostridioforme]	1.67e-69	-	246	-	626	C	C-2	type II		Y	H	C	C	C	C	C	Q	none	none
WP_023162960.1	carbon-monoxide dehydrogenase catalytic subunit [Clostridium autoethanogenum]	2.55e-81	-	278	-	626	C	C-2	type II		Y	H	C	C	C	C	C	Q	none	none
WP_025640681.1	carbon-monoxide dehydrogenase catalytic subunit [[Clostridium] ultunense]	3.06e-77	-	267	-	627	C	C-2	type II		Y	H	C	C	C	C	C	Q	none	none
WP_027643017.1	carbon-monoxide dehydrogenase catalytic subunit [[Clostridium] clostridioforme]	6.46e-70	-	248	-	626	C	C-2	type II		Y	H	C	C	C	C	C	Q	none	none
WP_029227830.1	carbon-monoxide dehydrogenase catalytic subunit [Caldicellulosiruptor acetigenus]	9.29e-94	-	311	-	625	C	C-2	type II		Y	H	C	C	C	C	C	Q	none	none
WP_032076490.1	carbon-monoxide dehydrogenase catalytic subunit [Clostridium drakei]	1.51e-78	-	271	-	625	C	C-2	type II		Y	H	C	C	C	C	C	Q	none	none
WP_035164196.1	carbon-monoxide dehydrogenase catalytic subunit [Caloranaerobacter azorensis]	1.15e-82	-	282	-	630	C	C-2	type II		Y	H	C	C	C	C	C	Q	none	none
WP_039636998.1	carbon-monoxide dehydrogenase catalytic subunit [Clostridium argentinense]	3.78e-76	-	265	-	627	C	C-2	type II		Y	H	C	C	C	C	C	Q	none	none
WP_044823808.1	carbon-monoxide dehydrogenase catalytic subunit [Clostridium aceticum]	4.9e-86	-	290	-	625	C	C-2	type II		Y	H	C	C	C	C	C	Q	none	none
WP_048111542.1	carbon-monoxide dehydrogenase catalytic subunit [Candidatus Methanoplasma termitum]	9.41e-74	-	258	-	628	C	C-2	type II		Y	H	C	C	C	C	C	Q	none	none
WP_049684818.1	carbon-monoxide dehydrogenase catalytic subunit [Thermoanaerobacter kivui]	6.47e-96	-	317	-	627	C	C-2	type II		Y	H	C	C	C	C	C	Q	none	none
WP_063556748.1	carbon-monoxide dehydrogenase catalytic subunit [Clostridium ljungdahlii]	2.4e-83	-	283	-	626	C	C-2	type II		Y	H	C	C	C	C	C	Q	none	none
WP_063600772.1	carbon-monoxide dehydrogenase catalytic subunit [Clostridium coskatii]	1.06e-80	-	276	-	626	C	C-2	type II		Y	H	C	C	C	C	C	Q	none	none
WP_065077703.1	carbon-monoxide dehydrogenase catalytic subunit [Clostridium ragsdalei]	9.72e-82	-	279	-	626	C	C-2	type II		Y	H	C	C	C	C	C	Q	none	none
WP_065547267.1	MULTISPECIES: carbon-monoxide dehydrogenase catalytic subunit [Lachnoclostridium]	5.27e-69	-	245	-	626	C	C-2	type II		Y	H	C	C	C	C	C	Q	none	none
WP_066665850.1	carbon-monoxide dehydrogenase catalytic subunit [Desulfotomaculum copahuensis]	1.3e-73	-	258	-	621	C	C-2	type II		Y	H	C	C	C	C	C	Q	none	none
WP_070969114.1	carbon-monoxide dehydrogenase catalytic subunit [Clostridium formicaceticum]	1.03e-83	-	284	-	625	C	C-2	type II		Y	H	C	C	C	C	C	Q	none	none
WP_070971793.1	carbon-monoxide dehydrogenase catalytic subunit [Clostridium formicaceticum]	1.47e-87	-	295	-	627	C	C-2	type II		Y	H	C	C	C	C	C	Q	none	none
WP_073196628.1	carbon-monoxide dehydrogenase catalytic subunit [Caloranaerobacter azorensis]	1.74e-82	-	281	-	630	C	C-2	type II		Y	H	C	C	C	C	C	Q	none	none
WP_073538957.1	carbon-monoxide dehydrogenase catalytic subunit [Clostridium kluyveri]	9.95e-80	-	274	-	626	C	C-2	type II		Y	H	C	C	C	C	C	Q	none	none
WP_074664282.1	carbon-monoxide dehydrogenase catalytic subunit [[Clostridium] clostridioforme]	1.32e-69	-	247	-	626	C	C-2	type II		Y	H	C	C	C	C	C	Q	none	none
WP_075516967.1	carbon-monoxide dehydrogenase catalytic subunit [Moorella thermoacetica]	9.53e-73	-	255	-	618	C	C-2	type II		Y	H	C	C	C	C	C	Q	none	none
WP_089284113.1	carbon-monoxide dehydrogenase catalytic subunit [Anaerovirgula multivorans]	4.27e-86	-	291	-	622	C	C-2	type II		Y	H	C	C	C	C	C	Q	none	none
WP_089774503.1	carbon-monoxide dehydrogenase catalytic subunit [Clostridium sp. C105KSO14]	2.4e-68	-	243	-	626	C	C-2	type II		Y	H	C	C	C	C	C	Q	none	none
WP_092469405.1	carbon-monoxide dehydrogenase catalytic subunit [Desulfotomaculum arcticum]	3.62e-79	-	272	-	623	C	C-2	type II		Y	H	C	C	C	C	C	Q	none	none
WP_092484222.1	carbon-monoxide dehydrogenase catalytic subunit [Desulfotomaculum geothermicum]	4.86e-77	-	266	-	623	C	C-2	type II		Y	H	C	C	C	C	C	Q	none	none
EHP85126.1	carbon-monoxide dehydrogenase, catalytic subunit [Methanotorris formicicus Mc-S-70]	3.64e-96	-	317	-	638	C	C-3	substitution		Y	H	C	C	C	C	C	Q	none	none
WP_010870233.1	carbon monoxide dehydrogenase [Methanocaldococcus jannaschii]	5.7e-98	-	322	-	624	C	C-3	substitution		Y	H	C	C	C	C	C	Q	none	none
WP_012981026.1	carbon monoxide dehydrogenase [Methanocaldococcus sp. FS406-22]	8.46e-104	-	337	-	624	C	C-3	substitution		Y	H	C	C	C	C	C	Q	none	none
WP_013798522.1	carbon-monoxide dehydrogenase catalytic subunit [Methanotorris igneus]	8.22e-105	-	340	-	624	C	C-3	substitution		Y	H	C	C	C	C	C	Q	none	none
WP_048115732.1	carbon-monoxide dehydrogenase catalytic subunit [Methanotorris formicicus]	3.76e-96	-	317	-	624	C	C-3	substitution		Y	H	C	C	C	C	C	Q	none	none
WP_048196754.1	carbon-monoxide dehydrogenase catalytic subunit [Methanocaldococcus vulcanius]	8.44e-98	-	321	-	624	C	C-3	substitution		Y	H	C	C	C	C	C	Q	none	none
WP_048202124.1	carbon-monoxide dehydrogenase catalytic subunit [Methanocaldococcus bathoardescens]	4.59e-103	-	335	-	624	C	C-3	substitution		Y	H	C	C	C	C	C	Q	none	none
SCH59440.1	Carbon monoxide dehydrogenase [uncultured Eubacterium sp.]	3.86e-83	-	284	-	658	C	C-4	type II		Y	H	C	C	C	C	C	Q	none	none	a Cys4 motif before C-cluster
SCI90635.1	Carbon monoxide dehydrogenase [uncultured Eubacterium sp.]	1.86e-83	-	285	-	654	C	C-4	type II		Y	H	C	C	C	C	C	Q	none	none	a Cys4 motif before C-cluster
SCI93619.1	Carbon monoxide dehydrogenase 1 [uncultured Eubacterium sp.]	3.78e-83	-	284	-	658	C	C-4	type II		Y	H	C	C	C	C	C	Q	none	none	a Cys4 motif before C-cluster
WP_044921150.1	carbon-monoxide dehydrogenase catalytic subunit [[Eubacterium] hallii]	2.98e-83	-	284	-	654	C	C-4	type II		Y	H	C	C	C	C	C	Q	none	none	a Cys4 motif before C-cluster
WP_044923701.1	carbon-monoxide dehydrogenase catalytic subunit [[Eubacterium] hallii]	3.13e-83	-	284	-	658	C	C-4	type II		Y	H	C	C	C	C	C	Q	none	none	a Cys4 motif before C-cluster
WP_055182432.1	carbon-monoxide dehydrogenase catalytic subunit [[Eubacterium] hallii]	1.96e-83	-	285	-	654	C	C-4	type II		Y	H	C	C	C	C	C	Q	none	none	a Cys4 motif before C-cluster
WP_055183218.1	carbon-monoxide dehydrogenase catalytic subunit [[Eubacterium] hallii]	4.81e-83	-	283	-	658	C	C-4	type II		Y	H	C	C	C	C	C	Q	none	none	a Cys4 motif before C-cluster
WP_096240833.1	carbon-monoxide dehydrogenase catalytic subunit [[Eubacterium] hallii]	2.43e-82	-	282	-	668	C	C-4	type II		Y	H	C	C	C	C	C	Q	none	none	a Cys4 motif before C-cluster
WP_088335699.1	carbon-monoxide dehydrogenase catalytic subunit [Methanopyrus sp. KOL6]	2.24e-79	-	273	-	638	C	others	substitution		Y	H	C	C	C	C	C	Q	none	none	a Cys2 motif at the N-terminus
ABK14995.1	carbon-monoxide dehydrogenase, catalytic subunit [Methanosaeta thermophila PT]	1.92e-81	-	279	-	648	D	D-1	type III		Y	H	E	C	C	C	C	K	none	none
AGF97661.1	carbon monoxide dehydrogenase [Methanosarcina mazei Tuc01]	9.34e-75	-	260	-	614	D	D-1	type III		Y	H	E	C	C	C	C	K	none	none
AJD26544.1	carbon-monoxide dehydrogenase, catalytic subunit [Clostridium botulinum CDC_297]	1.04e-96	-	319	-	638	D	D-1	type III		Y	H	E	C	C	C	C	K	none	none
AKB31576.1	acetyl-CoA decarbonylase/synthase complex subunit alpha [Methanosarcina siciliae HI350]	5.01e-91	-	304	-	633	D	D-1	type III		Y	H	E	C	C	C	C	K	none	none
CDX04401.1	Carbon monoxide dehydrogenase 2 [Desulfitobacterium hafniense]	1.48e-97	-	321	-	637	D	D-1	type III		Y	H	E	C	C	C	C	K	none	none
GAE90455.1	similar to carbon monoxide dehydrogenase CooS subunit [[Clostridium] straminisolvens JCM 21531]	1.09e-82	-	282	-	635	D	D-1	type III		Y	H	E	C	C	C	C	K	none	none
KGK81116.1	carbon monoxide dehydrogenase [Clostridium sp. HMP27]	6.84e-95	-	314	-	638	D	D-1	type III		Y	H	E	C	C	C	C	K	none	none
KJS23076.1	carbon monoxide dehydrogenase [Clostridiaceae bacterium BRH_c20a]	1.05e-91	-	306	-	638	D	D-1	type III		Y	H	E	C	C	C	C	K	none	none
KJS87629.1	carbon monoxide dehydrogenase [Peptococcaceae bacterium BICA1-8]	1.15e-92	-	308	-	638	D	D-1	type III		Y	H	E	C	C	C	C	K	none	none
KJS89107.1	carbon monoxide dehydrogenase [Desulfosporosinus sp. BICA1-9]	1.68e-96	-	318	-	643	D	D-1	type III		Y	H	E	C	C	C	C	K	none	none
KKM09281.1	carbon monoxide dehydrogenase [Clostridiales bacterium PH28_bin88]	2.09e-92	-	308	-	636	D	D-1	type III		Y	H	E	C	C	C	C	K	none	none
KPK62642.1	carbon monoxide dehydrogenase [candidate division WOR_3 bacterium SM23_42]	7.68e-86	-	290	-	634	D	D-1	type III		Y	H	E	C	C	C	C	K	none	none
KPK67615.1	carbon monoxide dehydrogenase [candidate division WOR_3 bacterium SM23_60]	1.46e-89	-	300	-	634	D	D-1	type III		Y	H	E	C	C	C	C	K	none	none
KPK69307.1	carbon monoxide dehydrogenase [candidate division WOR_3 bacterium SM23_60]	6.89e-88	-	296	-	634	D	D-1	type III		Y	H	E	C	C	C	C	K	none	none
KPK71625.1	carbon monoxide dehydrogenase [candidate division WOR_3 bacterium SM23_60]	7.41e-88	-	295	-	634	D	D-1	type III		Y	H	E	C	C	C	C	K	none	none
KPQ43483.1	carbon-monoxide dehydrogenase, catalytic subunit [Candidatus Methanoperedens sp. BLZ1]	6.16e-99	-	325	-	649	D	D-1	type III		Y	H	E	C	C	C	C	K	none	none
KUJ93031.1	Carbon monoxide dehydrogenase [Archaeoglobus fulgidus]	1.05e-105	-	342	-	622	D	D-1	type III		Y	H	E	C	C	C	C	K	none	none
KUO40817.1	carbon monoxide dehydrogenase [Hadesarchaea archaeon YNP_45]	3.64e-85	-	288	-	634	D	D-1	type III		Y	H	E	C	C	C	C	K	none	none
KUO50140.1	carbon monoxide dehydrogenase [Desulfitibacter sp. BRH_c19]	8.27e-91	-	303	-	637	D	D-1	type III		Y	H	E	C	C	C	C	K	none	none
KUO66093.1	carbon monoxide dehydrogenase [Gracilibacter sp. BRH_c7a]	7.52e-91	-	303	-	637	D	D-1	type III		Y	H	E	C	C	C	C	K	none	none
KUO70248.1	carbon monoxide dehydrogenase [Desulfosporosinus sp. BRH_c37]	1.05e-97	-	322	-	643	D	D-1	type III		Y	H	E	C	C	C	C	K	none	none
KXA98163.1	carbon monoxide dehydrogenase [candidate divison MSBL1 archaeon SCGC-AAA259I09]	6.36e-104	-	337	-	630	D	D-1	type III		Y	H	E	C	C	C	C	K	none	none
KXB06333.1	carbon monoxide dehydrogenase [candidate divison MSBL1 archaeon SCGC-AAA382A20]	7.78e-103	-	335	-	625	D	D-1	type III		Y	H	E	C	C	C	C	K	none	none
KXS42736.1	carbon monoxide dehydrogenase [Methanolobus sp. T82-4]	5.24e-88	-	296	-	634	D	D-1	type III		Y	H	E	C	C	C	C	K	none	none
KYC45321.1	acetyl-CoA decarbonylase/synthase complex subunit alpha [Arc I group archaeon B03fssc0709_Meth_Bin005]	2.41e-84	-	286	-	634	D	D-1	type III		Y	H	E	C	C	C	C	K	none	none
KYC55485.1	acetyl-CoA decarbonylase/synthase complex subunit alpha [Arc I group archaeon ADurb1013_Bin02101]	2.79e-84	-	286	-	634	D	D-1	type III		Y	H	E	C	C	C	C	K	none	none
OEU42281.1	carbon-monoxide dehydrogenase catalytic subunit [Methanosarcina sp. Ant1]	2.39e-79	-	273	-	634	D	D-1	type III		Y	H	E	C	C	C	C	K	none	none
OFV66004.1	carbon-monoxide dehydrogenase, catalytic subunit [Candidatus Syntrophoarchaeum butanivorans]	4.22e-98	-	322	-	607	D	D-1	type III		Y	H	E	C	C	C	C	K	none	none
OFV67597.1	carbon-monoxide dehydrogenase, catalytic subunit [Candidatus Syntrophoarchaeum caldarius]	7.7e-100	-	326	-	615	D	D-1	type III		Y	H	E	C	C	C	C	K	none	none
OGO77751.1	carbon-monoxide dehydrogenase catalytic subunit [Clostridiales bacterium GWB2_37_7]	1.45e-86	-	292	-	636	D	D-1	type III		Y	H	E	C	C	C	C	K	none	none
OIP97197.1	carbon-monoxide dehydrogenase catalytic subunit [Syntrophobacteraceae bacterium CG2_30_61_12]	2.36e-92	-	307	-	635	D	D-1	type III		Y	H	E	C	C	C	C	K	none	none
OKY77649.1	Hydroxylamine reductase, 6Fe-6S prismane cluster-containing protein [Candidatus Methanohalarchaeum thermophilum]	1.28e-92	-	308	-	624	D	D-1	type III		Y	H	E	C	C	C	C	K	none	none
PJJ29449.1	carbon-monoxide dehydrogenase catalytic subunit [[Clostridium] celerecrescens 18A]	2.14e-91	-	305	-	637	D	D-1	type III		Y	H	E	C	C	C	C	K	none	none
SCI98379.1	Carbon monoxide dehydrogenase 2 [uncultured Clostridium sp.]	1.88e-99	-	326	-	638	D	D-1	type III		Y	H	E	C	C	C	C	K	none	none
WP_003358268.1	carbon-monoxide dehydrogenase catalytic subunit [Clostridium botulinum]	3.2e-94	-	313	-	654	D	D-1	type III		Y	H	E	C	C	C	C	K	none	none
WP_003485146.1	carbon-monoxide dehydrogenase catalytic subunit [Clostridium sporogenes]	2.05e-95	-	316	-	654	D	D-1	type III		Y	H	E	C	C	C	C	K	none	none
WP_003543884.1	carbon-monoxide dehydrogenase catalytic subunit [Desulfotomaculum nigrificans]	9.52e-91	-	303	-	638	D	D-1	type III		Y	H	E	C	C	C	C	K	none	none
WP_004037068.1	carbon-monoxide dehydrogenase catalytic subunit [Methanofollis liminatans]	9.89e-83	-	282	-	634	D	D-1	type III		Y	H	E	C	C	C	C	K	none	none
WP_005813738.1	carbon-monoxide dehydrogenase catalytic subunit [Desulfitobacterium hafniense]	8.52e-98	-	322	-	637	D	D-1	type III		Y	H	E	C	C	C	C	K	none	none
WP_006521888.1	carbon-monoxide dehydrogenase catalytic subunit [Desulfotomaculum gibsoniae]	2.05e-93	-	310	-	637	D	D-1	type III		Y	H	E	C	C	C	C	K	none	none
WP_006715279.1	carbon-monoxide dehydrogenase catalytic subunit [Desulfitobacterium metallireducens]	1.22e-97	-	321	-	637	D	D-1	type III		Y	H	E	C	C	C	C	K	none	none
WP_007059226.1	carbon-monoxide dehydrogenase catalytic subunit [Clostridium carboxidivorans]	2.23e-87	-	295	-	639	D	D-1	type III		Y	H	E	C	C	C	C	K	none	none
WP_007289280.1	carbon-monoxide dehydrogenase catalytic subunit [Thermosinus carboxydivorans]	1.13e-86	-	292	-	636	D	D-1	type III		Y	H	E	C	C	C	C	K	none	none
WP_007778835.1	carbon-monoxide dehydrogenase catalytic subunit [Desulfosporosinus youngiae]	5.55e-93	-	309	-	643	D	D-1	type III		Y	H	E	C	C	C	C	K	none	none
WP_008428886.1	carbon-monoxide dehydrogenase catalytic subunit [Clostridium sp. LS]	1.7e-83	-	284	-	639	D	D-1	type III		Y	H	E	C	C	C	C	K	none	none
WP_009168102.1	carbon-monoxide dehydrogenase catalytic subunit [Clostridium sp. DL-VIII]	3.13e-83	-	283	-	639	D	D-1	type III		Y	H	E	C	C	C	C	K	none	none
WP_009614964.1	carbon-monoxide dehydrogenase catalytic subunit [Desulfosporosinus sp. OT]	1.31e-97	-	322	-	643	D	D-1	type III		Y	H	E	C	C	C	C	K	none	none
WP_010077532.1	carbon-monoxide dehydrogenase catalytic subunit [Clostridium cellulovorans]	2.72e-86	-	291	-	639	D	D-1	type III		Y	H	E	C	C	C	C	K	none	none
WP_010245672.1	carbon-monoxide dehydrogenase catalytic subunit [Acetivibrio cellulolyticus]	1.36e-88	-	298	-	637	D	D-1	type III		Y	H	E	C	C	C	C	K	none	none
WP_010879343.1	carbon monoxide dehydrogenase [Archaeoglobus fulgidus]	2.15e-105	-	341	-	622	D	D-1	type III		Y	H	E	C	C	C	C	K	none	none
WP_010965793.1	carbon-monoxide dehydrogenase catalytic subunit [Clostridium acetobutylicum]	2.08e-89	-	300	-	639	D	D-1	type III		Y	H	E	C	C	C	C	K	none	none
WP_011021329.1	carbon monoxide dehydrogenase [Methanosarcina acetivorans]	4.63e-89	-	299	-	633	D	D-1	type III		Y	H	E	C	C	C	C	K	none	none
WP_011034226.1	MULTISPECIES: carbon monoxide dehydrogenase [Methanosarcina]	3.1e-82	-	281	-	634	D	D-1	type III		Y	H	E	C	C	C	C	K	none	none
WP_011308617.1	carbon-monoxide dehydrogenase catalytic subunit [Methanosarcina barkeri]	4.12e-84	-	286	-	634	D	D-1	type III		Y	H	E	C	C	C	C	K	none	none
WP_011342982.1	carbon-monoxide dehydrogenase catalytic subunit [Carboxydothermus hydrogenoformans]	1.81e-88	-	297	-	629	D	D-1	type III		Y	H	E	C	C	C	C	K	none	none
WP_012047757.1	carbon-monoxide dehydrogenase catalytic subunit [Clostridium botulinum]	5.27e-94	-	312	-	654	D	D-1	type III		Y	H	E	C	C	C	C	K	none	none
WP_012059212.1	carbon-monoxide dehydrogenase catalytic subunit [Clostridium beijerinckii]	1.79e-91	-	305	-	642	D	D-1	type III		Y	H	E	C	C	C	C	K	none	none
WP_012100194.1	MULTISPECIES: carbon-monoxide dehydrogenase catalytic subunit [Clostridium]	8.92e-95	-	314	-	654	D	D-1	type III		Y	H	E	C	C	C	C	K	none	none
WP_012344493.1	carbon-monoxide dehydrogenase catalytic subunit [Clostridium botulinum]	1.66e-95	-	316	-	654	D	D-1	type III		Y	H	E	C	C	C	C	K	none	none
WP_012705210.1	carbon-monoxide dehydrogenase catalytic subunit [Clostridium botulinum]	7.23e-94	-	312	-	654	D	D-1	type III		Y	H	E	C	C	C	C	K	none	none
WP_012720500.1	carbon-monoxide dehydrogenase catalytic subunit [Clostridium botulinum]	1.54e-96	-	319	-	654	D	D-1	type III		Y	H	E	C	C	C	C	K	none	none
WP_012966822.1	carbon-monoxide dehydrogenase catalytic subunit [Ferroglobus placidus]	7.26e-111	-	355	-	627	D	D-1	type III		Y	H	E	C	C	C	C	K	none	none
WP_013120990.1	MULTISPECIES: carbon-monoxide dehydrogenase catalytic subunit [Thermincola]	3.83e-93	-	310	-	637	D	D-1	type III		Y	H	E	C	C	C	C	K	none	none
WP_013179588.1	carbon-monoxide dehydrogenase catalytic subunit [Methanococcus voltae]	2.15e-77	-	268	-	627	D	D-1	type III		Y	H	E	C	C	C	C	K	none	none
WP_013238446.1	MULTISPECIES: carbon-monoxide dehydrogenase catalytic subunit [Clostridium]	2.68e-96	-	318	-	643	D	D-1	type III		Y	H	E	C	C	C	C	K	none	none
WP_013271635.1	carbon-monoxide dehydrogenase catalytic subunit [[Clostridium] saccharolyticum]	4.98e-91	-	304	-	637	D	D-1	type III		Y	H	E	C	C	C	C	K	none	none
WP_013275572.1	carbon-monoxide dehydrogenase catalytic subunit [Thermosediminibacter oceani]	8.77e-88	-	295	-	637	D	D-1	type III		Y	H	E	C	C	C	C	K	none	none
WP_013538086.1	carbon-monoxide dehydrogenase catalytic subunit [Thermovibrio ammonificans]	4.56e-98	-	323	-	651	D	D-1	type III		Y	H	E	C	C	C	C	K	none	none
WP_013625904.1	carbon-monoxide dehydrogenase catalytic subunit [Syntrophobotulus glycolicus]	1.91e-91	-	305	-	637	D	D-1	type III		Y	H	E	C	C	C	C	K	none	none
WP_013638427.1	carbon-monoxide dehydrogenase catalytic subunit [Desulfurobacterium thermolithotrophum]	1.9e-95	-	316	-	653	D	D-1	type III		Y	H	E	C	C	C	C	K	none	none
WP_013810488.1	carbon-monoxide dehydrogenase catalytic subunit [Desulfotomaculum nigrificans]	6.93e-91	-	303	-	638	D	D-1	type III		Y	H	E	C	C	C	C	K	none	none
WP_014182951.1	carbon-monoxide dehydrogenase catalytic subunit [Desulfosporosinus orientis]	8.03e-94	-	311	-	643	D	D-1	type III		Y	H	E	C	C	C	C	K	none	none
WP_014253869.1	carbon-monoxide dehydrogenase catalytic subunit [[Clostridium] clariflavum]	3.41e-93	-	310	-	637	D	D-1	type III		Y	H	E	C	C	C	C	K	none	none
WP_014521084.1	carbon-monoxide dehydrogenase catalytic subunit [Clostridium botulinum]	8.65e-94	-	311	-	654	D	D-1	type III		Y	H	E	C	C	C	C	K	none	none
WP_014793057.1	carbon-monoxide dehydrogenase catalytic subunit [Desulfitobacterium dehalogenans]	4.71e-98	-	322	-	637	D	D-1	type III		Y	H	E	C	C	C	C	K	none	none
WP_014825781.1	carbon-monoxide dehydrogenase catalytic subunit [Desulfosporosinus acidiphilus]	3.34e-87	-	294	-	637	D	D-1	type III		Y	H	E	C	C	C	C	K	none	none
WP_014901427.1	carbon-monoxide dehydrogenase catalytic subunit [Desulfosporosinus meridiei]	9.93e-91	-	303	-	638	D	D-1	type III		Y	H	E	C	C	C	C	K	none	none
WP_015261453.1	carbon-monoxide dehydrogenase catalytic subunit [Desulfitobacterium dichloroeliminans]	1.73e-90	-	303	-	637	D	D-1	type III		Y	H	E	C	C	C	C	K	none	none
WP_015324787.1	carbon-monoxide dehydrogenase catalytic subunit [Methanomethylovorans hollandica]	7.59e-91	-	303	-	634	D	D-1	type III		Y	H	E	C	C	C	C	K	none	none
WP_015326903.1	carbon-monoxide dehydrogenase catalytic subunit [Halobacteroides halobius]	1.39e-91	-	305	-	640	D	D-1	type III		Y	H	E	C	C	C	C	K	none	none
WP_015391765.1	carbon-monoxide dehydrogenase catalytic subunit [Clostridium saccharoperbutylacetonicum]	2.09e-84	-	286	-	639	D	D-1	type III		Y	H	E	C	C	C	C	K	none	none
WP_015590825.1	carbon-monoxide dehydrogenase catalytic subunit [Archaeoglobus sulfaticallidus]	1.07e-99	-	326	-	621	D	D-1	type III		Y	H	E	C	C	C	C	K	none	none
WP_015957800.1	carbon-monoxide dehydrogenase catalytic subunit [Clostridium botulinum]	1.51e-93	-	311	-	654	D	D-1	type III		Y	H	E	C	C	C	C	K	none	none
WP_017209211.1	carbon-monoxide dehydrogenase catalytic subunit [Clostridium beijerinckii]	9.76e-91	-	303	-	642	D	D-1	type III		Y	H	E	C	C	C	C	K	none	none
WP_017413796.1	carbon-monoxide dehydrogenase catalytic subunit [Clostridium tunisiense]	1.41e-91	-	305	-	638	D	D-1	type III		Y	H	E	C	C	C	C	K	none	none
WP_018085834.1	carbon-monoxide dehydrogenase catalytic subunit [Desulfurispora thermophila]	2.73e-87	-	294	-	637	D	D-1	type III		Y	H	E	C	C	C	C	K	none	none
WP_019228714.1	carbon-monoxide dehydrogenase catalytic subunit [Sedimentibacter sp. B4]	6.7e-92	-	306	-	637	D	D-1	type III		Y	H	E	C	C	C	C	K	none	none
WP_019849714.1	carbon-monoxide dehydrogenase catalytic subunit [Desulfitobacterium sp. PCE1]	1.38e-98	-	324	-	637	D	D-1	type III		Y	H	E	C	C	C	C	K	none	none
WP_021129832.1	carbon-monoxide dehydrogenase catalytic subunit [Paeniclostridium sordellii]	4.99e-101	-	330	-	638	D	D-1	type III		Y	H	E	C	C	C	C	K	none	none
WP_021282138.1	carbon-monoxide dehydrogenase catalytic subunit [Clostridium sp. BL8]	5.44e-91	-	304	-	638	D	D-1	type III		Y	H	E	C	C	C	C	K	none	none
WP_021653535.1	carbon-monoxide dehydrogenase catalytic subunit [Clostridiales bacterium oral taxon 876]	8.85e-92	-	306	-	638	D	D-1	type III		Y	H	E	C	C	C	C	K	none	none
WP_022744458.1	carbon-monoxide dehydrogenase catalytic subunit [Clostridium saccharobutylicum]	5.38e-97	-	320	-	639	D	D-1	type III		Y	H	E	C	C	C	C	K	none	none
WP_022847143.1	carbon-monoxide dehydrogenase catalytic subunit [Desulfurobacterium sp. TC5-1]	1.23e-95	-	316	-	638	D	D-1	type III		Y	H	E	C	C	C	C	K	none	none
WP_023845183.1	carbon-monoxide dehydrogenase catalytic subunit [Methanolobus tindarius]	3.59e-91	-	304	-	634	D	D-1	type III		Y	H	E	C	C	C	C	K	none	none
WP_023975466.1	carbon-monoxide dehydrogenase catalytic subunit [Clostridium beijerinckii]	2.35e-91	-	305	-	642	D	D-1	type III		Y	H	E	C	C	C	C	K	none	none
WP_024291552.1	carbon-monoxide dehydrogenase catalytic subunit [[Clostridium] indolis]	1.46e-90	-	303	-	637	D	D-1	type III		Y	H	E	C	C	C	C	K	none	none
WP_024346963.1	carbon-monoxide dehydrogenase catalytic subunit [[Clostridium] methoxybenzovorans]	8.35e-91	-	303	-	637	D	D-1	type III		Y	H	E	C	C	C	C	K	none	none
WP_024835206.1	carbon-monoxide dehydrogenase catalytic subunit [Clostridium sp. 12(A)]	4.9e-94	-	312	-	636	D	D-1	type III		Y	H	E	C	C	C	C	K	none	none
WP_025231600.1	carbon-monoxide dehydrogenase catalytic subunit [Clostridium sp. ASBs410]	9.68e-91	-	303	-	637	D	D-1	type III		Y	H	E	C	C	C	C	K	none	none
WP_026184139.1	carbon-monoxide dehydrogenase catalytic subunit [Desulfitobacterium hafniense]	4.09e-97	-	320	-	637	D	D-1	type III		Y	H	E	C	C	C	C	K	none	none
WP_026888996.1	carbon-monoxide dehydrogenase catalytic subunit [Clostridium beijerinckii]	4.55e-90	-	301	-	642	D	D-1	type III		Y	H	E	C	C	C	C	K	none	none
WP_026889984.1	carbon-monoxide dehydrogenase catalytic subunit [[Clostridium] aerotolerans]	8.11e-95	-	314	-	636	D	D-1	type III		Y	H	E	C	C	C	C	K	none	none
WP_027095680.1	carbon-monoxide dehydrogenase catalytic subunit [[Clostridium] viride]	1.22e-88	-	298	-	636	D	D-1	type III		Y	H	E	C	C	C	C	K	none	none
WP_027623097.1	carbon-monoxide dehydrogenase catalytic subunit [Clostridium lundense]	1.67e-95	-	316	-	637	D	D-1	type III		Y	H	E	C	C	C	C	K	none	none
WP_028309666.1	carbon-monoxide dehydrogenase catalytic subunit [Desulfitibacter alkalitolerans]	6.77e-93	-	309	-	637	D	D-1	type III		Y	H	E	C	C	C	C	K	none	none
WP_028894724.1	carbon-monoxide dehydrogenase catalytic subunit [Syntrophorhabdus aromaticivorans]	1.32e-87	-	295	-	636	D	D-1	type III		Y	H	E	C	C	C	C	K	none	none
WP_028895690.1	carbon-monoxide dehydrogenase catalytic subunit [Syntrophorhabdus aromaticivorans]	2.76e-86	-	291	-	633	D	D-1	type III		Y	H	E	C	C	C	C	K	none	none
WP_029162031.1	carbon-monoxide dehydrogenase catalytic subunit [Clostridium scatologenes]	1.49e-88	-	298	-	639	D	D-1	type III		Y	H	E	C	C	C	C	K	none	none
WP_030035527.1	MULTISPECIES: carbon-monoxide dehydrogenase catalytic subunit [Clostridium]	1.18e-95	-	317	-	654	D	D-1	type III		Y	H	E	C	C	C	C	K	none	none
WP_031516296.1	carbon-monoxide dehydrogenase catalytic subunit [Desulfotomaculum alkaliphilum]	1.12e-91	-	306	-	638	D	D-1	type III		Y	H	E	C	C	C	C	K	none	none
WP_032078508.1	carbon-monoxide dehydrogenase catalytic subunit [Clostridium drakei]	1.16e-87	-	295	-	639	D	D-1	type III		Y	H	E	C	C	C	C	K	none	none
WP_034600310.1	carbon-monoxide dehydrogenase catalytic subunit [Desulfosporosinus sp. HMP52]	6.31e-97	-	320	-	639	D	D-1	type III		Y	H	E	C	C	C	C	K	none	none
WP_035152206.1	carbon-monoxide dehydrogenase catalytic subunit [Clostridium tetanomorphum]	1.46e-93	-	311	-	637	D	D-1	type III		Y	H	E	C	C	C	C	K	none	none
WP_035291018.1	carbon-monoxide dehydrogenase catalytic subunit [Clostridium sp. KNHs214]	4.5e-92	-	306	-	638	D	D-1	type III		Y	H	E	C	C	C	C	K	none	none
WP_039637192.1	carbon-monoxide dehydrogenase catalytic subunit [Clostridium argentinense]	1.14e-91	-	306	-	637	D	D-1	type III		Y	H	E	C	C	C	C	K	none	none
WP_039773342.1	MULTISPECIES: carbon-monoxide dehydrogenase catalytic subunit [Clostridium]	2.84e-91	-	305	-	642	D	D-1	type III		Y	H	E	C	C	C	C	K	none	none
WP_041272626.1	carbon-monoxide dehydrogenase catalytic subunit [Desulfitobacterium hafniense]	2.74e-98	-	323	-	637	D	D-1	type III		Y	H	E	C	C	C	C	K	none	none
WP_041897415.1	carbon-monoxide dehydrogenase catalytic subunit [Clostridium beijerinckii]	2.28e-91	-	305	-	642	D	D-1	type III		Y	H	E	C	C	C	C	K	none	none
WP_045572852.1	carbon-monoxide dehydrogenase catalytic subunit [Desulfosporosinus sp. I2]	3.25e-95	-	315	-	637	D	D-1	type III		Y	H	E	C	C	C	C	K	none	none
WP_047811826.1	carbon-monoxide dehydrogenase catalytic subunit [Desulfosporosinus acididurans]	3.72e-83	-	283	-	637	D	D-1	type III		Y	H	E	C	C	C	C	K	none	none
WP_047831292.1	carbon-monoxide dehydrogenase catalytic subunit [Peptococcaceae bacterium CEB3]	3.65e-95	-	315	-	637	D	D-1	type III		Y	H	E	C	C	C	C	K	none	none
WP_048036916.1	carbon-monoxide dehydrogenase catalytic subunit [Methanosarcina mazei]	1.11e-81	-	279	-	634	D	D-1	type III		Y	H	E	C	C	C	C	K	none	none
WP_048043739.1	carbon-monoxide dehydrogenase catalytic subunit [Methanosarcina mazei]	2.25e-81	-	278	-	634	D	D-1	type III		Y	H	E	C	C	C	C	K	none	none
WP_048046592.1	carbon monoxide dehydrogenase [Methanosarcina mazei]	3.3e-82	-	281	-	634	D	D-1	type III		Y	H	E	C	C	C	C	K	none	none
WP_048090322.1	carbon-monoxide dehydrogenase catalytic subunit [Geoglobus acetivorans]	5.02e-95	-	314	-	619	D	D-1	type III		Y	H	E	C	C	C	C	K	none	none
WP_048095943.1	carbon-monoxide dehydrogenase catalytic subunit [Geoglobus ahangari]	4.37e-106	-	343	-	623	D	D-1	type III		Y	H	E	C	C	C	C	K	none	none
WP_048105293.1	carbon-monoxide dehydrogenase catalytic subunit [Methanoculleus bourgensis]	1.54e-79	-	273	-	634	D	D-1	type III		Y	H	E	C	C	C	C	K	none	none
WP_048119066.1	carbon-monoxide dehydrogenase catalytic subunit [Methanosarcina barkeri]	1.46e-84	-	287	-	634	D	D-1	type III		Y	H	E	C	C	C	C	K	none	none
WP_048124042.1	carbon-monoxide dehydrogenase catalytic subunit [Methanosarcina vacuolata]	6.55e-87	-	293	-	634	D	D-1	type III		Y	H	E	C	C	C	C	K	none	none
WP_048128871.1	MULTISPECIES: carbon-monoxide dehydrogenase catalytic subunit [Methanosarcina]	4.97e-86	-	291	-	633	D	D-1	type III		Y	H	E	C	C	C	C	K	none	none
WP_048129014.1	carbon-monoxide dehydrogenase catalytic subunit [Methanosarcina lacustris]	1.07e-84	-	287	-	634	D	D-1	type III		Y	H	E	C	C	C	C	K	none	none
WP_048131387.1	carbon-monoxide dehydrogenase catalytic subunit [Methanosarcina sp. 1.H.T.1A.1]	1.12e-84	-	287	-	634	D	D-1	type III		Y	H	E	C	C	C	C	K	none	none
WP_048141214.1	carbon-monoxide dehydrogenase catalytic subunit [Methanosarcina horonobensis]	1.43e-91	-	305	-	633	D	D-1	type III		Y	H	E	C	C	C	C	K	none	none
WP_048141304.1	MULTISPECIES: carbon-monoxide dehydrogenase catalytic subunit [Methanosarcina]	1.04e-84	-	287	-	634	D	D-1	type III		Y	H	E	C	C	C	C	K	none	none
WP_048147434.1	carbon-monoxide dehydrogenase catalytic subunit [Methanolobus psychrophilus]	2.18e-90	-	302	-	634	D	D-1	type III		Y	H	E	C	C	C	C	K	none	none
WP_048154973.1	MULTISPECIES: carbon-monoxide dehydrogenase catalytic subunit [Methanosarcina]	5.84e-85	-	288	-	634	D	D-1	type III		Y	H	E	C	C	C	C	K	none	none
WP_048158367.1	carbon-monoxide dehydrogenase catalytic subunit [Methanosarcina sp. Kolksee]	1.12e-85	-	290	-	634	D	D-1	type III		Y	H	E	C	C	C	C	K	none	none
WP_048162135.1	carbon-monoxide dehydrogenase catalytic subunit [Methanosarcina sp. 1.H.A.2.2]	8.89e-85	-	287	-	634	D	D-1	type III		Y	H	E	C	C	C	C	K	none	none
WP_048170491.1	carbon-monoxide dehydrogenase catalytic subunit [Methanosarcina siciliae]	1.67e-90	-	302	-	633	D	D-1	type III		Y	H	E	C	C	C	C	K	none	none
WP_048171100.1	carbon-monoxide dehydrogenase catalytic subunit [Methanosarcina sp. 2.H.A.1B.4]	1.37e-84	-	287	-	634	D	D-1	type III		Y	H	E	C	C	C	C	K	none	none
WP_048177990.1	carbon-monoxide dehydrogenase catalytic subunit [Methanosarcina sp. MTP4]	7.49e-92	-	306	-	633	D	D-1	type III		Y	H	E	C	C	C	C	K	none	none
WP_048180525.1	carbon-monoxide dehydrogenase catalytic subunit [Methanosarcina siciliae]	3.67e-89	-	299	-	633	D	D-1	type III		Y	H	E	C	C	C	C	K	none	none
WP_048571431.1	carbon-monoxide dehydrogenase catalytic subunit [Clostridium cylindrosporum]	1.25e-91	-	305	-	637	D	D-1	type III		Y	H	E	C	C	C	C	K	none	none
WP_050607496.1	carbon-monoxide dehydrogenase catalytic subunit [Clostridium sp. mt5]	3.68e-94	-	312	-	638	D	D-1	type III		Y	H	E	C	C	C	C	K	none	none
WP_051250147.1	carbon-monoxide dehydrogenase catalytic subunit [Carboxydothermus ferrireducens]	7.59e-90	-	301	-	629	D	D-1	type III		Y	H	E	C	C	C	C	K	none	none
WP_052221370.1	carbon-monoxide dehydrogenase catalytic subunit [Clostridium homopropionicum]	1.68e-96	-	318	-	638	D	D-1	type III		Y	H	E	C	C	C	C	K	none	none
WP_053241687.1	carbon-monoxide dehydrogenase catalytic subunit [Clostridium sp. DMHC 10]	2.06e-88	-	297	-	639	D	D-1	type III		Y	H	E	C	C	C	C	K	none	none
WP_054874310.1	carbon-monoxide dehydrogenase catalytic subunit [Oxobacter pfennigii]	1.16e-99	-	327	-	637	D	D-1	type III		Y	H	E	C	C	C	C	K	none	none
WP_055668735.1	carbon-monoxide dehydrogenase catalytic subunit [Desnuesiella massiliensis]	7.22e-96	-	317	-	637	D	D-1	type III		Y	H	E	C	C	C	C	K	none	none
WP_057544942.1	carbon-monoxide dehydrogenase catalytic subunit [Paeniclostridium sordellii]	1.38e-98	-	324	-	638	D	D-1	type III		Y	H	E	C	C	C	C	K	none	none
WP_057566381.1	carbon-monoxide dehydrogenase catalytic subunit [Paeniclostridium sordellii]	4.49e-101	-	330	-	638	D	D-1	type III		Y	H	E	C	C	C	C	K	none	none
WP_058486822.1	carbon-monoxide dehydrogenase catalytic subunit [Defluviitalea phaphyphila]	3.84e-95	-	315	-	637	D	D-1	type III		Y	H	E	C	C	C	C	K	none	none
WP_058490760.1	carbon-monoxide dehydrogenase catalytic subunit [Desulfitobacterium hafniense]	2.17e-95	-	315	-	637	D	D-1	type III		Y	H	E	C	C	C	C	K	none	none
WP_061857647.1	carbon-monoxide dehydrogenase catalytic subunit [Clostridium colicanis]	9.86e-96	-	316	-	638	D	D-1	type III		Y	H	E	C	C	C	C	K	none	none
WP_062266681.1	carbon-monoxide dehydrogenase catalytic subunit [Methanoculleus sp. MAB1]	4.27e-83	-	283	-	634	D	D-1	type III		Y	H	E	C	C	C	C	K	none	none
WP_063554897.1	carbon-monoxide dehydrogenase catalytic subunit [Clostridium ljungdahlii]	1.33e-96	-	318	-	636	D	D-1	type III		Y	H	E	C	C	C	C	K	none	none
WP_065076535.1	carbon-monoxide dehydrogenase catalytic subunit [Clostridium ragsdalei]	1.95e-96	-	318	-	643	D	D-1	type III		Y	H	E	C	C	C	C	K	none	none
WP_065418225.1	carbon-monoxide dehydrogenase catalytic subunit [Clostridium beijerinckii]	1.61e-91	-	305	-	642	D	D-1	type III		Y	H	E	C	C	C	C	K	none	none
WP_066022423.1	carbon-monoxide dehydrogenase catalytic subunit [Clostridium pasteurianum]	3.18e-94	-	312	-	639	D	D-1	type III		Y	H	E	C	C	C	C	K	none	none
WP_066624341.1	carbon-monoxide dehydrogenase catalytic subunit [Clostridium magnum]	7.57e-91	-	303	-	639	D	D-1	type III		Y	H	E	C	C	C	C	K	none	none
WP_066639808.1	carbon-monoxide dehydrogenase catalytic subunit [Desulfotomaculum intricatum]	9.1e-100	-	327	-	637	D	D-1	type III		Y	H	E	C	C	C	C	K	none	none
WP_066954661.1	carbon-monoxide dehydrogenase catalytic subunit [Methanoculleus thermophilus]	4.06e-83	-	283	-	634	D	D-1	type III		Y	H	E	C	C	C	C	K	none	none
WP_067052819.1	carbon-monoxide dehydrogenase catalytic subunit [Methanofollis ethanolicus]	9.82e-82	-	279	-	634	D	D-1	type III		Y	H	E	C	C	C	C	K	none	none
WP_067074446.1	carbon-monoxide dehydrogenase catalytic subunit [Methanoculleus horonobensis]	2.13e-79	-	273	-	634	D	D-1	type III		Y	H	E	C	C	C	C	K	none	none
WP_068963143.1	carbon-monoxide dehydrogenase catalytic subunit [Desulfosporosinus sp. BG]	3.41e-97	-	320	-	639	D	D-1	type III		Y	H	E	C	C	C	C	K	none	none
WP_069195967.1	MULTISPECIES: carbon-monoxide dehydrogenase catalytic subunit [Clostridium]	3.12e-88	-	296	-	637	D	D-1	type III		Y	H	E	C	C	C	C	K	none	none
WP_070110588.1	carbon-monoxide dehydrogenase catalytic subunit [Clostridium acetireducens]	1.95e-95	-	315	-	637	D	D-1	type III		Y	H	E	C	C	C	C	K	none	none
WP_072586937.1	carbon-monoxide dehydrogenase catalytic subunit [Clostridium botulinum]	5.16e-94	-	312	-	654	D	D-1	type III		Y	H	E	C	C	C	C	K	none	none
WP_072771926.1	carbon-monoxide dehydrogenase catalytic subunit [Desulfitobacterium chlororespirans]	9.48e-98	-	322	-	637	D	D-1	type III		Y	H	E	C	C	C	C	K	none	none
WP_072991092.1	carbon-monoxide dehydrogenase catalytic subunit [Clostridium cavendishii]	3.86e-96	-	317	-	637	D	D-1	type III		Y	H	E	C	C	C	C	K	none	none
WP_073025372.1	carbon-monoxide dehydrogenase catalytic subunit [Lutispora thermophila]	8.82e-92	-	306	-	637	D	D-1	type III		Y	H	E	C	C	C	C	K	none	none
WP_073030542.1	carbon-monoxide dehydrogenase catalytic subunit [Desulfosporosinus lacus]	7.62e-92	-	306	-	643	D	D-1	type III		Y	H	E	C	C	C	C	K	none	none
WP_073036188.1	carbon-monoxide dehydrogenase catalytic subunit [Desulfacinum infernum]	6.96e-88	-	296	-	634	D	D-1	type III		Y	H	E	C	C	C	C	K	none	none
WP_073077438.1	carbon-monoxide dehydrogenase catalytic subunit [Sporobacter termitidis]	3.3e-85	-	289	-	637	D	D-1	type III		Y	H	E	C	C	C	C	K	none	none
WP_073167507.1	carbon-monoxide dehydrogenase catalytic subunit [Desulfotomaculum australicum]	9.75e-99	-	324	-	636	D	D-1	type III		Y	H	E	C	C	C	C	K	none	none
WP_074176140.1	carbon-monoxide dehydrogenase catalytic subunit [Methanoculleus bourgensis]	3.71e-82	-	280	-	634	D	D-1	type III		Y	H	E	C	C	C	C	K	none	none
WP_074370425.1	carbon-monoxide dehydrogenase catalytic subunit [Methanoculleus chikugoensis]	4.53e-80	-	275	-	634	D	D-1	type III		Y	H	E	C	C	C	C	K	none	none
WP_075141789.1	carbon-monoxide dehydrogenase catalytic subunit [Clostridium botulinum]	2.59e-93	-	310	-	654	D	D-1	type III		Y	H	E	C	C	C	C	K	none	none
WP_075363744.1	carbon-monoxide dehydrogenase catalytic subunit [Desulfosporosinus sp. OL]	7.35e-87	-	293	-	637	D	D-1	type III		Y	H	E	C	C	C	C	K	none	none
WP_075859600.1	carbon-monoxide dehydrogenase catalytic subunit [Carboxydothermus pertinax]	2.84e-89	-	299	-	629	D	D-1	type III		Y	H	E	C	C	C	C	K	none	none
WP_075865325.1	carbon-monoxide dehydrogenase catalytic subunit [Carboxydothermus islandicus]	1.48e-88	-	297	-	629	D	D-1	type III		Y	H	E	C	C	C	C	K	none	none
WP_076041751.1	carbon-monoxide dehydrogenase catalytic subunit [Clostridium botulinum]	3.84e-94	-	313	-	654	D	D-1	type III		Y	H	E	C	C	C	C	K	none	none
WP_076045463.1	carbon-monoxide dehydrogenase catalytic subunit [Clostridium botulinum]	1.33e-93	-	311	-	654	D	D-1	type III		Y	H	E	C	C	C	C	K	none	none
WP_076172051.1	carbon-monoxide dehydrogenase catalytic subunit [Clostridium botulinum]	1.83e-95	-	316	-	654	D	D-1	type III		Y	H	E	C	C	C	C	K	none	none
WP_076175650.1	carbon-monoxide dehydrogenase catalytic subunit [Clostridium botulinum]	2.54e-94	-	313	-	654	D	D-1	type III		Y	H	E	C	C	C	C	K	none	none
WP_076178281.1	carbon-monoxide dehydrogenase catalytic subunit [Clostridium botulinum]	2.73e-94	-	313	-	654	D	D-1	type III		Y	H	E	C	C	C	C	K	none	none
WP_076232162.1	carbon-monoxide dehydrogenase catalytic subunit [Clostridium botulinum]	1.2e-93	-	311	-	654	D	D-1	type III		Y	H	E	C	C	C	C	K	none	none
WP_076235173.1	carbon-monoxide dehydrogenase catalytic subunit [Clostridium botulinum]	3.07e-93	-	310	-	654	D	D-1	type III		Y	H	E	C	C	C	C	K	none	none
WP_076236906.1	carbon-monoxide dehydrogenase catalytic subunit [Clostridium botulinum]	7.23e-94	-	312	-	654	D	D-1	type III		Y	H	E	C	C	C	C	K	none	none
WP_076713024.1	carbon-monoxide dehydrogenase catalytic subunit [Desulfurobacterium indicum]	1.69e-99	-	326	-	638	D	D-1	type III		Y	H	E	C	C	C	C	K	none	none
WP_077272647.1	MULTISPECIES: carbon-monoxide dehydrogenase catalytic subunit [Clostridium]	4.4e-94	-	312	-	654	D	D-1	type III		Y	H	E	C	C	C	C	K	none	none
WP_077307479.1	carbon-monoxide dehydrogenase catalytic subunit [Clostridium beijerinckii]	5.14e-92	-	306	-	642	D	D-1	type III		Y	H	E	C	C	C	C	K	none	none
WP_077361626.1	carbon-monoxide dehydrogenase catalytic subunit [Clostridium saccharoperbutylacetonicum]	5.92e-85	-	288	-	639	D	D-1	type III		Y	H	E	C	C	C	C	K	none	none
WP_077612461.1	carbon-monoxide dehydrogenase catalytic subunit [Clostridium sp. Marseille-P2415]	8.14e-93	-	309	-	638	D	D-1	type III		Y	H	E	C	C	C	C	K	none	none
WP_077834561.1	carbon-monoxide dehydrogenase catalytic subunit [Clostridium roseum]	2.07e-86	-	292	-	639	D	D-1	type III		Y	H	E	C	C	C	C	K	none	none
WP_077837912.1	carbon-monoxide dehydrogenase catalytic subunit [Clostridium beijerinckii]	2.27e-90	-	302	-	642	D	D-1	type III		Y	H	E	C	C	C	C	K	none	none
WP_077844283.1	carbon-monoxide dehydrogenase catalytic subunit [Clostridium beijerinckii]	3.12e-91	-	305	-	642	D	D-1	type III		Y	H	E	C	C	C	C	K	none	none
WP_077853322.1	MULTISPECIES: carbon-monoxide dehydrogenase catalytic subunit [Clostridium]	9.72e-87	-	293	-	639	D	D-1	type III		Y	H	E	C	C	C	C	K	none	none
WP_077854507.1	carbon-monoxide dehydrogenase catalytic subunit [Clostridium beijerinckii]	1.4e-90	-	303	-	642	D	D-1	type III		Y	H	E	C	C	C	C	K	none	none
WP_077861032.1	carbon-monoxide dehydrogenase catalytic subunit [Clostridium sp. BL-8]	1.48e-85	-	290	-	639	D	D-1	type III		Y	H	E	C	C	C	C	K	none	none
WP_077867181.1	carbon-monoxide dehydrogenase catalytic subunit [Clostridium saccharobutylicum]	8.45e-96	-	317	-	639	D	D-1	type III		Y	H	E	C	C	C	C	K	none	none
WP_078023814.1	MULTISPECIES: carbon-monoxide dehydrogenase catalytic subunit [Clostridium]	1.75e-94	-	313	-	638	D	D-1	type III		Y	H	E	C	C	C	C	K	none	none
WP_078664535.1	MULTISPECIES: carbon-monoxide dehydrogenase catalytic subunit [Carboxydocella]	1.78e-94	-	313	-	632	D	D-1	type III		Y	H	E	C	C	C	C	K	none	none
WP_078809570.1	carbon-monoxide dehydrogenase catalytic subunit [Selenihalanaerobacter shriftii]	4.57e-87	-	293	-	640	D	D-1	type III		Y	H	E	C	C	C	C	K	none	none
WP_078991163.1	carbon-monoxide dehydrogenase catalytic subunit [Clostridium botulinum]	2.97e-92	-	308	-	654	D	D-1	type III		Y	H	E	C	C	C	C	K	none	none
WP_079005811.1	carbon-monoxide dehydrogenase catalytic subunit [Clostridium botulinum]	8.65e-94	-	311	-	654	D	D-1	type III		Y	H	E	C	C	C	C	K	none	none
WP_079006331.1	carbon-monoxide dehydrogenase catalytic subunit [Clostridium botulinum]	4.09e-94	-	313	-	654	D	D-1	type III		Y	H	E	C	C	C	C	K	none	none
WP_079441318.1	carbon-monoxide dehydrogenase catalytic subunit [Clostridium chromiireducens]	4.92e-92	-	307	-	642	D	D-1	type III		Y	H	E	C	C	C	C	K	none	none
WP_079907917.1	carbon-monoxide dehydrogenase catalytic subunit [Carboxydocella sp. JDF658]	7.4e-95	-	314	-	632	D	D-1	type III		Y	H	E	C	C	C	C	K	none	none
WP_080286873.1	carbon-monoxide dehydrogenase catalytic subunit, partial [Clostridium botulinum]	4.68e-84	-	285	-	602	D	D-1	type III		Y	H	E	C	C	C	C	K	none	none
WP_080292163.1	carbon-monoxide dehydrogenase catalytic subunit [Clostridium botulinum]	8.99e-96	-	317	-	654	D	D-1	type III		Y	H	E	C	C	C	C	K	none	none
WP_080333539.1	carbon-monoxide dehydrogenase catalytic subunit [Clostridium botulinum]	1.2e-94	-	314	-	654	D	D-1	type III		Y	H	E	C	C	C	C	K	none	none
WP_080370888.1	carbon-monoxide dehydrogenase catalytic subunit [Clostridium botulinum]	7.15e-94	-	312	-	654	D	D-1	type III		Y	H	E	C	C	C	C	K	none	none
WP_080371033.1	carbon-monoxide dehydrogenase catalytic subunit [Clostridium botulinum]	8.37e-95	-	314	-	654	D	D-1	type III		Y	H	E	C	C	C	C	K	none	none
WP_080443361.1	carbon-monoxide dehydrogenase catalytic subunit [Clostridium botulinum]	8.56e-94	-	311	-	654	D	D-1	type III		Y	H	E	C	C	C	C	K	none	none
WP_080443541.1	carbon-monoxide dehydrogenase catalytic subunit [Clostridium botulinum]	2.85e-93	-	310	-	654	D	D-1	type III		Y	H	E	C	C	C	C	K	none	none
WP_080443651.1	carbon-monoxide dehydrogenase catalytic subunit [Clostridium botulinum]	1.18e-95	-	317	-	654	D	D-1	type III		Y	H	E	C	C	C	C	K	none	none
WP_080444829.1	carbon-monoxide dehydrogenase catalytic subunit [Clostridium botulinum]	7.95e-94	-	312	-	654	D	D-1	type III		Y	H	E	C	C	C	C	K	none	none
WP_080584870.1	carbon-monoxide dehydrogenase catalytic subunit [Clostridium sporogenes]	1.08e-94	-	314	-	654	D	D-1	type III		Y	H	E	C	C	C	C	K	none	none
WP_080618901.1	carbon-monoxide dehydrogenase catalytic subunit [Clostridium argentinense]	3.3e-91	-	305	-	637	D	D-1	type III		Y	H	E	C	C	C	C	K	none	none
WP_080700098.1	carbon-monoxide dehydrogenase catalytic subunit [Clostridium sporogenes]	1.1e-93	-	311	-	654	D	D-1	type III		Y	H	E	C	C	C	C	K	none	none
WP_082354909.1	carbon-monoxide dehydrogenase catalytic subunit [Clostridium sp. L74]	2.94e-92	-	308	-	654	D	D-1	type III		Y	H	E	C	C	C	C	K	none	none
WP_084057374.1	carbon-monoxide dehydrogenase catalytic subunit [Desulfacinum hydrothermale]	6.53e-88	-	296	-	634	D	D-1	type III		Y	H	E	C	C	C	C	K	none	none
WP_085050929.1	carbon-monoxide dehydrogenase catalytic subunit [Nitrospirae bacterium HCH-1]	1.01e-97	-	321	-	624	D	D-1	type III		Y	H	E	C	C	C	C	K	none	none
WP_085320849.1	carbon-monoxide dehydrogenase catalytic subunit [Clostridium botulinum]	2.56e-95	-	316	-	654	D	D-1	type III		Y	H	E	C	C	C	C	K	none	none
WP_085321681.1	carbon-monoxide dehydrogenase catalytic subunit [Clostridium botulinum]	2.26e-93	-	311	-	654	D	D-1	type III		Y	H	E	C	C	C	C	K	none	none
WP_088185912.1	carbon-monoxide dehydrogenase catalytic subunit [Desulfosporosinus sp. FKA]	8.34e-83	-	282	-	637	D	D-1	type III		Y	H	E	C	C	C	C	K	none	none
WP_088228013.1	carbon-monoxide dehydrogenase catalytic subunit [Desulfosporosinus sp. FKB]	6.41e-87	-	293	-	637	D	D-1	type III		Y	H	E	C	C	C	C	K	none	none
WP_089322694.1	carbon-monoxide dehydrogenase catalytic subunit [Desulfurobacterium atlanticum]	7.04e-103	-	335	-	638	D	D-1	type III		Y	H	E	C	C	C	C	K	none	none
WP_089609767.1	carbon-monoxide dehydrogenase catalytic subunit [Dehalobacterium formicoaceticum]	5.35e-99	-	325	-	637	D	D-1	type III		Y	H	E	C	C	C	C	K	none	none
WP_089749033.1	MULTISPECIES: carbon-monoxide dehydrogenase catalytic subunit [Candidatus Frackibacter]	3.54e-95	-	315	-	640	D	D-1	type III		Y	H	E	C	C	C	C	K	none	none
WP_089991642.1	carbon-monoxide dehydrogenase catalytic subunit [Clostridium sp. C105KSO15]	6.82e-90	-	301	-	637	D	D-1	type III		Y	H	E	C	C	C	C	K	none	none
WP_091710712.1	carbon-monoxide dehydrogenase catalytic subunit [Methanolobus vulcani]	1.55e-87	-	295	-	634	D	D-1	type III		Y	H	E	C	C	C	C	K	none	none
WP_092240224.1	carbon-monoxide dehydrogenase catalytic subunit [[Desulfotomaculum] guttoideum]	9.79e-90	-	301	-	641	D	D-1	type III		Y	H	E	C	C	C	C	K	none	none
WP_092329229.1	carbon-monoxide dehydrogenase catalytic subunit [Desulfosporosinus hippei]	2.1e-92	-	308	-	643	D	D-1	type III		Y	H	E	C	C	C	C	K	none	none
WP_092925545.1	carbon-monoxide dehydrogenase catalytic subunit [Romboutsia sp. MT17]	3.67e-99	-	325	-	638	D	D-1	type III		Y	H	E	C	C	C	C	K	none	none
WP_093393560.1	carbon-monoxide dehydrogenase catalytic subunit [Thermodesulforhabdus norvegica]	3.4e-88	-	296	-	634	D	D-1	type III		Y	H	E	C	C	C	C	K	none	none
WP_093688985.1	carbon-monoxide dehydrogenase catalytic subunit [Sporolituus thermophilus]	3.44e-89	-	299	-	636	D	D-1	type III		Y	H	E	C	C	C	C	K	none	none
WP_093796729.1	carbon-monoxide dehydrogenase catalytic subunit [Sporomusa acidovorans]	1.91e-86	-	292	-	636	D	D-1	type III		Y	H	E	C	C	C	C	K	none	none
WP_094227624.1	carbon-monoxide dehydrogenase catalytic subunit [Methanolobus sp. YSF-03]	6.42e-86	-	290	-	634	D	D-1	type III		Y	H	E	C	C	C	C	K	none	none
WP_096043647.1	carbon-monoxide dehydrogenase catalytic subunit [Clostridium botulinum]	1.55e-94	-	313	-	654	D	D-1	type III		Y	H	E	C	C	C	C	K	none	none
WP_097002991.1	carbon-monoxide dehydrogenase catalytic subunit [[Clostridium] amygdalinum]	2.63e-94	-	313	-	636	D	D-1	type III		Y	H	E	C	C	C	C	K	none	none
WP_097028344.1	carbon-monoxide dehydrogenase catalytic subunit [Clostridium peptidivorans]	5.74e-95	-	314	-	639	D	D-1	type III		Y	H	E	C	C	C	C	K	none	none
WP_097297478.1	carbon-monoxide dehydrogenase catalytic subunit [Candidatus Methanoperedens sp. BLZ2]	1.16e-98	-	324	-	649	D	D-1	type III		Y	H	E	C	C	C	C	K	none	none
WP_097297657.1	carbon-monoxide dehydrogenase catalytic subunit [Candidatus Methanoperedens sp. BLZ2]	1.47e-99	-	326	-	625	D	D-1	type III		Y	H	E	C	C	C	C	K	none	none
WP_098927023.1	carbon-monoxide dehydrogenase catalytic subunit [Clostridium sporogenes]	2.51e-95	-	316	-	654	D	D-1	type III		Y	H	E	C	C	C	C	K	none	none
WP_099839386.1	carbon-monoxide dehydrogenase catalytic subunit [[Eubacterium] combesii]	1.24e-94	-	314	-	654	D	D-1	type III		Y	H	E	C	C	C	C	K	none	none
WP_100041231.1	carbon-monoxide dehydrogenase catalytic subunit [[Clostridium] sphenoides]	9.48e-91	-	303	-	637	D	D-1	type III		Y	H	E	C	C	C	C	K	none	none
OGO82308.1	carbon-monoxide dehydrogenase catalytic subunit [Clostridiales bacterium GWD2_32_19]	8.07e-97	-	321	-	712	D	D-2	type III		N	H	C	C	C	C	C	K	none	none
OGO84081.1	carbon-monoxide dehydrogenase catalytic subunit [Clostridiales bacterium GWD2_32_59]	2.08e-94	-	315	-	712	D	D-2	type III		N	H	C	C	C	C	C	K	none	none
SCM81156.1	Carbon monoxide dehydrogenase [uncultured Sporomusa sp.]	1.07e-91	-	308	-	708	D	D-2	type III		N	H	C	C	C	C	C	K	none	none
SHI73919.1	carbon-monoxide dehydrogenase catalytic subunit [Geosporobacter subterraneus DSM 17957]	1.54e-86	-	294	-	710	D	D-2	type III		N	H	C	C	C	C	C	K	none	none
WP_004098036.1	carbon-monoxide dehydrogenase catalytic subunit [Acetonema longum]	3.15e-86	-	293	-	706	D	D-2	type III		N	H	C	C	C	C	C	K	none	none
WP_004621444.1	carbon-monoxide dehydrogenase catalytic subunit [[Clostridium] papyrosolvens]	4.66e-90	-	303	-	710	D	D-2	type III		N	H	C	C	C	C	C	K	none	none
WP_004627750.1	carbon-monoxide dehydrogenase catalytic subunit [[Clostridium] termitidis]	1.15e-84	-	289	-	710	D	D-2	type III		N	H	C	C	C	C	C	K	none	none
WP_007930357.1	MULTISPECIES: carbon-monoxide dehydrogenase catalytic subunit [Pelosinus]	1.11e-82	-	284	-	706	D	D-2	type III		N	H	C	C	C	C	C	K	none	none
WP_007952367.1	carbon-monoxide dehydrogenase catalytic subunit [Pelosinus fermentans]	3.92e-83	-	285	-	706	D	D-2	type III		N	H	C	C	C	C	C	K	none	none
WP_008412343.1	carbon-monoxide dehydrogenase catalytic subunit [Desulfotomaculum hydrothermale]	3.12e-83	-	285	-	707	D	D-2	type III		N	H	C	C	C	C	C	K	none	none
WP_008513984.1	carbon-monoxide dehydrogenase catalytic subunit [Dethiobacter alkaliphilus]	2.57e-91	-	306	-	706	D	D-2	type III		N	H	C	C	C	C	C	K	none	none
WP_011099392.1	carbon-monoxide dehydrogenase catalytic subunit [Clostridium tetani]	2.5e-92	-	310	-	712	D	D-2	type III		N	H	C	C	C	C	C	K	none	none
WP_011877027.1	carbon-monoxide dehydrogenase catalytic subunit [Desulfotomaculum reducens]	6.64e-91	-	305	-	707	D	D-2	type III		N	H	C	C	C	C	C	K	none	none
WP_012062426.1	carbon-monoxide dehydrogenase catalytic subunit [Alkaliphilus metalliredigens]	7.95e-87	-	295	-	710	D	D-2	type III		N	H	C	C	C	C	C	K	none	none
WP_012447323.1	carbon-monoxide dehydrogenase catalytic subunit [Natranaerobius thermophilus]	7.01e-100	-	329	-	695	D	D-2	type III		N	H	C	C	C	C	C	K	none	none
WP_013843271.1	carbon-monoxide dehydrogenase catalytic subunit [Desulfotomaculum ruminis]	1.49e-82	-	283	-	707	D	D-2	type III		N	H	C	C	C	C	C	K	none	none
WP_014315164.1	carbon-monoxide dehydrogenase catalytic subunit [Clostridium sp. BNL1100]	1.58e-91	-	307	-	710	D	D-2	type III		N	H	C	C	C	C	C	K	none	none
WP_014966854.1	carbon-monoxide dehydrogenase catalytic subunit [Gottschalkia acidurici]	7.97e-88	-	298	-	712	D	D-2	type III		N	H	C	C	C	C	C	K	none	none
WP_015926279.1	carbon-monoxide dehydrogenase catalytic subunit [[Clostridium] cellulolyticum]	3.1e-93	-	312	-	710	D	D-2	type III		N	H	C	C	C	C	C	K	none	none
WP_018248459.1	carbon-monoxide dehydrogenase catalytic subunit [Orenia marismortui]	1.72e-89	-	302	-	713	D	D-2	type III		N	H	C	C	C	C	C	K	none	none
WP_020817161.1	carbon-monoxide dehydrogenase catalytic subunit [[Clostridium] papyrosolvens]	3.51e-90	-	304	-	710	D	D-2	type III		N	H	C	C	C	C	C	K	none	none
WP_021170837.1	MULTISPECIES: carbon-monoxide dehydrogenase catalytic subunit [Sporomusa]	7.76e-88	-	297	-	708	D	D-2	type III		N	H	C	C	C	C	C	K	none	none
WP_023438024.1	carbon-monoxide dehydrogenase catalytic subunit [Clostridium tetani]	2.78e-91	-	306	-	712	D	D-2	type III		N	H	C	C	C	C	C	K	none	none
WP_024832299.1	carbon-monoxide dehydrogenase catalytic subunit [[Clostridium] josui]	1.2e-90	-	305	-	710	D	D-2	type III		N	H	C	C	C	C	C	K	none	none
WP_026478831.1	carbon-monoxide dehydrogenase catalytic subunit [Alkaliphilus transvaalensis]	2.72e-93	-	312	-	708	D	D-2	type III		N	H	C	C	C	C	C	K	none	none
WP_027340748.1	carbon-monoxide dehydrogenase catalytic subunit [Halonatronum saccharophilum]	3.08e-95	-	317	-	710	D	D-2	type III		N	H	C	C	C	C	C	K	none	none
WP_027628523.1	carbon-monoxide dehydrogenase catalytic subunit [[Clostridium] cellobioparum]	8.93e-90	-	303	-	710	D	D-2	type III		N	H	C	C	C	C	C	K	none	none
WP_036681862.1	carbon-monoxide dehydrogenase catalytic subunit [Pelosinus fermentans]	1.72e-85	-	291	-	708	D	D-2	type III		N	H	C	C	C	C	C	K	none	none
WP_036944489.1	carbon-monoxide dehydrogenase catalytic subunit [Pseudobacteroides cellulosolvens]	3.98e-94	-	314	-	710	D	D-2	type III		N	H	C	C	C	C	C	K	none	none
WP_038671693.1	carbon-monoxide dehydrogenase catalytic subunit [Pelosinus sp. UFO1]	2.14e-83	-	286	-	708	D	D-2	type III		N	H	C	C	C	C	C	K	none	none
WP_050355536.1	carbon-monoxide dehydrogenase catalytic subunit [Gottschalkia purinilyticum]	6.18e-87	-	295	-	709	D	D-2	type III		N	H	C	C	C	C	C	K	none	none
WP_057979174.1	carbon-monoxide dehydrogenase catalytic subunit [Caloramator mitchellensis]	3.03e-92	-	309	-	709	D	D-2	type III		N	H	C	C	C	C	C	K	none	none
WP_066236893.1	carbon-monoxide dehydrogenase catalytic subunit [Anaerosporomusa subterranea]	1.32e-87	-	297	-	707	D	D-2	type III		N	H	C	C	C	C	C	K	none	none
WP_068555509.1	carbon-monoxide dehydrogenase catalytic subunit [Thermotalea metallivorans]	1.63e-88	-	299	-	710	D	D-2	type III		N	H	C	C	C	C	C	K	none	none
WP_068718095.1	carbon-monoxide dehydrogenase catalytic subunit [Orenia metallireducens]	4.56e-89	-	301	-	712	D	D-2	type III		N	H	C	C	C	C	C	K	none	none
WP_069974581.1	carbon-monoxide dehydrogenase catalytic subunit [Geosporobacter ferrireducens]	1.64e-85	-	291	-	710	D	D-2	type III		N	H	C	C	C	C	C	K	none	none
WP_070966689.1	carbon-monoxide dehydrogenase catalytic subunit [Clostridium formicaceticum]	4.8e-93	-	311	-	708	D	D-2	type III		N	H	C	C	C	C	C	K	none	none
WP_071613583.1	carbon-monoxide dehydrogenase catalytic subunit [Clostridium estertheticum]	4.6e-86	-	293	-	708	D	D-2	type III		N	H	C	C	C	C	C	K	none	none
WP_072911984.1	carbon-monoxide dehydrogenase catalytic subunit [Desulfotomaculum aeronauticum]	2.23e-84	-	288	-	700	D	D-2	type III		N	H	C	C	C	C	C	K	none	none
WP_073239833.1	carbon-monoxide dehydrogenase catalytic subunit [Desulfotomaculum putei]	4.45e-87	-	295	-	707	D	D-2	type III		N	H	C	C	C	C	C	K	none	none
WP_077713278.1	carbon-monoxide dehydrogenase catalytic subunit [Desulfotomaculum ferrireducens]	7.47e-85	-	290	-	704	D	D-2	type III		N	H	C	C	C	C	C	K	none	none
WP_079426954.1	carbon-monoxide dehydrogenase catalytic subunit [Clostridium oryzae]	1.51e-94	-	315	-	710	D	D-2	type III		N	H	C	C	C	C	C	K	none	none
WP_080063341.1	carbon-monoxide dehydrogenase catalytic subunit [[Clostridium] hungatei]	4.49e-89	-	301	-	710	D	D-2	type III		N	H	C	C	C	C	C	K	none	none
WP_082378435.1	carbon-monoxide dehydrogenase catalytic subunit [Propionispora sp. 2/2-37]	1.73e-82	-	283	-	707	D	D-2	type III		N	H	C	C	C	C	C	K	none	none
WP_083945414.1	carbon-monoxide dehydrogenase catalytic subunit [Sporomusa sphaeroides]	2.16e-91	-	307	-	708	D	D-2	type III		N	H	C	C	C	C	C	K	none	none
WP_084573727.1	carbon-monoxide dehydrogenase catalytic subunit [Sporomusa malonica]	5.58e-84	-	287	-	708	D	D-2	type III		N	H	C	C	C	C	C	K	none	none
WP_089282169.1	carbon-monoxide dehydrogenase catalytic subunit [Anaerovirgula multivorans]	2.04e-89	-	301	-	709	D	D-2	type III		N	H	C	C	C	C	C	K	none	none
WP_089867531.1	carbon-monoxide dehydrogenase catalytic subunit, partial [Clostridium cochlearium]	2.72e-93	-	311	-	688	D	D-2	type III		N	H	C	C	C	C	C	K	none	none
WP_090442838.1	carbon-monoxide dehydrogenase catalytic subunit [Natronincola peptidivorans]	8.9e-90	-	303	-	708	D	D-2	type III		N	H	C	C	C	C	C	K	none	none
WP_090551287.1	carbon-monoxide dehydrogenase catalytic subunit [Natronincola ferrireducens]	1.35e-90	-	305	-	709	D	D-2	type III		N	H	C	C	C	C	C	K	none	none
WP_091543180.1	carbon-monoxide dehydrogenase catalytic subunit [Alkaliphilus peptidifermentans]	7.71e-91	-	305	-	708	D	D-2	type III		N	H	C	C	C	C	C	K	none	none
WP_093797673.1	carbon-monoxide dehydrogenase catalytic subunit [Sporomusa acidovorans]	4.23e-86	-	293	-	708	D	D-2	type III		N	H	C	C	C	C	C	K	none	none
WP_094606593.1	carbon-monoxide dehydrogenase catalytic subunit [Sporomusa silvacetica]	1.31e-85	-	291	-	708	D	D-2	type III		N	H	C	C	C	C	C	K	none	none
WP_096635748.1	carbon-monoxide dehydrogenase catalytic subunit [Clostridium cochlearium]	1.83e-92	-	310	-	714	D	D-2	type III		N	H	C	C	C	C	C	K	none	none
WP_097016078.1	carbon-monoxide dehydrogenase catalytic subunit [Orenia metallireducens]	5.21e-91	-	306	-	712	D	D-2	type III		N	H	C	C	C	C	C	K	none	none
KJS03342.1	hypothetical protein VR68_01680 [Peptococcaceae bacterium BRH_c4a]	3.54e-122	-	385	-	627	D	D-3	type II		Y	H	C	C	C	C	C	K	none	none	a Cys3 motif at the N-terminus
KKM12083.1	hypothetical protein SY88_05410 [Clostridiales bacterium PH28_bin88]	3.89e-132	-	410	-	632	D	D-3	type II		Y	H	C	C	C	C	C	K	none	none	a Cys3 motif at the N-terminus
WP_078664291.1	carbon-monoxide dehydrogenase catalytic subunit [Carboxydocella sporoproducens]	6.86e-129	-	403	-	649	D	D-3	type II		Y	H	C	C	C	C	C	K	none	none	a Cys3 motif at the N-terminus
WP_079906250.1	carbon-monoxide dehydrogenase catalytic subunit [Carboxydocella sp. JDF658]	2.72e-129	-	404	-	649	D	D-3	type II		Y	H	C	C	C	C	C	K	none	none	a Cys3 motif at the N-terminus
WP_079933214.1	carbon-monoxide dehydrogenase catalytic subunit [Carboxydocella sp. ULO1]	5.24e-129	-	403	-	649	D	D-3	type II		Y	H	C	C	C	C	C	K	none	none	a Cys3 motif at the N-terminus
WP_084666438.1	carbon-monoxide dehydrogenase catalytic subunit [Thermanaeromonas toyohensis]	4.84e-133	-	413	-	631	D	D-3	type II		Y	H	C	C	C	C	C	K	none	none	a Cys3 motif at the N-terminus
WP_048090490.1	carbon-monoxide dehydrogenase catalytic subunit [Candidatus Methanoperedens nitroreducens]	1.11e-134	-	417	-	645	D	D-4	type II		Y	H	C	C	C	C	C	K	none	none
WP_096205957.1	carbon-monoxide dehydrogenase catalytic subunit [Candidatus Methanoperedens nitroreducens]	5.41e-133	-	413	-	642	D	D-4	type II		Y	H	C	C	C	C	C	K	none	none
WP_096206501.1	carbon-monoxide dehydrogenase catalytic subunit [Candidatus Methanoperedens nitroreducens]	2.4e-137	-	424	-	636	D	D-4	type II		Y	H	C	C	C	C	C	K	none	none
WP_097297473.1	carbon-monoxide dehydrogenase catalytic subunit [Candidatus Methanoperedens sp. BLZ2]	2.1e-134	-	417	-	642	D	D-4	type II		Y	H	C	C	C	C	C	K	none	none
KJS18892.1	hypothetical protein VR72_20595 [Clostridiaceae bacterium BRH_c20a]	8.68e-106	-	342	-	633	D	others	type II		Y	H	D	C	C	C	C	K	none	none	a Cys3 motif at the N-terminus
OGX46221.1	carbon-monoxide dehydrogenase catalytic subunit [Omnitrophica WOR_2 bacterium RIFCSPLOWO2_12_FULL_51_8]	3.2e-110	-	354	-	648	D	others	type II		N	H	C	C	C	C	C	K	none	none
WP_012675684.1	carbon-monoxide dehydrogenase catalytic subunit [Persephonella marina]	7.32e-90	-	301	-	628	D	others	type II		Y	H	C	C	C	C	C	D	none	none	a Cys2 motif at the N-terminus
WP_054873350.1	carbon-monoxide dehydrogenase catalytic subunit [Oxobacter pfennigii]	3.19e-103	-	336	-	633	D	others	type II		Y	H	D	C	C	C	C	K	none	none	a Cys3 motif at the N-terminus
WP_086976042.1	carbon-monoxide dehydrogenase catalytic subunit [Archaeoglobus fulgidus]	7.68e-104	-	337	-	622	D	others	type III	substitusion	Y	H	E	C	C	C	C	K	none	none
WP_097000782.1	carbon-monoxide dehydrogenase catalytic subunit [Persephonella hydrogeniphila]	1.14e-96	-	318	-	630	D	others	type II		Y	H	C	C	C	C	C	D	none	none	a Cys2 motif at the N-terminus
ABK15116.1	carbon-monoxide dehydrogenase, catalytic subunit [Methanosaeta thermophila PT]	0	-	545	-	623	E	E-1	type II		H	H	C	C	C	C	C	K	none	none
AEG16299.1	carbon-monoxide dehydrogenase, catalytic subunit [Desulfotomaculum kuznetsovii DSM 6115]	0	-	567	-	620	E	E-1	type II		H	H	C	C	C	C	C	K	none	none
CBL24127.1	carbon-monoxide dehydrogenase, catalytic subunit [Blautia obeum A2-162]	7.5e-147	-	448	-	630	E	E-1	type II		H	H	C	C	C	C	C	K	none	none
CCX91131.1	carbon-monoxide dehydrogenase catalytic subunit [Firmicutes bacterium CAG:110]	5e-147	-	449	-	634	E	E-1	type II		H	H	C	C	C	C	C	K	none	none
CCY42051.1	putative uncharacterized protein [Firmicutes bacterium CAG:124]	5.25e-154	-	467	-	633	E	E-1	type II		H	H	C	C	C	C	C	K	none	none
CCZ34522.1	carbon-monoxide dehydrogenase catalytic subunit [Firmicutes bacterium CAG:646]	3.11e-145	-	444	-	630	E	E-1	type II		H	H	C	C	C	C	C	K	none	none
CDA06611.1	carbon-monoxide dehydrogenase catalytic subunit [Blautia sp. CAG:257]	2.63e-144	-	442	-	630	E	E-1	type II		H	H	C	C	C	C	C	K	none	none
CDA64191.1	carbon-monoxide dehydrogenase catalytic subunit [Firmicutes bacterium CAG:56]	6.13e-143	-	438	-	630	E	E-1	type II		H	H	C	C	C	C	C	K	none	none
CDB21340.1	carbon-monoxide dehydrogenase catalytic subunit [Blautia sp. CAG:52]	1.89e-143	-	440	-	630	E	E-1	type II		H	H	C	C	C	C	C	K	none	none
CDB30709.1	carbon-monoxide dehydrogenase catalytic subunit [Firmicutes bacterium CAG:137]	1.03e-145	-	446	-	634	E	E-1	type II		H	H	C	C	C	C	C	K	none	none
CDB78440.1	carbon-monoxide dehydrogenase catalytic subunit [Blautia sp. CAG:237]	3.12e-142	-	436	-	630	E	E-1	type II		H	H	C	C	C	C	C	K	none	none
CDB86591.1	putative uncharacterized protein [Firmicutes bacterium CAG:170]	1.07e-147	-	451	-	632	E	E-1	type II		H	H	C	C	C	C	C	K	none	none
CDC42792.1	carbon-monoxide dehydrogenase [Firmicutes bacterium CAG:424]	1.38e-143	-	440	-	630	E	E-1	type II		H	H	C	C	C	C	C	K	none	none
CDC46349.1	putative uncharacterized protein [Firmicutes bacterium CAG:424]	3.28e-141	-	434	-	630	E	E-1	type II		H	H	C	C	C	C	C	K	none	none
CDC94257.1	carbon-monoxide dehydrogenase [Firmicutes bacterium CAG:227]	1.36e-137	-	424	-	630	E	E-1	type II		H	H	C	C	C	C	C	K	none	none
CDE01960.1	carbon-monoxide dehydrogenase catalytic subunit [Roseburia sp. CAG:471]	9.59e-144	-	441	-	630	E	E-1	type II		H	H	C	C	C	C	C	K	none	none
ESQ10870.1	carbon monoxide dehydrogenase [uncultured Desulfofustis sp. PB-SRB1]	3.6e-147	-	451	-	676	E	E-1	type II		H	H	C	C	C	C	C	K	none	none
ETI95811.1	hypothetical protein Q606_CBAC00142G0002 [Intestinibacter bartlettii DORA_8_9]	9.75e-156	-	472	-	657	E	E-1	type II		H	H	C	C	C	C	C	K	none	none
ETR71782.1	carbon-monoxide dehydrogenase catalytic subunit, partial [Candidatus Magnetoglobus multicellularis str. Araruama]	2.03e-127	-	399	-	663	E	E-1	type II		H	H	C	C	C	C	C	K	none	none
KGO34036.1	carbon monoxide dehydrogenase [Desulfobulbus sp. Tol-SR]	1.23e-148	-	454	-	677	E	E-1	type II		H	H	C	C	C	C	C	K	none	none
KHE93028.1	CO dehydrogenase/acetyl-coA synthase beta subunit (acsA) [Candidatus Scalindua brodae]	1.68e-151	-	462	-	670	E	E-1	type II		H	H	C	C	C	C	C	K	none	none
KJR41450.1	anaerobic carbon monoxide dehydrogenase catalytic beta subunit [Candidatus Magnetoovum chiemensis]	1.04e-139	-	431	-	664	E	E-1	type II		H	H	C	C	C	C	C	K	none	none
KJR96963.1	carbon monoxide dehydrogenase [Desulfobulbaceae bacterium BRH_c16a]	1.01e-128	-	402	-	653	E	E-1	type II		H	H	C	C	C	C	C	K	none	none
KJR96968.1	carbon monoxide dehydrogenase [Desulfobulbaceae bacterium BRH_c16a]	2.93e-148	-	454	-	675	E	E-1	type II		H	H	C	C	C	C	C	K	none	none
KJS16061.1	carbon monoxide dehydrogenase [Peptococcaceae bacterium BRH_c4b]	0	-	561	-	620	E	E-1	type II		H	H	C	C	C	C	C	K	none	none
KJS29446.1	carbon monoxide dehydrogenase [Desulfatitalea sp. BRH_c12]	1.63e-132	-	412	-	658	E	E-1	type II		H	H	C	C	C	C	C	K	none	none
KJS33351.1	carbon monoxide dehydrogenase [Desulfatitalea sp. BRH_c12]	4.13e-151	-	461	-	678	E	E-1	type II		H	H	C	C	C	C	C	K	none	none
KJU85495.1	anaerobic carbon monoxide dehydrogenase catalytic beta subunit [Candidatus Magnetobacterium bavaricum]	3.55e-150	-	458	-	659	E	E-1	type II		H	H	C	C	C	C	C	K	none	none
KKO18856.1	CO dehydrogenase/acetyl-coA synthase beta subunit [Candidatus Brocadia fulgida]	6.04e-158	-	478	-	653	E	E-1	type II		H	H	C	C	C	C	C	K	none	none
KLR56189.1	bifunctional carbon monoxide dehydrogenase/acetyl-CoA synthase, partial [[Clostridium] sordellii 8483]	2.87e-158	-	476	-	582	E	E-1	type II		H	H	C	C	C	C	C	K	none	none
KPA18457.1	carbon-monoxide dehydrogenase, catalytic subunit [Candidatus Magnetomorum sp. HK-1]	1.32e-130	-	407	-	662	E	E-1	type II		H	H	C	C	C	C	C	K	none	none
KPJ52187.1	carbon monoxide dehydrogenase [Planctomycetes bacterium DG_58]	8.64e-171	-	510	-	647	E	E-1	type II		H	H	C	C	C	C	C	K	none	none
KPJ58813.1	carbon monoxide dehydrogenase [Planctomycetes bacterium DG_23]	1.66e-164	-	494	-	647	E	E-1	type II		H	H	C	C	C	C	C	K	none	none
KPJ78019.1	carbon monoxide dehydrogenase [Deltaproteobacteria bacterium SG8_13]	1.78e-137	-	425	-	660	E	E-1	type II		H	H	C	C	C	C	C	K	none	none
KPJ79069.1	carbon monoxide dehydrogenase [Deltaproteobacteria bacterium SG8_13]	4.29e-150	-	458	-	678	E	E-1	type II		H	H	C	C	C	C	C	K	none	none
KPJ86381.1	carbon monoxide dehydrogenase [Spirochaetes bacterium DG_61]	0	-	541	-	643	E	E-1	type II		H	H	C	C	C	C	C	K	none	none
KPJ87388.1	carbon monoxide dehydrogenase [Spirochaetes bacterium DG_61]	3.49e-180	-	534	-	641	E	E-1	type II		H	H	C	C	C	C	C	K	none	none
KPJ88820.1	carbon monoxide dehydrogenase [Spirochaetes bacterium DG_61]	2.24e-176	-	525	-	641	E	E-1	type II		H	H	C	C	C	C	C	K	none	none
KPJ89503.1	carbon monoxide dehydrogenase [Spirochaetes bacterium DG_61]	0	-	542	-	641	E	E-1	type II		H	H	C	C	C	C	C	K	none	none
KPK26995.1	carbon monoxide dehydrogenase [Nitrospira bacterium SG8_3]	5.13e-133	-	414	-	661	E	E-1	type II		H	H	C	C	C	C	C	K	none	none
KPK35117.1	carbon monoxide dehydrogenase, partial [Phycisphaerae bacterium SG8_4]	1.34e-148	-	452	-	614	E	E-1	type II		H	H	C	C	C	C	C	K	none	none
KPK45128.1	hypothetical protein AMK74_04085 [Nitrospira bacterium SM23_35]	2.06e-140	-	433	-	661	E	E-1	type II		H	H	C	C	C	C	C	K	none	none
KPK75971.1	carbon monoxide dehydrogenase [Phycisphaerae bacterium SM23_30]	1.17e-176	-	525	-	648	E	E-1	type II		H	H	C	C	C	C	C	K	none	none
KPK92297.1	carbon monoxide dehydrogenase [Deltaproteobacteria bacterium SM23_61]	2.23e-164	-	494	-	668	E	E-1	type II		H	H	C	C	C	C	C	K	none	none
KPK93004.1	carbon monoxide dehydrogenase [Deltaproteobacteria bacterium SM23_61]	1.71e-166	-	499	-	655	E	E-1	type II		H	H	C	C	C	C	C	K	none	none
KPK94035.1	carbon monoxide dehydrogenase [Anaerolineae bacterium SM23_ 63]	1.32e-148	0.000557	454	55.1	665	E	E-1	type II		H	H	C	C	C	C	C	K	none	none
KPK97464.1	carbon monoxide dehydrogenase [Omnitrophica WOR_2 bacterium SM23_72]	2.64e-160	-	483	-	635	E	E-1	type II		H	H	C	C	C	C	C	K	none	none
KPK97685.1	carbon monoxide dehydrogenase [Omnitrophica WOR_2 bacterium SM23_72]	4.82e-160	-	483	-	639	E	E-1	type II		H	H	C	C	C	C	C	K	none	none
KPK97898.1	carbon monoxide dehydrogenase [Omnitrophica WOR_2 bacterium SM23_72]	3.84e-173	-	516	-	642	E	E-1	type II		H	H	C	C	C	C	C	K	none	none
KPL00363.1	carbon monoxide dehydrogenase [Planctomycetes bacterium SM23_65]	6.04e-167	-	500	-	644	E	E-1	type II		H	H	C	C	C	C	C	K	none	none
KPL24095.1	carbon monoxide dehydrogenase [Phycisphaerae bacterium SM1_79]	0	-	546	-	648	E	E-1	type II		H	H	C	C	C	C	C	K	none	none
KPL24948.1	carbon monoxide dehydrogenase [Anaerolineae bacterium SM23_84]	3.62e-152	-	463	-	657	E	E-1	type II		H	H	C	C	C	C	C	K	none	none
KPV62667.1	Acetyl-CoA decarbonylase/synthase complex subunit alpha [Candidatus Bathyarchaeota archaeon BA1]	9.16e-176	-	523	-	633	E	E-1	type II		H	H	C	C	C	C	C	K	none	none
KRT77735.1	carbon-monoxide dehydrogenase, catalytic subunit, carbon-monoxide dehydrogenase catalytic subunit [Armatimonadetes bacterium CSP1-3]	1.18e-159	-	482	-	644	E	E-1	type II		H	H	C	C	C	C	C	K	none	none
KUK31566.1	Carbon monoxide dehydrogenase 1 [Thermoanaerobacterales bacterium 50_218]	0	-	551	-	633	E	E-1	type II		H	H	C	C	C	C	C	K	none	none
KXK30310.1	CO dehydrogenase/acetyl-coA synthase beta subunit [Candidatus Brocadia sinica]	1.2e-155	-	472	-	655	E	E-1	type II		H	H	C	C	C	C	C	K	none	none
KXS56482.1	carbon monoxide dehydrogenase [Candidatus Adiutrix intracellularis]	4.79e-155	-	471	-	669	E	E-1	type II		H	H	C	C	C	C	C	K	none	none
ODS34313.1	CO dehydrogenase/acetyl-coA synthase beta subunit (acsA) [Candidatus Scalindua rubra]	9.82e-158	-	478	-	669	E	E-1	type II		H	H	C	C	C	C	C	K	none	none
OEU41456.1	carbon-monoxide dehydrogenase catalytic subunit [Methanosarcina sp. Ant1]	0	-	570	-	627	E	E-1	type II		H	H	C	C	C	C	C	K	none	none
OEU48091.1	carbon-monoxide dehydrogenase catalytic subunit [Desulfuromonadales bacterium C00003096]	5.68e-176	-	523	-	637	E	E-1	type II		H	H	C	C	C	C	C	K	none	none
OEU52739.1	carbon-monoxide dehydrogenase catalytic subunit [Desulfobacterales bacterium C00003106]	0	-	559	-	637	E	E-1	type II		H	H	C	C	C	C	C	K	none	none
OEU53764.1	carbon-monoxide dehydrogenase catalytic subunit [Desulfobacterales bacterium S3730MH5]	0	-	552	-	627	E	E-1	type II		H	H	C	C	C	C	C	K	none	none
OEU56397.1	carbon-monoxide dehydrogenase catalytic subunit [Desulfobulbaceae bacterium S3730MH12]	1.31e-143	-	442	-	676	E	E-1	type II		H	H	C	C	C	C	C	K	none	none
OEU57504.1	carbon-monoxide dehydrogenase catalytic subunit [Desulfuromonadales bacterium C00003096]	0	-	539	-	643	E	E-1	type II		H	H	C	C	C	C	C	K	none	none
OFV68309.1	carbon-monoxide dehydrogenase, catalytic subunit [Candidatus Syntrophoarchaeum caldarius]	7.23e-173	-	516	-	660	E	E-1	type II		H	H	C	C	C	C	C	K	none	none
OFW08792.1	carbon-monoxide dehydrogenase catalytic subunit [Acidobacteria bacterium RIFCSPLOWO2_02_FULL_67_36]	2.03e-153	-	467	-	680	E	E-1	type II		H	H	C	C	C	C	C	K	none	none
OFW56134.1	carbon-monoxide dehydrogenase catalytic subunit [Actinobacteria bacterium RBG_13_55_18]	3.58e-159	-	481	-	645	E	E-1	type II		H	H	C	C	C	C	C	K	none	none
OFW60662.1	carbon-monoxide dehydrogenase catalytic subunit [Actinobacteria bacterium RBG_16_64_13]	5.15e-141	-	435	-	669	E	E-1	type II		H	H	C	C	C	C	C	K	none	none
OFX30890.1	carbon-monoxide dehydrogenase catalytic subunit [Armatimonadetes bacterium RBG_16_67_12]	5.13e-164	-	493	-	644	E	E-1	type II		H	H	C	C	C	C	C	K	none	none
OGD37512.1	carbon-monoxide dehydrogenase catalytic subunit [Candidatus Aminicenantes bacterium RBG_19FT_COMBO_58_17]	1.6e-169	-	507	-	644	E	E-1	type II		H	H	C	C	C	C	C	K	none	none
OGF54999.1	carbon-monoxide dehydrogenase catalytic subunit [Candidatus Fraserbacteria bacterium RBG_16_55_9]	0	-	539	-	635	E	E-1	type II		H	H	C	C	C	C	C	K	none	none
OGJ86528.1	carbon-monoxide dehydrogenase catalytic subunit [Candidatus Raymondbacteria bacterium RifOxyA12_full_50_37]	5.09e-154	6.68e-05	468	58.2	649	E	E-1	type II		H	H	C	C	C	C	C	K	none	none
OGN73072.1	carbon-monoxide dehydrogenase catalytic subunit [Chloroflexi bacterium GWB2_49_20]	2.06e-151	0.000531	461	55.1	670	E	E-1	type II		H	H	C	C	C	C	C	K	none	none
OGN88526.1	carbon-monoxide dehydrogenase catalytic subunit [Chloroflexi bacterium RBG_13_46_9]	2.7e-163	-	491	-	653	E	E-1	type II		H	H	C	C	C	C	C	K	none	none
OGN90214.1	carbon-monoxide dehydrogenase catalytic subunit [Chloroflexi bacterium RBG_13_46_14]	3.1e-167	-	501	-	655	E	E-1	type II		H	H	C	C	C	C	C	K	none	none
OGN90421.1	carbon-monoxide dehydrogenase catalytic subunit [Chloroflexi bacterium RBG_13_48_10]	8.28e-150	-	457	-	673	E	E-1	type II		H	H	C	C	C	C	C	K	none	none
OGN97377.1	carbon-monoxide dehydrogenase catalytic subunit [Chloroflexi bacterium RBG_13_51_18]	4.49e-169	-	506	-	655	E	E-1	type II		H	H	C	C	C	C	C	K	none	none
OGO00310.1	carbon-monoxide dehydrogenase catalytic subunit [Chloroflexi bacterium RBG_13_52_12]	2.64e-161	-	486	-	656	E	E-1	type II		H	H	C	C	C	C	C	K	none	none
OGO11548.1	carbon-monoxide dehydrogenase catalytic subunit [Chloroflexi bacterium RBG_16_47_49]	1.8e-152	-	464	-	673	E	E-1	type II		H	H	C	C	C	C	C	K	none	none
OGO13607.1	carbon-monoxide dehydrogenase catalytic subunit [Chloroflexi bacterium RBG_13_66_10]	8.8e-146	-	447	-	669	E	E-1	type II		H	H	C	C	C	C	C	K	none	none
OGO15446.1	carbon-monoxide dehydrogenase catalytic subunit [Chloroflexi bacterium RBG_13_68_17]	9.14e-151	-	460	-	669	E	E-1	type II		H	H	C	C	C	C	C	K	none	none
OGO18523.1	carbon-monoxide dehydrogenase catalytic subunit [Chloroflexi bacterium RBG_16_50_11]	3.68e-167	-	501	-	656	E	E-1	type II		H	H	C	C	C	C	C	K	none	none
OGO18726.1	carbon-monoxide dehydrogenase catalytic subunit [Chloroflexi bacterium RBG_16_48_8]	2.39e-146	1.42e-06	448	63.5	664	E	E-1	type II		H	H	C	C	C	C	C	K	none	none
OGO21113.1	carbon-monoxide dehydrogenase catalytic subunit [Chloroflexi bacterium RBG_16_50_9]	8.89e-168	-	503	-	659	E	E-1	type II		H	H	C	C	C	C	C	K	none	none
OGO23452.1	carbon-monoxide dehydrogenase catalytic subunit [Chloroflexi bacterium RBG_16_51_16]	1.02e-144	-	442	-	593	E	E-1	type II		H	H	C	C	C	C	C	K	none	none
OGO25874.1	carbon-monoxide dehydrogenase catalytic subunit [Chloroflexi bacterium RBG_16_52_11]	1.37e-148	0.000889	454	54.3	671	E	E-1	type II		H	H	C	C	C	C	C	K	none	none
OGO26101.1	carbon-monoxide dehydrogenase catalytic subunit [Chloroflexi bacterium RBG_16_54_11]	2.36e-149	-	456	-	673	E	E-1	type II		H	H	C	C	C	C	C	K	none	none
OGO30968.1	carbon-monoxide dehydrogenase catalytic subunit [Chloroflexi bacterium RBG_16_56_11]	9.41e-164	-	493	-	656	E	E-1	type II		H	H	C	C	C	C	C	K	none	none
OGO34993.1	carbon-monoxide dehydrogenase catalytic subunit [Chloroflexi bacterium RBG_16_54_18]	7.81e-151	-	460	-	672	E	E-1	type II		H	H	C	C	C	C	C	K	none	none
OGO44413.1	carbon-monoxide dehydrogenase catalytic subunit [Chloroflexi bacterium RBG_16_60_22]	8.87e-165	-	495	-	659	E	E-1	type II		H	H	C	C	C	C	C	K	none	none
OGO49239.1	carbon-monoxide dehydrogenase catalytic subunit [Chloroflexi bacterium RBG_16_64_43]	1.03e-156	-	474	-	656	E	E-1	type II		H	H	C	C	C	C	C	K	none	none
OGO64506.1	carbon-monoxide dehydrogenase catalytic subunit [Chloroflexi bacterium RBG_19FT_COMBO_55_16]	1.16e-151	-	462	-	670	E	E-1	type II		H	H	C	C	C	C	C	K	none	none
OGO67859.1	carbon-monoxide dehydrogenase catalytic subunit [Chloroflexi bacterium RBG_19FT_COMBO_62_14]	6.98e-152	7.16e-05	462	57.8	671	E	E-1	type II		H	H	C	C	C	C	C	K	none	none
OGP51983.1	carbon-monoxide dehydrogenase catalytic subunit [Deltaproteobacteria bacterium RBG_13_43_22]	1.83e-151	-	462	-	680	E	E-1	type II		H	H	C	C	C	C	C	K	none	none
OGP57087.1	carbon-monoxide dehydrogenase catalytic subunit [Deltaproteobacteria bacterium RBG_13_52_11b]	2.62e-160	-	484	-	654	E	E-1	type II		H	H	C	C	C	C	C	K	none	none
OGP61460.1	carbon-monoxide dehydrogenase catalytic subunit [Deltaproteobacteria bacterium RBG_13_61_14]	4.69e-167	-	501	-	664	E	E-1	type II		H	H	C	C	C	C	C	K	none	none
OGP63706.1	carbon-monoxide dehydrogenase catalytic subunit [Deltaproteobacteria bacterium RBG_13_49_15]	3.86e-154	-	469	-	674	E	E-1	type II		H	H	C	C	C	C	C	K	none	none
OGP73965.1	carbon-monoxide dehydrogenase catalytic subunit [Deltaproteobacteria bacterium RBG_16_49_23]	2.2e-157	-	476	-	656	E	E-1	type II		H	H	C	C	C	C	C	K	none	none
OGP89105.1	carbon-monoxide dehydrogenase catalytic subunit [Deltaproteobacteria bacterium RBG_16_48_10]	1.89e-154	-	469	-	654	E	E-1	type II		H	H	C	C	C	C	C	K	none	none
OGR19116.1	carbon-monoxide dehydrogenase catalytic subunit [Desulfobacterales bacterium GWB2_56_26]	2.64e-126	-	396	-	653	E	E-1	type II		H	H	C	C	C	C	C	K	none	none
OGR21541.1	carbon-monoxide dehydrogenase catalytic subunit [Desulfobacula sp. RIFOXYA12_FULL_46_16]	1.48e-156	-	475	-	675	E	E-1	type II		H	H	C	C	C	C	C	K	none	none
OGR26615.1	carbon-monoxide dehydrogenase catalytic subunit [Desulfobacterales bacterium RIFOXYA12_FULL_46_15]	4.88e-162	-	489	-	675	E	E-1	type II		H	H	C	C	C	C	C	K	none	none
OGR27649.1	carbon-monoxide dehydrogenase catalytic subunit [Desulfobacterales bacterium RIFOXYA12_FULL_46_15]	9.06e-133	-	413	-	654	E	E-1	type II		H	H	C	C	C	C	C	K	none	none
OGR33759.1	carbon-monoxide dehydrogenase catalytic subunit [Desulfuromonadales bacterium GWD2_61_12]	1.29e-153	-	469	-	716	E	E-1	type II		H	H	C	C	C	C	C	K	none	none
OGS38096.1	carbon-monoxide dehydrogenase catalytic subunit [Elusimicrobia bacterium RIFOXYD2_FULL_34_30]	0	-	536	-	635	E	E-1	type II		H	H	C	C	C	C	C	K	none	none
OGS43404.1	carbon-monoxide dehydrogenase catalytic subunit [Elusimicrobia bacterium RIFOXYD2_FULL_34_15]	3.61e-177	-	526	-	635	E	E-1	type II		H	H	C	C	C	C	C	K	none	none
OGV36722.1	carbon-monoxide dehydrogenase catalytic subunit [Lentisphaerae bacterium GWF2_49_21]	1.52e-150	-	459	-	649	E	E-1	type II		H	H	C	C	C	C	C	K	none	none
OGV53825.1	carbon-monoxide dehydrogenase catalytic subunit [Lentisphaerae bacterium GWF2_50_93]	3.56e-153	-	466	-	655	E	E-1	type II		H	H	C	C	C	C	C	K	none	none
OGV61862.1	carbon-monoxide dehydrogenase catalytic subunit [Lentisphaerae bacterium RIFOXYA12_64_32]	4.69e-163	-	491	-	672	E	E-1	type II		H	H	C	C	C	C	C	K	none	none
OGV65861.1	carbon-monoxide dehydrogenase catalytic subunit [Lentisphaerae bacterium RIFOXYC12_FULL_60_16]	8.3e-169	-	506	-	672	E	E-1	type II		H	H	C	C	C	C	C	K	none	none
OGV74571.1	carbon-monoxide dehydrogenase catalytic subunit [Lentisphaerae bacterium RIFOXYA12_FULL_60_10]	6.4e-169	-	506	-	672	E	E-1	type II		H	H	C	C	C	C	C	K	none	none
OGW19200.1	carbon-monoxide dehydrogenase catalytic subunit [Nitrospirae bacterium GWC2_46_6]	7.35e-147	-	449	-	660	E	E-1	type II		H	H	C	C	C	C	C	K	none	none
OGW28063.1	carbon-monoxide dehydrogenase catalytic subunit [Nitrospirae bacterium GWC2_42_7]	2.36e-142	-	438	-	661	E	E-1	type II		H	H	C	C	C	C	C	K	none	none
OGW29307.1	carbon-monoxide dehydrogenase catalytic subunit [Nitrospirae bacterium GWC2_57_13]	8.49e-150	-	457	-	660	E	E-1	type II		H	H	C	C	C	C	C	K	none	none
OGW30670.1	carbon-monoxide dehydrogenase catalytic subunit [Nitrospirae bacterium GWF2_44_13]	2.72e-142	-	438	-	661	E	E-1	type II		H	H	C	C	C	C	C	K	none	none
OGW38306.1	carbon-monoxide dehydrogenase catalytic subunit [Nitrospirae bacterium GWD2_57_9]	1.31e-150	-	459	-	660	E	E-1	type II		H	H	C	C	C	C	C	K	none	none
OGW40610.1	carbon-monoxide dehydrogenase catalytic subunit, partial [Nitrospirae bacterium RBG_13_39_12]	2.21e-145	-	445	-	652	E	E-1	type II		H	H	C	C	C	C	C	K	none	none
OGW45103.1	carbon-monoxide dehydrogenase catalytic subunit, partial [Nitrospirae bacterium RBG_13_41_22]	4.92e-139	-	427	-	599	E	E-1	type II		H	H	C	C	C	C	C	K	none	none
OGW49175.1	carbon-monoxide dehydrogenase catalytic subunit [Nitrospirae bacterium RBG_19FT_COMBO_42_15]	2.9e-159	-	481	-	668	E	E-1	type II		H	H	C	C	C	C	C	K	none	none
OGW53063.1	carbon-monoxide dehydrogenase catalytic subunit [Nitrospirae bacterium RBG_13_43_8]	1.42e-139	-	431	-	661	E	E-1	type II		H	H	C	C	C	C	C	K	none	none
OGW71456.1	carbon-monoxide dehydrogenase catalytic subunit [Omnitrophica bacterium GWA2_41_15]	6.42e-152	-	461	-	634	E	E-1	type II		H	H	C	C	C	C	C	K	none	none
OGW78507.1	carbon-monoxide dehydrogenase catalytic subunit [Omnitrophica bacterium RIFCSPHIGHO2_02_FULL_46_20]	4.8e-168	-	503	-	640	E	E-1	type II		H	H	C	C	C	C	C	K	none	none
OGW83710.1	carbon-monoxide dehydrogenase catalytic subunit [Omnitrophica bacterium RIFCSPLOWO2_01_FULL_45_10]	1.82e-160	-	484	-	640	E	E-1	type II		H	H	C	C	C	C	C	K	none	none
OGW93458.1	carbon-monoxide dehydrogenase catalytic subunit [Omnitrophica bacterium RIFCSPLOWO2_12_FULL_45_13]	7.24e-168	-	503	-	640	E	E-1	type II		H	H	C	C	C	C	C	K	none	none
OGX21753.1	carbon-monoxide dehydrogenase catalytic subunit [Omnitrophica WOR_2 bacterium GWF2_43_52]	3.24e-151	-	460	-	635	E	E-1	type II		H	H	C	C	C	C	C	K	none	none
OGX53131.1	carbon-monoxide dehydrogenase catalytic subunit [Omnitrophica WOR_2 bacterium RIFOXYB2_FULL_45_11]	1.6e-150	-	458	-	635	E	E-1	type II		H	H	C	C	C	C	C	K	none	none
OHB38240.1	carbon-monoxide dehydrogenase catalytic subunit [Planctomycetes bacterium GWA2_50_13]	1.22e-149	-	456	-	652	E	E-1	type II		H	H	C	C	C	C	C	K	none	none
OHB50731.1	carbon-monoxide dehydrogenase catalytic subunit [Planctomycetes bacterium GWF2_41_51]	2.09e-146	-	448	-	649	E	E-1	type II		H	H	C	C	C	C	C	K	none	none
OHB54507.1	carbon-monoxide dehydrogenase catalytic subunit [Planctomycetes bacterium GWF2_50_10]	1.63e-151	-	461	-	649	E	E-1	type II		H	H	C	C	C	C	C	K	none	none
OHB63585.1	carbon-monoxide dehydrogenase catalytic subunit [Planctomycetes bacterium RBG_13_62_9]	1.84e-162	-	489	-	644	E	E-1	type II		H	H	C	C	C	C	C	K	none	none
OHB78495.1	carbon-monoxide dehydrogenase catalytic subunit [Planctomycetes bacterium RBG_16_64_12]	6.65e-165	-	496	-	676	E	E-1	type II		H	H	C	C	C	C	C	K	none	none
OHB89343.1	carbon-monoxide dehydrogenase catalytic subunit [Planctomycetes bacterium RIFCSPHIGHO2_02_FULL_40_12]	5.28e-156	-	473	-	670	E	E-1	type II		H	H	C	C	C	C	C	K	none	none
OHB90486.1	carbon-monoxide dehydrogenase catalytic subunit [Planctomycetes bacterium RIFCSPHIGHO2_02_FULL_52_58]	1.79e-159	-	482	-	656	E	E-1	type II		H	H	C	C	C	C	C	K	none	none
OHD68111.1	carbon-monoxide dehydrogenase catalytic subunit [Spirochaetes bacterium RBG_16_49_21]	1.43e-164	-	494	-	648	E	E-1	type II		H	H	C	C	C	C	C	K	none	none
OHE16683.1	carbon-monoxide dehydrogenase catalytic subunit [Syntrophobacterales bacterium GWC2_56_13]	4.18e-169	-	506	-	644	E	E-1	type II		H	H	C	C	C	C	C	K	none	none
OHE21721.1	carbon-monoxide dehydrogenase catalytic subunit [Syntrophobacterales bacterium RBG_19FT_COMBO_59_10]	2.49e-165	-	496	-	653	E	E-1	type II		H	H	C	C	C	C	C	K	none	none
OHE22863.1	carbon-monoxide dehydrogenase catalytic subunit [Syntrophus sp. GWC2_56_31]	9.49e-161	-	485	-	653	E	E-1	type II		H	H	C	C	C	C	C	K	none	none
OHE54753.1	carbon-monoxide dehydrogenase catalytic subunit [Thermodesulfovibrio sp. RBG_19FT_COMBO_42_12]	7.73e-141	-	434	-	662	E	E-1	type II		H	H	C	C	C	C	C	K	none	none
OIN95748.1	carbon-monoxide dehydrogenase catalytic subunit [Anaerolineae bacterium CG1_02_58_13]	1.19e-153	-	467	-	671	E	E-1	type II		H	H	C	C	C	C	C	K	none	none
OIN96682.1	carbon-monoxide dehydrogenase catalytic subunit [Deltaproteobacteria bacterium CG1_02_45_11]	1.9e-156	-	474	-	675	E	E-1	type II		H	H	C	C	C	C	C	K	none	none
OIN97840.1	carbon-monoxide dehydrogenase catalytic subunit [Candidatus Desantisbacteria bacterium CG1_02_49_89]	0	-	547	-	644	E	E-1	type II		H	H	C	C	C	C	C	K	none	none
OIO28063.1	carbon-monoxide dehydrogenase catalytic subunit [Nitrospirae bacterium CG1_02_44_142]	2.44e-141	-	436	-	666	E	E-1	type II		H	H	C	C	C	C	C	K	none	none
OIO73354.1	carbon-monoxide dehydrogenase catalytic subunit [Elusimicrobia bacterium CG1_02_37_114]	8.19e-179	-	530	-	629	E	E-1	type II		H	H	C	C	C	C	C	K	none	none
OIO75100.1	carbon-monoxide dehydrogenase catalytic subunit [Elusimicrobia bacterium CG1_02_37_114]	7.69e-179	-	531	-	640	E	E-1	type II		H	H	C	C	C	C	C	K	none	none
OIO87557.1	carbon-monoxide dehydrogenase catalytic subunit [Actinobacteria bacterium CG2_30_50_142]	9.38e-138	-	426	-	646	E	E-1	type II		H	H	C	C	C	C	C	K	none	none
OIO95282.1	carbon-monoxide dehydrogenase catalytic subunit, partial [Anaerolineae bacterium CG2_30_64_16]	2.34e-149	-	455	-	642	E	E-1	type II		H	H	C	C	C	C	C	K	none	none
OIO96429.1	carbon-monoxide dehydrogenase catalytic subunit [Armatimonadetes bacterium CG2_30_59_28]	1.22e-161	-	487	-	649	E	E-1	type II		H	H	C	C	C	C	C	K	none	none
OIP32637.1	carbon-monoxide dehydrogenase catalytic subunit [Deltaproteobacteria bacterium CG2_30_43_15]	1.74e-153	-	467	-	678	E	E-1	type II		H	H	C	C	C	C	C	K	none	none
OIP36678.1	carbon-monoxide dehydrogenase catalytic subunit [Candidatus Desantisbacteria bacterium CG2_30_40_21]	6.25e-156	-	472	-	642	E	E-1	type II		H	H	C	C	C	C	C	K	none	none
OIP39525.1	carbon-monoxide dehydrogenase catalytic subunit, partial [Desulfobacteraceae bacterium CG2_30_51_40]	9.63e-133	-	412	-	618	E	E-1	type II		H	H	C	C	C	C	C	K	none	none
OIP59241.1	carbon-monoxide dehydrogenase catalytic subunit [Nitrospirae bacterium CG2_30_41_42]	9.28e-139	-	429	-	663	E	E-1	type II		H	H	C	C	C	C	C	K	none	none
OIP62985.1	carbon-monoxide dehydrogenase catalytic subunit [Nitrospirae bacterium CG2_30_53_67]	7.05e-135	-	419	-	664	E	E-1	type II		H	H	C	C	C	C	C	K	none	none
OIP88257.1	carbon-monoxide dehydrogenase catalytic subunit [Syntrophaceae bacterium CG2_30_49_12]	2e-150	-	459	-	678	E	E-1	type II		H	H	C	C	C	C	C	K	none	none
OIP91811.1	carbon-monoxide dehydrogenase catalytic subunit [Syntrophaceae bacterium CG2_30_58_14]	1.17e-165	-	498	-	653	E	E-1	type II		H	H	C	C	C	C	C	K	none	none
OLA38152.1	carbon-monoxide dehydrogenase catalytic subunit [Firmicutes bacterium CAG:110_56_8]	1.34e-146	-	448	-	634	E	E-1	type II		H	H	C	C	C	C	C	K	none	none
OOP56179.1	carbon-monoxide dehydrogenase catalytic subunit [Candidatus Brocadia caroliniensis]	3.15e-159	-	481	-	653	E	E-1	type II		H	H	C	C	C	C	C	K	none	none
OPX37239.1	carbon-monoxide dehydrogenase catalytic subunit [Desulfobacteraceae bacterium 4484_190.2]	2.42e-134	-	417	-	658	E	E-1	type II		H	H	C	C	C	C	C	K	none	none
OPX38571.1	carbon-monoxide dehydrogenase catalytic subunit, partial [Desulfobacteraceae bacterium 4484_190.1]	2e-141	-	434	-	623	E	E-1	type II		H	H	C	C	C	C	C	K	none	none
OPX40076.1	carbon-monoxide dehydrogenase catalytic subunit [Desulfobacteraceae bacterium 4484_190.3]	2.84e-149	-	456	-	682	E	E-1	type II		H	H	C	C	C	C	C	K	none	none
OQW97524.1	carbon-monoxide dehydrogenase catalytic subunit [Desulfobacteraceae bacterium A6]	3.62e-147	-	451	-	679	E	E-1	type II		H	H	C	C	C	C	C	K	none	none
OQX03938.1	carbon-monoxide dehydrogenase catalytic subunit [Desulfobacteraceae bacterium IS3]	2.43e-134	-	417	-	664	E	E-1	type II		H	H	C	C	C	C	C	K	none	none
OQX23836.1	carbon-monoxide dehydrogenase catalytic subunit [Desulfobacteraceae bacterium IS3]	2.04e-150	-	459	-	678	E	E-1	type II		H	H	C	C	C	C	C	K	none	none
OQX24525.1	carbon-monoxide dehydrogenase catalytic subunit [Desulfobacteraceae bacterium IS3]	8.45e-153	-	466	-	686	E	E-1	type II		H	H	C	C	C	C	C	K	none	none
OQX27099.1	carbon-monoxide dehydrogenase catalytic subunit [Desulfobacteraceae bacterium IS3]	2.11e-129	-	404	-	662	E	E-1	type II		H	H	C	C	C	C	C	K	none	none
OQX55308.1	carbon-monoxide dehydrogenase catalytic subunit [Candidatus Aminicenantes bacterium 4484_214]	4.22e-162	-	488	-	649	E	E-1	type II		H	H	C	C	C	C	C	K	none	none
OQX60665.1	carbon-monoxide dehydrogenase catalytic subunit [Desulfococcus sp. 4484_241]	1.26e-151	-	462	-	679	E	E-1	type II		H	H	C	C	C	C	C	K	none	none
OQX66143.1	carbon-monoxide dehydrogenase catalytic subunit [Desulfococcus sp. 4484_242]	0	-	580	-	626	E	E-1	type II		H	H	C	C	C	C	C	K	none	none
OQY01862.1	carbon-monoxide dehydrogenase catalytic subunit [Desulfobacteraceae bacterium 4572_130]	1.45e-154	-	469	-	671	E	E-1	type II		H	H	C	C	C	C	C	K	none	none
OQY15530.1	carbon-monoxide dehydrogenase catalytic subunit [Desulfobacterium sp. 4572_20]	1.21e-152	-	465	-	677	E	E-1	type II		H	H	C	C	C	C	C	K	none	none
OQY18388.1	carbon-monoxide dehydrogenase catalytic subunit [Anaerolineaceae bacterium 4572_32.2]	0	-	585	-	627	E	E-1	type II		H	H	C	C	C	C	C	K	none	none
OQY45366.1	carbon-monoxide dehydrogenase catalytic subunit [Desulfobacteraceae bacterium 4572_87]	7.63e-152	-	463	-	681	E	E-1	type II		H	H	C	C	C	C	C	K	none	none
OQY58497.1	carbon-monoxide dehydrogenase catalytic subunit [Desulfobacteraceae bacterium 4572_88]	2.22e-152	-	464	-	677	E	E-1	type II		H	H	C	C	C	C	C	K	none	none
OQY80416.1	carbon-monoxide dehydrogenase catalytic subunit, partial [Anaerolineae bacterium UTCFX3]	5.16e-150	-	455	-	591	E	E-1	type II		H	H	C	C	C	C	C	K	none	none
OQY92079.1	carbon-monoxide dehydrogenase catalytic subunit [Anaerolineae bacterium UTCFX2]	3.76e-154	5.56e-07	469	64.7	671	E	E-1	type II		H	H	C	C	C	C	C	K	none	none
OQZ04293.1	carbon-monoxide dehydrogenase catalytic subunit [Candidatus Brocadia sp. UTAMX1]	4.6e-151	3.44e-05	460	58.9	655	E	E-1	type II		H	H	C	C	C	C	C	K	none	none
OVE79778.1	carbon-monoxide dehydrogenase catalytic subunit [bacterium I07]	9.15e-179	-	531	-	644	E	E-1	type II		H	H	C	C	C	C	C	K	none	none
OVE82164.1	carbon-monoxide dehydrogenase catalytic subunit [bacterium M21]	6.57e-153	-	464	-	651	E	E-1	type II		H	H	C	C	C	C	C	K	none	none
OXS26107.1	carbon-monoxide dehydrogenase catalytic subunit [Acetobacterium sp. MES1]	1.26e-150	-	458	-	632	E	E-1	type II		H	H	C	C	C	C	C	K	none	none
OYV08918.1	carbon-monoxide dehydrogenase catalytic subunit [Methanosaeta sp. NSP1]	0	-	545	-	615	E	E-1	type II		H	H	C	C	C	C	C	K	none	none
OYV13255.1	carbon-monoxide dehydrogenase catalytic subunit [Methanosaeta sp. ASO1]	0	-	542	-	615	E	E-1	type II		H	H	C	C	C	C	C	K	none	none
OYV14837.1	carbon-monoxide dehydrogenase catalytic subunit, partial [Methanosaeta sp. NSM2]	3.11e-168	-	501	-	576	E	E-1	type II		H	H	C	C	C	C	C	K	none	none
PHR28118.1	carbon-monoxide dehydrogenase catalytic subunit [Desulfotalea sp.]	9.32e-144	-	442	-	675	E	E-1	type II		H	H	C	C	C	C	C	K	none	none
PHR28124.1	carbon-monoxide dehydrogenase catalytic subunit [Desulfotalea sp.]	1.14e-117	-	374	-	653	E	E-1	type II		H	H	C	C	C	C	C	K	none	none
PIE64802.1	carbon-monoxide dehydrogenase catalytic subunit [Desulfobacterales bacterium]	9.41e-151	-	460	-	676	E	E-1	type II		H	H	C	C	C	C	C	K	none	none
PIP20886.1	carbon-monoxide dehydrogenase catalytic subunit [Candidatus Omnitrophica bacterium CG23_combo_of_CG06-09_8_20_14_all_40_11]	2.55e-180	-	534	-	635	E	E-1	type II		H	H	C	C	C	C	C	K	none	none
PIP35309.1	carbon-monoxide dehydrogenase catalytic subunit [Desulfobacterales bacterium CG23_combo_of_CG06-09_8_20_14_all_52_9]	1.12e-134	-	418	-	656	E	E-1	type II		H	H	C	C	C	C	C	K	none	none
PIP39622.1	carbon-monoxide dehydrogenase catalytic subunit [Desulfobacterales bacterium CG23_combo_of_CG06-09_8_20_14_all_51_8]	7.01e-155	-	471	-	674	E	E-1	type II		H	H	C	C	C	C	C	K	none	none
PIP42921.1	carbon-monoxide dehydrogenase catalytic subunit [Deltaproteobacteria bacterium CG23_combo_of_CG06-09_8_20_14_all_60_8]	1.05e-135	-	419	-	625	E	E-1	type II		H	H	C	C	C	C	C	K	none	none
PIP45647.1	carbon-monoxide dehydrogenase catalytic subunit [Deltaproteobacteria bacterium CG23_combo_of_CG06-09_8_20_14_all_51_20]	8.82e-140	-	431	-	657	E	E-1	type II		H	H	C	C	C	C	C	K	none	none
PIP67724.1	carbon-monoxide dehydrogenase catalytic subunit [Candidatus Omnitrophica bacterium CG22_combo_CG10-13_8_21_14_all_43_16]	1.37e-159	-	481	-	634	E	E-1	type II		H	H	C	C	C	C	C	K	none	none
PIQ46222.1	carbon-monoxide dehydrogenase catalytic subunit [Deltaproteobacteria bacterium CG12_big_fil_rev_8_21_14_0_65_43_10]	5.99e-152	-	463	-	678	E	E-1	type II		H	H	C	C	C	C	C	K	none	none
PIQ89119.1	carbon-monoxide dehydrogenase catalytic subunit [Candidatus Omnitrophica bacterium CG11_big_fil_rev_8_21_14_0_20_42_13]	1.27e-159	-	481	-	641	E	E-1	type II		H	H	C	C	C	C	C	K	none	none
PIS36354.1	carbon-monoxide dehydrogenase catalytic subunit [Nitrospirae bacterium CG08_land_8_20_14_0_20_52_24]	9.03e-135	-	419	-	664	E	E-1	type II		H	H	C	C	C	C	C	K	none	none
PIU29226.1	carbon-monoxide dehydrogenase catalytic subunit [Actinobacteria bacterium CG08_land_8_20_14_0_20_35_9]	2.48e-142	0.000806	437	54.3	653	E	E-1	type II		H	H	C	C	C	C	C	K	none	none
PIU42049.1	carbon-monoxide dehydrogenase catalytic subunit [Candidatus Omnitrophica bacterium CG07_land_8_20_14_0_80_42_15]	0	-	538	-	646	E	E-1	type II		H	H	C	C	C	C	C	K	none	none
PIU50010.1	carbon-monoxide dehydrogenase catalytic subunit [Desulfobacterales bacterium CG07_land_8_20_14_0_80_52_14]	0	-	575	-	626	E	E-1	type II		H	H	C	C	C	C	C	K	none	none
PIU50218.1	carbon-monoxide dehydrogenase catalytic subunit [Desulfobacterales bacterium CG07_land_8_20_14_0_80_52_14]	5.2e-154	-	468	-	676	E	E-1	type II		H	H	C	C	C	C	C	K	none	none
PIU62944.1	carbon-monoxide dehydrogenase catalytic subunit [Armatimonadetes bacterium CG07_land_8_20_14_0_80_40_9]	1.74e-156	-	474	-	663	E	E-1	type II		H	H	C	C	C	C	C	K	none	none
PIU83285.1	carbon-monoxide dehydrogenase catalytic subunit [Elusimicrobia bacterium CG06_land_8_20_14_3_00_38_11]	1.45e-180	-	535	-	634	E	E-1	type II		H	H	C	C	C	C	C	K	none	none
PIV07169.1	carbon-monoxide dehydrogenase catalytic subunit [Syntrophobacterales bacterium CG03_land_8_20_14_0_80_58_14]	6.57e-166	-	498	-	653	E	E-1	type II		H	H	C	C	C	C	C	K	none	none
PIV53905.1	carbon-monoxide dehydrogenase catalytic subunit [Elusimicrobia bacterium CG02_land_8_20_14_3_00_37_13]	6.89e-179	-	530	-	632	E	E-1	type II		H	H	C	C	C	C	C	K	none	none
PIV55806.1	carbon-monoxide dehydrogenase catalytic subunit [Caldiserica bacterium CG02_land_8_20_14_3_00_36_38]	4.74e-174	-	518	-	631	E	E-1	type II		H	H	C	C	C	C	C	K	none	none
PIV63458.1	carbon-monoxide dehydrogenase catalytic subunit, partial [bacterium (Candidatus Ratteibacteria) CG01_land_8_20_14_3_00_40_19]	9.8e-177	-	525	-	635	E	E-1	type II		H	H	C	C	C	C	C	K	none	none
PIY22531.1	carbon-monoxide dehydrogenase catalytic subunit [Deltaproteobacteria bacterium CG_4_10_14_3_um_filter_51_14]	1.59e-139	-	431	-	657	E	E-1	type II		H	H	C	C	C	C	C	K	none	none
PJH74892.1	carbon-monoxide dehydrogenase catalytic subunit, partial [Anaerolineae bacterium CG_4_9_14_0_8_um_filter_58_9]	1.21e-147	0.00012	451	57	651	E	E-1	type II		H	H	C	C	C	C	C	K	none	none
PJJ88646.1	carbon-monoxide dehydrogenase catalytic subunit [Desulfofaba hansenii]	4.1e-133	-	414	-	653	E	E-1	type II		H	H	C	C	C	C	C	K	none	none
PJJ92621.1	carbon-monoxide dehydrogenase catalytic subunit [Desulfofaba hansenii]	5.73e-142	-	437	-	673	E	E-1	type II		H	H	C	C	C	C	C	K	none	none
SCG86988.1	Carbon monoxide dehydrogenase 1 [uncultured Clostridium sp.]	3e-147	-	449	-	630	E	E-1	type II		H	H	C	C	C	C	C	K	none	none
SCG95527.1	Carbon monoxide dehydrogenase 1 [uncultured Clostridium sp.]	2.51e-140	-	432	-	630	E	E-1	type II		H	H	C	C	C	C	C	K	none	none
SCH12688.1	Carbon monoxide dehydrogenase 1 [uncultured Ruminococcus sp.]	2.37e-143	-	439	-	630	E	E-1	type II		H	H	C	C	C	C	C	K	none	none
SCH22620.1	Carbon monoxide dehydrogenase 1 [uncultured Blautia sp.]	1.43e-141	-	435	-	630	E	E-1	type II		H	H	C	C	C	C	C	K	none	none
SCH30107.1	Carbon monoxide dehydrogenase 1 [uncultured Ruminococcus sp.]	1.41e-142	-	437	-	630	E	E-1	type II		H	H	C	C	C	C	C	K	none	none
SCH30125.1	Carbon monoxide dehydrogenase 1 [uncultured Clostridium sp.]	4.16e-145	-	444	-	630	E	E-1	type II		H	H	C	C	C	C	C	K	none	none
SCH42902.1	Carbon monoxide dehydrogenase 1 [uncultured Blautia sp.]	8.12e-143	-	438	-	630	E	E-1	type II		H	H	C	C	C	C	C	K	none	none
SCH48426.1	Carbon monoxide dehydrogenase 1 [uncultured Clostridium sp.]	9.86e-143	-	438	-	630	E	E-1	type II		H	H	C	C	C	C	C	K	none	none
SCH61290.1	Carbon monoxide dehydrogenase 1 [uncultured Blautia sp.]	9.24e-143	-	438	-	630	E	E-1	type II		H	H	C	C	C	C	C	K	none	none
SCH76863.1	Carbon monoxide dehydrogenase 1 [uncultured Blautia sp.]	1.07e-146	-	448	-	630	E	E-1	type II		H	H	C	C	C	C	C	K	none	none
SCH93581.1	Carbon monoxide dehydrogenase 1 [uncultured Blautia sp.]	7.75e-147	-	448	-	630	E	E-1	type II		H	H	C	C	C	C	C	K	none	none
SCI00038.1	Carbon monoxide dehydrogenase 1 [uncultured Clostridium sp.]	4.79e-163	-	490	-	639	E	E-1	type II		H	H	C	C	C	C	C	K	none	none
SCI47422.1	Carbon monoxide dehydrogenase 1 [uncultured Ruminococcus sp.]	1.84e-146	-	447	-	630	E	E-1	type II		H	H	C	C	C	C	C	K	none	none
SCJ32730.1	Carbon monoxide dehydrogenase 1 [uncultured Clostridium sp.]	3.93e-159	-	480	-	638	E	E-1	type II		H	H	C	C	C	C	C	K	none	none
SCJ85309.1	Carbon monoxide dehydrogenase 1 [uncultured Blautia sp.]	6.2e-143	-	438	-	630	E	E-1	type II		H	H	C	C	C	C	C	K	none	none
SCJ91309.1	Carbon monoxide dehydrogenase 1 [uncultured Ruminococcus sp.]	9.14e-143	-	438	-	630	E	E-1	type II		H	H	C	C	C	C	C	K	none	none
SHJ09141.1	Ni-dependent carbon monoxide dehydrogenase precursor [Geosporobacter subterraneus DSM 17957]	5.15e-173	-	515	-	631	E	E-1	type II		H	H	C	C	C	C	C	K	none	none
WP_003021398.1	carbon-monoxide dehydrogenase catalytic subunit [Blautia hansenii]	1.8e-140	-	432	-	630	E	E-1	type II		H	H	C	C	C	C	C	K	none	none
WP_003418320.1	carbon-monoxide dehydrogenase catalytic subunit [Clostridioides difficile]	1.16e-165	-	497	-	639	E	E-1	type II		H	H	C	C	C	C	C	K	none	none
WP_003432268.1	carbon-monoxide dehydrogenase catalytic subunit [Clostridioides difficile]	2.51e-165	-	496	-	639	E	E-1	type II		H	H	C	C	C	C	C	K	none	none
WP_003436910.1	carbon-monoxide dehydrogenase catalytic subunit [Clostridioides difficile]	1.02e-165	-	497	-	639	E	E-1	type II		H	H	C	C	C	C	C	K	none	none
WP_003445999.1	carbon-monoxide dehydrogenase catalytic subunit [Clostridium pasteurianum]	0	-	542	-	624	E	E-1	type II		H	H	C	C	C	C	C	K	none	none
WP_005425377.1	carbon-monoxide dehydrogenase catalytic subunit [Blautia obeum]	9.07e-149	-	453	-	630	E	E-1	type II		H	H	C	C	C	C	C	K	none	none
WP_005945329.1	carbon-monoxide dehydrogenase catalytic subunit [Blautia hydrogenotrophica]	8.55e-138	-	425	-	630	E	E-1	type II		H	H	C	C	C	C	C	K	none	none
WP_005951682.1	carbon-monoxide dehydrogenase catalytic subunit [Blautia hydrogenotrophica]	9.62e-147	-	448	-	630	E	E-1	type II		H	H	C	C	C	C	C	K	none	none
WP_006423588.1	carbon-monoxide dehydrogenase catalytic subunit [delta proteobacterium NaphS2]	8.38e-158	-	478	-	674	E	E-1	type II		H	H	C	C	C	C	C	K	none	none
WP_006964991.1	carbon-monoxide dehydrogenase catalytic subunit [Desulfotignum phosphitoxidans]	0	-	559	-	626	E	E-1	type II		H	H	C	C	C	C	C	K	none	none
WP_006965925.1	MULTISPECIES: carbon-monoxide dehydrogenase catalytic subunit [Desulfotignum]	1.58e-151	-	462	-	673	E	E-1	type II		H	H	C	C	C	C	C	K	none	none
WP_006968607.1	carbon-monoxide dehydrogenase catalytic subunit [Desulfotignum phosphitoxidans]	3.94e-135	-	419	-	653	E	E-1	type II		H	H	C	C	C	C	C	K	none	none
WP_007061829.1	carbon-monoxide dehydrogenase catalytic subunit [Clostridium carboxidivorans]	1.5e-169	-	506	-	630	E	E-1	type II		H	H	C	C	C	C	C	K	none	none
WP_007222622.1	carbon-monoxide dehydrogenase catalytic subunit [Candidatus Jettenia caeni]	1.18e-156	-	474	-	654	E	E-1	type II		H	H	C	C	C	C	C	K	none	none
WP_007286371.1	MULTISPECIES: carbon-monoxide dehydrogenase catalytic subunit [Clostridiales]	1.54e-155	-	472	-	657	E	E-1	type II		H	H	C	C	C	C	C	K	none	none
WP_008703889.1	MULTISPECIES: carbon-monoxide dehydrogenase catalytic subunit [Clostridiales]	4.13e-146	-	446	-	630	E	E-1	type II		H	H	C	C	C	C	C	K	none	none
WP_008868932.1	carbon-monoxide dehydrogenase catalytic subunit [Desulfonatronospira thiodismutans]	9.52e-140	-	431	-	652	E	E-1	type II		H	H	C	C	C	C	C	K	none	none
WP_009246088.1	carbon-monoxide dehydrogenase catalytic subunit [Lachnospiraceae bacterium 6_1_63FAA]	2.85e-141	-	434	-	630	E	E-1	type II		H	H	C	C	C	C	C	K	none	none
WP_009610668.1	carbon-monoxide dehydrogenase catalytic subunit [Caldanaerobacter subterraneus]	0	-	571	-	620	E	E-1	type II		H	H	C	C	C	C	C	K	none	none
WP_009888525.1	MULTISPECIES: carbon-monoxide dehydrogenase catalytic subunit [Clostridiales]	7.3e-166	-	498	-	639	E	E-1	type II		H	H	C	C	C	C	C	K	none	none
WP_009902118.1	carbon-monoxide dehydrogenase catalytic subunit [Clostridioides difficile]	1.04e-165	-	497	-	639	E	E-1	type II		H	H	C	C	C	C	C	K	none	none
WP_010075557.1	carbon-monoxide dehydrogenase catalytic subunit [Clostridium cellulovorans]	8.83e-179	-	530	-	625	E	E-1	type II		H	H	C	C	C	C	C	K	none	none
WP_010234217.1	carbon-monoxide dehydrogenase catalytic subunit [Clostridium arbusti]	0	-	555	-	623	E	E-1	type II		H	H	C	C	C	C	C	K	none	none
WP_010260368.1	carbon-monoxide dehydrogenase catalytic subunit [Treponema primitia]	9.17e-144	-	441	-	631	E	E-1	type II		H	H	C	C	C	C	C	K	none	none
WP_010942742.1	carbon-monoxide dehydrogenase catalytic subunit [Geobacter sulfurreducens]	0	-	539	-	640	E	E-1	type II		H	H	C	C	C	C	C	K	none	none
WP_011308433.1	carbon-monoxide dehydrogenase catalytic subunit [Methanosarcina barkeri]	0	-	566	-	624	E	E-1	type II		H	H	C	C	C	C	C	K	none	none
WP_011339705.1	carbon-monoxide dehydrogenase catalytic subunit [Pelobacter carbinolicus]	2.27e-177	-	527	-	645	E	E-1	type II		H	H	C	C	C	C	C	K	none	none
WP_011448292.1	carbon-monoxide dehydrogenase catalytic subunit [Methanospirillum hungatei]	7.07e-171	-	510	-	628	E	E-1	type II		H	H	C	C	C	C	C	K	none	none
WP_011699412.1	carbon-monoxide dehydrogenase catalytic subunit [Syntrophobacter fumaroxidans]	3.95e-134	-	417	-	663	E	E-1	type II		H	H	C	C	C	C	C	K	none	none
WP_011860935.1	MULTISPECIES: carbon-monoxide dehydrogenase catalytic subunit [Clostridiales]	3.24e-166	-	498	-	639	E	E-1	type II		H	H	C	C	C	C	C	K	none	none
WP_011937555.1	carbon-monoxide dehydrogenase catalytic subunit [Geobacter uraniireducens]	5.39e-180	-	534	-	641	E	E-1	type II		H	H	C	C	C	C	C	K	none	none
WP_012063158.1	carbon-monoxide dehydrogenase catalytic subunit [Alkaliphilus metalliredigens]	2.19e-177	-	528	-	655	E	E-1	type II		H	H	C	C	C	C	C	K	none	none
WP_012174881.1	carbon-monoxide dehydrogenase catalytic subunit [Desulfococcus oleovorans]	7.38e-137	-	424	-	656	E	E-1	type II		H	H	C	C	C	C	C	K	none	none
WP_012176598.1	carbon-monoxide dehydrogenase catalytic subunit [Desulfococcus oleovorans]	7.15e-158	-	478	-	679	E	E-1	type II		H	H	C	C	C	C	C	K	none	none
WP_012301969.1	carbon-monoxide dehydrogenase catalytic subunit [Candidatus Desulforudis audaxviator]	3.69e-132	-	410	-	628	E	E-1	type II		H	H	C	C	C	C	C	K	none	none
WP_012309407.1	carbon-monoxide dehydrogenase catalytic subunit [Candidatus Korarchaeum cryptofilum]	0	-	549	-	640	E	E-1	type II		H	H	C	C	C	C	C	K	none	none
WP_012571978.1	carbon-monoxide dehydrogenase catalytic subunit [Thermococcus onnurineus]	0	-	552	-	630	E	E-1	type II		H	H	C	C	C	C	C	K	none	none
WP_012609824.1	carbon-monoxide dehydrogenase catalytic subunit [Desulfatibacillum alkenivorans]	1.13e-153	-	468	-	673	E	E-1	type II		H	H	C	C	C	C	C	K	none	none
WP_012617523.1	carbon-monoxide dehydrogenase catalytic subunit [Methanosphaerula palustris]	0	-	544	-	629	E	E-1	type II		H	H	C	C	C	C	C	K	none	none
WP_012646135.1	carbon-monoxide dehydrogenase catalytic subunit [Geobacter daltonii]	5.23e-172	-	513	-	640	E	E-1	type II		H	H	C	C	C	C	C	K	none	none
WP_013240371.1	carbon-monoxide dehydrogenase catalytic subunit [Clostridium ljungdahlii]	7.8e-177	-	525	-	631	E	E-1	type II		H	H	C	C	C	C	C	K	none	none
WP_013257074.1	carbon-monoxide dehydrogenase catalytic subunit [Desulfarculus baarsii]	5.43e-148	-	453	-	688	E	E-1	type II		H	H	C	C	C	C	C	K	none	none
WP_013277958.1	carbon-monoxide dehydrogenase catalytic subunit [Acetohalobium arabaticum]	0	-	552	-	611	E	E-1	type II		H	H	C	C	C	C	C	K	none	none
WP_013361373.1	carbon-monoxide dehydrogenase catalytic subunit [[Clostridium] sticklandii]	1.5e-158	-	478	-	629	E	E-1	type II		H	H	C	C	C	C	C	K	none	none
WP_013381868.1	carbon-monoxide dehydrogenase catalytic subunit [Eubacterium limosum]	1.19e-150	-	458	-	631	E	E-1	type II		H	H	C	C	C	C	C	K	none	none
WP_013467427.1	carbon-monoxide dehydrogenase catalytic subunit [Thermococcus barophilus]	0	-	566	-	633	E	E-1	type II		H	H	C	C	C	C	C	K	none	none
WP_013638030.1	carbon-monoxide dehydrogenase catalytic subunit [Desulfurobacterium thermolithotrophum]	0	-	564	-	626	E	E-1	type II		H	H	C	C	C	C	C	K	none	none
WP_013705176.1	carbon-monoxide dehydrogenase catalytic subunit [Desulfobacca acetoxidans]	0	-	567	-	626	E	E-1	type II		H	H	C	C	C	C	C	K	none	none
WP_013706908.1	carbon-monoxide dehydrogenase catalytic subunit [Desulfobacca acetoxidans]	5.02e-155	-	471	-	673	E	E-1	type II		H	H	C	C	C	C	C	K	none	none
WP_013706988.1	carbon-monoxide dehydrogenase catalytic subunit [Desulfobacca acetoxidans]	3.34e-160	-	484	-	676	E	E-1	type II		H	H	C	C	C	C	C	K	none	none
WP_013720260.1	carbon-monoxide dehydrogenase catalytic subunit [Methanosaeta concilii]	0	-	553	-	616	E	E-1	type II		H	H	C	C	C	C	C	K	none	none
WP_013798453.1	carbon-monoxide dehydrogenase catalytic subunit [Methanotorris igneus]	0	-	563	-	625	E	E-1	type II		H	H	C	C	C	C	C	K	none	none
WP_013908030.1	carbon-monoxide dehydrogenase catalytic subunit [Thermodesulfatator indicus]	3.81e-167	-	501	-	634	E	E-1	type II		H	H	C	C	C	C	C	K	none	none
WP_014121341.1	carbon-monoxide dehydrogenase catalytic subunit [Thermococcus sp. AM4]	0	-	541	-	656	E	E-1	type II		H	H	C	C	C	C	C	K	none	none
WP_014123107.1	carbon-monoxide dehydrogenase catalytic subunit [Thermococcus sp. AM4]	0	-	572	-	632	E	E-1	type II		H	H	C	C	C	C	C	K	none	none
WP_014355463.1	carbon-monoxide dehydrogenase catalytic subunit [Acetobacterium woodii]	8.95e-149	-	453	-	632	E	E-1	type II		H	H	C	C	C	C	C	K	none	none
WP_014587172.1	carbon-monoxide dehydrogenase catalytic subunit [Methanosaeta harundinacea]	0	-	559	-	625	E	E-1	type II		H	H	C	C	C	C	C	K	none	none
WP_014955627.1	carbon-monoxide dehydrogenase catalytic subunit [Desulfobacula toluolica]	2.6e-132	-	412	-	654	E	E-1	type II		H	H	C	C	C	C	C	K	none	none
WP_014956692.1	carbon-monoxide dehydrogenase catalytic subunit [Desulfobacula toluolica]	1.37e-151	-	462	-	678	E	E-1	type II		H	H	C	C	C	C	C	K	none	none
WP_014959149.1	MULTISPECIES: carbon-monoxide dehydrogenase catalytic subunit [Desulfobacula]	2.08e-171	-	511	-	631	E	E-1	type II		H	H	C	C	C	C	C	K	none	none
WP_015042303.1	MULTISPECIES: carbon-monoxide dehydrogenase catalytic subunit [Dehalobacter]	1.98e-176	-	525	-	654	E	E-1	type II		H	H	C	C	C	C	C	K	none	none
WP_015403546.1	carbon-monoxide dehydrogenase catalytic subunit [Desulfocapsa sulfexigens]	2.41e-170	-	508	-	625	E	E-1	type II		H	H	C	C	C	C	C	K	none	none
WP_015410877.1	carbon-monoxide dehydrogenase catalytic subunit [Methanosarcina mazei]	0	-	563	-	624	E	E-1	type II		H	H	C	C	C	C	C	K	none	none
WP_015615315.1	carbon-monoxide dehydrogenase catalytic subunit [Clostridium pasteurianum]	3.94e-171	-	511	-	632	E	E-1	type II		H	H	C	C	C	C	C	K	none	none
WP_015757841.1	carbon-monoxide dehydrogenase catalytic subunit [Desulfotomaculum acetoxidans]	0	-	555	-	621	E	E-1	type II		H	H	C	C	C	C	C	K	none	none
WP_015858443.1	carbon-monoxide dehydrogenase catalytic subunit [Thermococcus gammatolerans]	0	-	542	-	656	E	E-1	type II		H	H	C	C	C	C	C	K	none	none
WP_015903562.1	carbon-monoxide dehydrogenase catalytic subunit [Desulfobacterium autotrophicum]	1.34e-148	-	454	-	678	E	E-1	type II		H	H	C	C	C	C	C	K	none	none
WP_015906132.1	carbon-monoxide dehydrogenase catalytic subunit [Desulfobacterium autotrophicum]	0	-	582	-	626	E	E-1	type II		H	H	C	C	C	C	C	K	none	none
WP_018590799.1	carbon-monoxide dehydrogenase catalytic subunit [Terrisporobacter glycolicus]	1e-167	-	502	-	639	E	E-1	type II		H	H	C	C	C	C	C	K	none	none
WP_018592058.1	carbon-monoxide dehydrogenase catalytic subunit [Terrisporobacter glycolicus]	3.51e-155	-	471	-	653	E	E-1	type II		H	H	C	C	C	C	C	K	none	none
WP_018597549.1	carbon-monoxide dehydrogenase catalytic subunit [Blautia producta]	4.48e-138	-	426	-	630	E	E-1	type II		H	H	C	C	C	C	C	K	none	none
WP_019161838.1	carbon-monoxide dehydrogenase catalytic subunit [Ruminococcus sp. JC304]	2.82e-145	-	444	-	630	E	E-1	type II		H	H	C	C	C	C	C	K	none	none
WP_020876859.1	carbon-monoxide dehydrogenase catalytic subunit [Desulfococcus multivorans]	4.47e-139	-	429	-	658	E	E-1	type II		H	H	C	C	C	C	C	K	none	none
WP_020877670.1	carbon-monoxide dehydrogenase catalytic subunit [Desulfococcus multivorans]	2.17e-156	-	474	-	672	E	E-1	type II		H	H	C	C	C	C	C	K	none	none
WP_021127707.1	carbon-monoxide dehydrogenase catalytic subunit [Paeniclostridium sordellii]	4.61e-159	-	480	-	642	E	E-1	type II		H	H	C	C	C	C	C	K	none	none
WP_021365128.1	carbon-monoxide dehydrogenase catalytic subunit [Clostridioides difficile]	4.27e-165	-	495	-	639	E	E-1	type II		H	H	C	C	C	C	C	K	none	none
WP_021377627.1	carbon-monoxide dehydrogenase catalytic subunit [Clostridioides difficile]	1.05e-165	-	497	-	641	E	E-1	type II		H	H	C	C	C	C	C	K	none	none
WP_021383498.1	carbon-monoxide dehydrogenase catalytic subunit [Clostridioides difficile]	1.42e-166	-	499	-	639	E	E-1	type II		H	H	C	C	C	C	C	K	none	none
WP_021390956.1	carbon-monoxide dehydrogenase catalytic subunit [Clostridioides difficile]	4.25e-166	-	498	-	639	E	E-1	type II		H	H	C	C	C	C	C	K	none	none
WP_021397977.1	carbon-monoxide dehydrogenase catalytic subunit [Clostridioides difficile]	3.94e-166	-	498	-	639	E	E-1	type II		H	H	C	C	C	C	C	K	none	none
WP_021428464.1	carbon-monoxide dehydrogenase catalytic subunit [[Clostridium] bifermentans]	2.34e-158	-	478	-	640	E	E-1	type II		H	H	C	C	C	C	C	K	none	none
WP_021650183.1	carbon-monoxide dehydrogenase catalytic subunit [Blautia sp. KLE 1732]	1.01e-146	-	448	-	630	E	E-1	type II		H	H	C	C	C	C	C	K	none	none
WP_021975846.1	carbon-monoxide dehydrogenase catalytic subunit [Blautia sp. SF-50]	1.36e-146	-	448	-	630	E	E-1	type II		H	H	C	C	C	C	C	K	none	none
WP_022380762.1	MULTISPECIES: carbon-monoxide dehydrogenase catalytic subunit [Blautia]	5.01e-146	-	446	-	630	E	E-1	type II		H	H	C	C	C	C	C	K	none	none
WP_022388619.1	carbon-monoxide dehydrogenase catalytic subunit [Blautia obeum]	5.16e-148	-	451	-	630	E	E-1	type II		H	H	C	C	C	C	C	K	none	none
WP_022462429.1	carbon-monoxide dehydrogenase catalytic subunit [Fusicatenibacter saccharivorans]	1.53e-147	-	450	-	630	E	E-1	type II		H	H	C	C	C	C	C	K	none	none
WP_022663715.1	carbon-monoxide dehydrogenase catalytic subunit [Desulfospira joergensenii]	3.42e-149	-	456	-	676	E	E-1	type II		H	H	C	C	C	C	C	K	none	none
WP_022664446.1	carbon-monoxide dehydrogenase catalytic subunit [Desulfospira joergensenii]	1.58e-148	-	454	-	671	E	E-1	type II		H	H	C	C	C	C	C	K	none	none
WP_022669220.1	carbon-monoxide dehydrogenase catalytic subunit [Desulfospira joergensenii]	3.24e-130	-	406	-	653	E	E-1	type II		H	H	C	C	C	C	C	K	none	none
WP_022851122.1	carbon-monoxide dehydrogenase catalytic subunit [Geovibrio sp. L21-Ace-BES]	1.92e-162	-	489	-	636	E	E-1	type II		H	H	C	C	C	C	C	K	none	none
WP_022853655.1	carbon-monoxide dehydrogenase catalytic subunit [Thermodesulfatator atlanticus]	7.79e-169	-	505	-	634	E	E-1	type II		H	H	C	C	C	C	C	K	none	none
WP_024335671.1	carbon-monoxide dehydrogenase catalytic subunit [Desulfotignum balticum]	2.76e-135	-	419	-	653	E	E-1	type II		H	H	C	C	C	C	C	K	none	none
WP_025323520.1	carbon-monoxide dehydrogenase catalytic subunit [Deferrisoma camini]	1.12e-151	-	461	-	651	E	E-1	type II		H	H	C	C	C	C	C	K	none	none
WP_025324182.1	carbon-monoxide dehydrogenase catalytic subunit [Deferrisoma camini]	0	-	542	-	637	E	E-1	type II		H	H	C	C	C	C	C	K	none	none
WP_026394529.1	carbon-monoxide dehydrogenase catalytic subunit [Acetobacterium dehalogenans]	7.71e-150	-	456	-	632	E	E-1	type II		H	H	C	C	C	C	C	K	none	none
WP_026648190.1	carbon-monoxide dehydrogenase catalytic subunit [Blautia wexlerae]	1.83e-149	-	455	-	630	E	E-1	type II		H	H	C	C	C	C	C	K	none	none
WP_026900117.1	carbon-monoxide dehydrogenase catalytic subunit [Peptostreptococcaceae bacterium VA2]	2.14e-161	-	486	-	639	E	E-1	type II		H	H	C	C	C	C	C	K	none	none
WP_026902134.1	carbon-monoxide dehydrogenase catalytic subunit [Peptostreptococcaceae bacterium VA2]	1.77e-162	-	489	-	639	E	E-1	type II		H	H	C	C	C	C	C	K	none	none
WP_027293926.1	MULTISPECIES: carbon-monoxide dehydrogenase catalytic subunit [Robinsoniella]	8.56e-137	-	422	-	630	E	E-1	type II		H	H	C	C	C	C	C	K	none	none
WP_027353893.1	carbon-monoxide dehydrogenase catalytic subunit [Desulfosarcina sp. BuS5]	1.33e-148	-	454	-	671	E	E-1	type II		H	H	C	C	C	C	C	K	none	none
WP_027355632.1	carbon-monoxide dehydrogenase catalytic subunit [Desulfotomaculum thermocisternum]	0	-	566	-	620	E	E-1	type II		H	H	C	C	C	C	C	K	none	none
WP_027369502.1	carbon-monoxide dehydrogenase catalytic subunit [Desulfovermiculus halophilus]	1.08e-138	-	429	-	668	E	E-1	type II		H	H	C	C	C	C	C	K	none	none
WP_028314288.1	carbon-monoxide dehydrogenase catalytic subunit [Desulfatibacillum aliphaticivorans]	1.13e-153	-	468	-	673	E	E-1	type II		H	H	C	C	C	C	C	K	none	none
WP_028319830.1	carbon-monoxide dehydrogenase catalytic subunit [Desulfatiglans anilini]	4.43e-152	-	463	-	678	E	E-1	type II		H	H	C	C	C	C	C	K	none	none
WP_028323653.1	carbon-monoxide dehydrogenase catalytic subunit [Desulfatirhabdium butyrativorans]	1.9e-133	-	415	-	655	E	E-1	type II		H	H	C	C	C	C	C	K	none	none
WP_028324864.1	carbon-monoxide dehydrogenase catalytic subunit [Desulfatirhabdium butyrativorans]	1.02e-156	-	476	-	686	E	E-1	type II		H	H	C	C	C	C	C	K	none	none
WP_028528952.1	carbon-monoxide dehydrogenase catalytic subunit [Ruminococcus gauvreauii]	6.97e-141	-	433	-	630	E	E-1	type II		H	H	C	C	C	C	C	K	none	none
WP_028991121.1	carbon-monoxide dehydrogenase catalytic subunit [Thermacetogenium phaeum]	0	-	567	-	627	E	E-1	type II		H	H	C	C	C	C	C	K	none	none
WP_029159509.1	carbon-monoxide dehydrogenase catalytic subunit [Clostridium scatologenes]	7.03e-166	-	497	-	630	E	E-1	type II		H	H	C	C	C	C	C	K	none	none
WP_029159757.1	carbon-monoxide dehydrogenase catalytic subunit [Clostridium scatologenes]	2.22e-167	-	501	-	630	E	E-1	type II		H	H	C	C	C	C	C	K	none	none
WP_029468710.1	carbon-monoxide dehydrogenase catalytic subunit [Clostridiales bacterium VE202-06]	3.81e-138	-	426	-	630	E	E-1	type II		H	H	C	C	C	C	C	K	none	none
WP_031450384.1	carbon-monoxide dehydrogenase catalytic subunit [Desulfobacula sp. TS]	1.12e-152	-	465	-	675	E	E-1	type II		H	H	C	C	C	C	C	K	none	none
WP_032078724.1	carbon-monoxide dehydrogenase catalytic subunit [Clostridium drakei]	1.18e-166	-	499	-	630	E	E-1	type II		H	H	C	C	C	C	C	K	none	none
WP_032079650.1	carbon-monoxide dehydrogenase catalytic subunit [Clostridium drakei]	1.06e-166	-	499	-	630	E	E-1	type II		H	H	C	C	C	C	C	K	none	none
WP_033142448.1	carbon-monoxide dehydrogenase catalytic subunit [Blautia producta]	1.21e-140	-	432	-	630	E	E-1	type II		H	H	C	C	C	C	C	K	none	none
WP_033142868.1	carbon-monoxide dehydrogenase catalytic subunit [Blautia producta]	3.01e-137	-	424	-	630	E	E-1	type II		H	H	C	C	C	C	C	K	none	none
WP_034382361.1	carbon-monoxide dehydrogenase catalytic subunit [Dehalobacter sp. FTH1]	2.06e-171	-	512	-	660	E	E-1	type II		H	H	C	C	C	C	C	K	none	none
WP_035116910.1	carbon-monoxide dehydrogenase catalytic subunit [Clostridium sp. NCR]	2.29e-158	-	478	-	640	E	E-1	type II		H	H	C	C	C	C	C	K	none	none
WP_035254079.1	carbon-monoxide dehydrogenase catalytic subunit [Desulfatiglans anilini]	5.68e-135	-	419	-	657	E	E-1	type II		H	H	C	C	C	C	C	K	none	none
WP_035292160.1	carbon-monoxide dehydrogenase catalytic subunit [Clostridium sp. KNHs214]	1.17e-175	-	522	-	630	E	E-1	type II		H	H	C	C	C	C	C	K	none	none
WP_037560726.1	carbon-monoxide dehydrogenase catalytic subunit [Alkalispirochaeta odontotermitis]	6.13e-129	-	403	-	657	E	E-1	type II		H	H	C	C	C	C	C	K	none	none
WP_037563757.1	carbon-monoxide dehydrogenase catalytic subunit [Alkalispirochaeta odontotermitis]	2.69e-146	-	449	-	678	E	E-1	type II		H	H	C	C	C	C	C	K	none	none
WP_038352890.1	MULTISPECIES: carbon-monoxide dehydrogenase catalytic subunit [Eubacterium]	2.02e-150	-	457	-	631	E	E-1	type II		H	H	C	C	C	C	C	K	none	none
WP_038603024.1	MULTISPECIES: carbon-monoxide dehydrogenase catalytic subunit [Dehalobacter]	3.69e-177	-	527	-	654	E	E-1	type II		H	H	C	C	C	C	C	K	none	none
WP_040333243.1	carbon-monoxide dehydrogenase catalytic subunit [Candidatus Magnetobacterium casensis]	1.94e-150	-	459	-	660	E	E-1	type II		H	H	C	C	C	C	C	K	none	none
WP_040782480.1	carbon-monoxide dehydrogenase catalytic subunit [Marvinbryantia formatexigens]	5.24e-142	-	436	-	630	E	E-1	type II		H	H	C	C	C	C	C	K	none	none
WP_041611455.1	carbon-monoxide dehydrogenase catalytic subunit [Treponema primitia]	1.08e-147	-	450	-	619	E	E-1	type II		H	H	C	C	C	C	C	K	none	none
WP_042276960.1	carbon-monoxide dehydrogenase catalytic subunit [[Clostridium] dakarense]	1.44e-158	-	479	-	638	E	E-1	type II		H	H	C	C	C	C	C	K	none	none
WP_042682768.1	carbon-monoxide dehydrogenase catalytic subunit [Thermococcus paralvinellae]	0	-	550	-	618	E	E-1	type II		H	H	C	C	C	C	C	K	none	none
WP_042735262.1	carbon-monoxide dehydrogenase catalytic subunit [Lachnospiraceae bacterium TWA4]	1.03e-149	-	456	-	631	E	E-1	type II		H	H	C	C	C	C	C	K	none	none
WP_042833370.1	carbon-monoxide dehydrogenase catalytic subunit [Thermoanaerobacter sp. YS13]	0	-	573	-	620	E	E-1	type II		H	H	C	C	C	C	C	K	none	none
WP_043923257.1	carbon-monoxide dehydrogenase catalytic subunit [Treponema azotonutricium]	1.25e-153	-	465	-	619	E	E-1	type II		H	H	C	C	C	C	C	K	none	none
WP_044347739.1	carbon-monoxide dehydrogenase catalytic subunit [Dethiosulfatarculus sandiegensis]	2.04e-161	-	488	-	681	E	E-1	type II		H	H	C	C	C	C	C	K	none	none
WP_044348689.1	carbon-monoxide dehydrogenase catalytic subunit [Dethiosulfatarculus sandiegensis]	3.44e-156	-	474	-	681	E	E-1	type II		H	H	C	C	C	C	C	K	none	none
WP_044823348.1	carbon-monoxide dehydrogenase catalytic subunit [Clostridium aceticum]	4.83e-168	-	503	-	647	E	E-1	type II		H	H	C	C	C	C	C	K	none	none
WP_044823439.1	carbon-monoxide dehydrogenase catalytic subunit [Clostridium aceticum]	5.93e-173	-	515	-	637	E	E-1	type II		H	H	C	C	C	C	C	K	none	none
WP_044824692.1	carbon-monoxide dehydrogenase catalytic subunit [Clostridium aceticum]	5.29e-174	-	518	-	634	E	E-1	type II		H	H	C	C	C	C	C	K	none	none
WP_044942530.1	carbon-monoxide dehydrogenase catalytic subunit [Blautia schinkii]	2.48e-138	-	426	-	630	E	E-1	type II		H	H	C	C	C	C	C	K	none	none
WP_046824268.1	carbon-monoxide dehydrogenase catalytic subunit [Paraclostridium benzoelyticum]	2.34e-159	-	481	-	640	E	E-1	type II		H	H	C	C	C	C	C	K	none	none
WP_048049964.1	carbon-monoxide dehydrogenase catalytic subunit [Methanosarcina mazei]	0	-	563	-	624	E	E-1	type II		H	H	C	C	C	C	C	K	none	none
WP_048051429.1	carbon-monoxide dehydrogenase catalytic subunit [Methanosarcina soligelidi]	0	-	563	-	624	E	E-1	type II		H	H	C	C	C	C	C	K	none	none
WP_048066467.1	carbon-monoxide dehydrogenase catalytic subunit [Methanosarcina acetivorans]	0	-	567	-	624	E	E-1	type II		H	H	C	C	C	C	C	K	none	none
WP_048105699.1	carbon-monoxide dehydrogenase catalytic subunit [Methanosarcina barkeri]	0	-	552	-	627	E	E-1	type II		H	H	C	C	C	C	C	K	none	none
WP_048122652.1	MULTISPECIES: carbon-monoxide dehydrogenase catalytic subunit [Methanosarcina]	0	-	568	-	624	E	E-1	type II		H	H	C	C	C	C	C	K	none	none
WP_048123988.1	MULTISPECIES: carbon-monoxide dehydrogenase catalytic subunit [Methanosarcina]	0	-	563	-	624	E	E-1	type II		H	H	C	C	C	C	C	K	none	none
WP_048125812.1	carbon-monoxide dehydrogenase catalytic subunit [Methanosarcina lacustris]	0	-	568	-	624	E	E-1	type II		H	H	C	C	C	C	C	K	none	none
WP_048134792.1	carbon-monoxide dehydrogenase catalytic subunit [Methanosarcina sp. 1.H.T.1A.1]	0	-	562	-	624	E	E-1	type II		H	H	C	C	C	C	C	K	none	none
WP_048140323.1	carbon-monoxide dehydrogenase catalytic subunit [Methanosarcina horonobensis]	0	-	555	-	624	E	E-1	type II		H	H	C	C	C	C	C	K	none	none
WP_048159671.1	carbon-monoxide dehydrogenase catalytic subunit [Methanosarcina sp. WWM596]	0	-	551	-	625	E	E-1	type II		H	H	C	C	C	C	C	K	none	none
WP_048166151.1	carbon-monoxide dehydrogenase catalytic subunit [Methanosarcina thermophila]	0	-	563	-	637	E	E-1	type II		H	H	C	C	C	C	C	K	none	none
WP_048177416.1	carbon-monoxide dehydrogenase catalytic subunit [Methanosarcina barkeri]	0	-	567	-	624	E	E-1	type II		H	H	C	C	C	C	C	K	none	none
WP_048178311.1	carbon-monoxide dehydrogenase catalytic subunit [Methanosarcina sp. MTP4]	0	-	552	-	625	E	E-1	type II		H	H	C	C	C	C	C	K	none	none
WP_049673557.1	carbon-monoxide dehydrogenase catalytic subunit [Desulfocarbo indianensis]	1.04e-159	-	483	-	678	E	E-1	type II		H	H	C	C	C	C	C	K	none	none
WP_049675799.1	carbon-monoxide dehydrogenase catalytic subunit [Desulfocarbo indianensis]	2.9e-127	-	399	-	656	E	E-1	type II		H	H	C	C	C	C	C	K	none	none
WP_049685786.1	carbon-monoxide dehydrogenase catalytic subunit [Thermoanaerobacter kivui]	0	-	559	-	618	E	E-1	type II		H	H	C	C	C	C	C	K	none	none
WP_050739662.1	carbon-monoxide dehydrogenase catalytic subunit [Acetobacterium bakii]	2.68e-159	-	480	-	632	E	E-1	type II		H	H	C	C	C	C	C	K	none	none
WP_051920770.1	carbon-monoxide dehydrogenase catalytic subunit [Thermodesulfobacterium hydrogeniphilum]	3.84e-127	0.000859	399	54.3	671	E	E-1	type II		H	H	C	C	C	C	C	K	none	none
WP_052886798.1	carbon-monoxide dehydrogenase catalytic subunit [Thermofilum carboxyditrophus]	0	-	578	-	634	E	E-1	type II		H	H	C	C	C	C	C	K	none	none
WP_053550118.1	carbon-monoxide dehydrogenase catalytic subunit [Desulfuromonas soudanensis]	2.24e-160	-	484	-	648	E	E-1	type II		H	H	C	C	C	C	C	K	none	none
WP_053832784.1	carbon-monoxide dehydrogenase catalytic subunit [Candidatus Dorea massiliensis]	2.53e-157	-	476	-	638	E	E-1	type II		H	H	C	C	C	C	C	K	none	none
WP_054029835.1	carbon-monoxide dehydrogenase catalytic subunit [Desulfatitalea tepidiphila]	1.73e-149	-	457	-	672	E	E-1	type II		H	H	C	C	C	C	C	K	none	none
WP_054033849.1	carbon-monoxide dehydrogenase catalytic subunit [Desulfatitalea tepidiphila]	1.05e-124	-	392	-	661	E	E-1	type II		H	H	C	C	C	C	C	K	none	none
WP_054269250.1	carbon-monoxide dehydrogenase catalytic subunit [Clostridioides difficile]	1.39e-166	-	499	-	639	E	E-1	type II		H	H	C	C	C	C	C	K	none	none
WP_054272665.1	carbon-monoxide dehydrogenase catalytic subunit [Clostridioides difficile]	1.16e-165	-	497	-	639	E	E-1	type II		H	H	C	C	C	C	C	K	none	none
WP_054688754.1	carbon-monoxide dehydrogenase catalytic subunit [Desulfosarcina cetonica]	2.28e-131	-	409	-	657	E	E-1	type II		H	H	C	C	C	C	C	K	none	none
WP_054696257.1	carbon-monoxide dehydrogenase catalytic subunit [Desulfosarcina cetonica]	1.91e-149	-	457	-	681	E	E-1	type II		H	H	C	C	C	C	C	K	none	none
WP_055052416.1	carbon-monoxide dehydrogenase catalytic subunit [Blautia obeum]	2.33e-146	-	447	-	630	E	E-1	type II		H	H	C	C	C	C	C	K	none	none
WP_055149065.1	carbon-monoxide dehydrogenase catalytic subunit [Blautia wexlerae]	6.66e-147	-	449	-	630	E	E-1	type II		H	H	C	C	C	C	C	K	none	none
WP_055164823.1	carbon-monoxide dehydrogenase catalytic subunit [Blautia hydrogenotrophica]	1.42e-147	-	450	-	630	E	E-1	type II		H	H	C	C	C	C	C	K	none	none
WP_055218120.1	carbon-monoxide dehydrogenase catalytic subunit [Fusicatenibacter saccharivorans]	1.27e-146	-	448	-	630	E	E-1	type II		H	H	C	C	C	C	C	K	none	none
WP_055226451.1	carbon-monoxide dehydrogenase catalytic subunit [Fusicatenibacter saccharivorans]	1.45e-147	-	450	-	630	E	E-1	type II		H	H	C	C	C	C	C	K	none	none
WP_055330693.1	carbon-monoxide dehydrogenase catalytic subunit [Paeniclostridium sordellii]	4.66e-159	-	480	-	642	E	E-1	type II		H	H	C	C	C	C	C	K	none	none
WP_055332766.1	carbon-monoxide dehydrogenase catalytic subunit [Paeniclostridium sordellii]	1.17e-158	-	479	-	642	E	E-1	type II		H	H	C	C	C	C	C	K	none	none
WP_055337374.1	carbon-monoxide dehydrogenase catalytic subunit [Paeniclostridium sordellii]	7.5e-159	-	479	-	642	E	E-1	type II		H	H	C	C	C	C	C	K	none	none
WP_055343065.1	carbon-monoxide dehydrogenase catalytic subunit [Paeniclostridium sordellii]	8.82e-159	-	479	-	642	E	E-1	type II		H	H	C	C	C	C	C	K	none	none
WP_056935012.1	carbon-monoxide dehydrogenase catalytic subunit [Thermococcus barophilus]	0	-	562	-	629	E	E-1	type II		H	H	C	C	C	C	C	K	none	none
WP_057538895.1	carbon-monoxide dehydrogenase catalytic subunit [Paeniclostridium sordellii]	1.01e-158	-	479	-	642	E	E-1	type II		H	H	C	C	C	C	C	K	none	none
WP_057544020.1	carbon-monoxide dehydrogenase catalytic subunit [Paeniclostridium sordellii]	5.66e-159	-	480	-	642	E	E-1	type II		H	H	C	C	C	C	C	K	none	none
WP_057549698.1	carbon-monoxide dehydrogenase catalytic subunit [Paeniclostridium sordellii]	1.04e-157	-	477	-	642	E	E-1	type II		H	H	C	C	C	C	C	K	none	none
WP_057556779.1	carbon-monoxide dehydrogenase catalytic subunit [Paeniclostridium sordellii]	1.5e-158	-	479	-	642	E	E-1	type II		H	H	C	C	C	C	C	K	none	none
WP_057559243.1	carbon-monoxide dehydrogenase catalytic subunit [Paeniclostridium sordellii]	2.38e-159	-	481	-	642	E	E-1	type II		H	H	C	C	C	C	C	K	none	none
WP_057562570.1	carbon-monoxide dehydrogenase catalytic subunit [Paeniclostridium sordellii]	5.25e-159	-	480	-	642	E	E-1	type II		H	H	C	C	C	C	C	K	none	none
WP_057565027.1	carbon-monoxide dehydrogenase catalytic subunit [Paeniclostridium sordellii]	5.25e-159	-	480	-	642	E	E-1	type II		H	H	C	C	C	C	C	K	none	none
WP_057570835.1	carbon-monoxide dehydrogenase catalytic subunit [Paeniclostridium sordellii]	1.07e-158	-	479	-	642	E	E-1	type II		H	H	C	C	C	C	C	K	none	none
WP_058695443.1	MULTISPECIES: carbon-monoxide dehydrogenase catalytic subunit [Eubacterium]	1.34e-149	-	456	-	631	E	E-1	type II		H	H	C	C	C	C	C	K	none	none
WP_059085929.1	carbon-monoxide dehydrogenase catalytic subunit [Blautia massiliensis]	7.19e-147	-	448	-	630	E	E-1	type II		H	H	C	C	C	C	C	K	none	none
WP_062374130.1	carbon-monoxide dehydrogenase catalytic subunit [Thermococcus guaymasensis]	0	-	568	-	628	E	E-1	type II		H	H	C	C	C	C	C	K	none	none
WP_062807832.1	carbon-monoxide dehydrogenase catalytic subunit [Blautia sp. Marseille-P2398]	3.83e-146	-	447	-	630	E	E-1	type II		H	H	C	C	C	C	C	K	none	none
WP_063554272.1	carbon-monoxide dehydrogenase catalytic subunit [Clostridium ljungdahlii]	8.04e-173	-	515	-	631	E	E-1	type II		H	H	C	C	C	C	C	K	none	none
WP_063557084.1	carbon-monoxide dehydrogenase catalytic subunit [Clostridium ljungdahlii]	4e-166	-	498	-	630	E	E-1	type II		H	H	C	C	C	C	C	K	none	none
WP_063600844.1	carbon-monoxide dehydrogenase catalytic subunit [Clostridium coskatii]	1.1e-177	-	527	-	631	E	E-1	type II		H	H	C	C	C	C	C	K	none	none
WP_065076965.1	carbon-monoxide dehydrogenase catalytic subunit [Clostridium ragsdalei]	2.05e-162	-	488	-	630	E	E-1	type II		H	H	C	C	C	C	C	K	none	none
WP_065079738.1	carbon-monoxide dehydrogenase catalytic subunit [Clostridium ragsdalei]	2.14e-173	-	516	-	631	E	E-1	type II		H	H	C	C	C	C	C	K	none	none
WP_065080044.1	carbon-monoxide dehydrogenase catalytic subunit [Clostridium coskatii]	1.85e-178	-	529	-	631	E	E-1	type II		H	H	C	C	C	C	C	K	none	none
WP_065541464.1	MULTISPECIES: carbon-monoxide dehydrogenase catalytic subunit [Blautia]	4.32e-139	-	428	-	630	E	E-1	type II		H	H	C	C	C	C	C	K	none	none
WP_066497581.1	carbon-monoxide dehydrogenase catalytic subunit [Clostridiales bacterium MCWD3]	9.13e-170	-	507	-	629	E	E-1	type II		H	H	C	C	C	C	C	K	none	none
WP_066617070.1	carbon-monoxide dehydrogenase catalytic subunit [Clostridium magnum]	2.63e-165	-	496	-	631	E	E-1	type II		H	H	C	C	C	C	C	K	none	none
WP_066628466.1	carbon-monoxide dehydrogenase catalytic subunit [Clostridium magnum]	4.13e-172	-	513	-	630	E	E-1	type II		H	H	C	C	C	C	C	K	none	none
WP_067616755.1	carbon-monoxide dehydrogenase catalytic subunit [Dissulfuribacter thermophilus]	1.29e-139	0.000617	431	54.7	664	E	E-1	type II		H	H	C	C	C	C	C	K	none	none
WP_067618866.1	carbon-monoxide dehydrogenase catalytic subunit [Dissulfuribacter thermophilus]	7.89e-174	-	517	-	625	E	E-1	type II		H	H	C	C	C	C	C	K	none	none
WP_068516304.1	carbon-monoxide dehydrogenase catalytic subunit [Caldimicrobium thiodismutans]	1.95e-133	-	416	-	678	E	E-1	type II		H	H	C	C	C	C	C	K	none	none
WP_068542946.1	carbon-monoxide dehydrogenase catalytic subunit [Thermodesulfatator autotrophicus]	4.04e-163	-	490	-	634	E	E-1	type II		H	H	C	C	C	C	C	K	none	none
WP_068669139.1	carbon-monoxide dehydrogenase catalytic subunit [Thermosulfurimonas dismutans]	3.05e-170	-	508	-	635	E	E-1	type II		H	H	C	C	C	C	C	K	none	none
WP_068669939.1	carbon-monoxide dehydrogenase catalytic subunit [Thermosulfurimonas dismutans]	6.01e-127	-	399	-	680	E	E-1	type II		H	H	C	C	C	C	C	K	none	none
WP_069974788.1	carbon-monoxide dehydrogenase catalytic subunit [Geosporobacter ferrireducens]	1.96e-175	-	521	-	631	E	E-1	type II		H	H	C	C	C	C	C	K	none	none
WP_070065972.1	carbon-monoxide dehydrogenase catalytic subunit [Candidatus Brocadia sapporoensis]	1.58e-151	0.000354	461	55.5	655	E	E-1	type II		H	H	C	C	C	C	C	K	none	none
WP_070081154.1	MULTISPECIES: carbon-monoxide dehydrogenase catalytic subunit [Clostridiales]	3.79e-151	-	459	-	631	E	E-1	type II		H	H	C	C	C	C	C	K	none	none
WP_070372463.1	carbon-monoxide dehydrogenase catalytic subunit [Acetobacterium wieringae]	5.98e-148	-	451	-	632	E	E-1	type II		H	H	C	C	C	C	C	K	none	none
WP_070964405.1	carbon-monoxide dehydrogenase catalytic subunit [Clostridium formicaceticum]	5.6e-175	-	521	-	637	E	E-1	type II		H	H	C	C	C	C	C	K	none	none
WP_070967604.1	carbon-monoxide dehydrogenase catalytic subunit [Clostridium formicaceticum]	1.12e-177	-	528	-	637	E	E-1	type II		H	H	C	C	C	C	C	K	none	none
WP_070967877.1	carbon-monoxide dehydrogenase catalytic subunit [Clostridium formicaceticum]	8.76e-176	-	523	-	647	E	E-1	type II		H	H	C	C	C	C	C	K	none	none
WP_071119415.1	carbon-monoxide dehydrogenase catalytic subunit [Romboutsia timonensis]	1.79e-162	-	489	-	640	E	E-1	type II		H	H	C	C	C	C	C	K	none	none
WP_072284059.1	carbon-monoxide dehydrogenase catalytic subunit [Pelobacter sp. SFB93]	5.86e-179	-	531	-	637	E	E-1	type II		H	H	C	C	C	C	C	K	none	none
WP_072449166.1	carbon-monoxide dehydrogenase catalytic subunit [Blautia sp. Marseille-P3201T]	8.75e-143	-	438	-	630	E	E-1	type II		H	H	C	C	C	C	C	K	none	none
WP_072521055.1	carbon-monoxide dehydrogenase catalytic subunit [Blautia sp. Marseille-P3087]	8.45e-147	-	448	-	630	E	E-1	type II		H	H	C	C	C	C	C	K	none	none
WP_072724905.1	carbon-monoxide dehydrogenase catalytic subunit [Tepidibacter thalassicus]	4.79e-174	-	518	-	636	E	E-1	type II		H	H	C	C	C	C	C	K	none	none
WP_072853002.1	carbon-monoxide dehydrogenase catalytic subunit [Lactonifactor longoviformis]	5.78e-139	-	428	-	630	E	E-1	type II		H	H	C	C	C	C	C	K	none	none
WP_072866867.1	carbon-monoxide dehydrogenase catalytic subunit [Desulfotomaculum thermosubterraneum]	0	-	574	-	620	E	E-1	type II		H	H	C	C	C	C	C	K	none	none
WP_072886881.1	carbon-monoxide dehydrogenase catalytic subunit [Tepidibacter formicigenes]	2.66e-171	-	511	-	636	E	E-1	type II		H	H	C	C	C	C	C	K	none	none
WP_073038443.1	carbon-monoxide dehydrogenase catalytic subunit [Desulfacinum infernum]	3.22e-130	-	406	-	652	E	E-1	type II		H	H	C	C	C	C	C	K	none	none
WP_073041877.1	carbon-monoxide dehydrogenase catalytic subunit [Desulfacinum infernum]	1.4e-132	-	412	-	652	E	E-1	type II		H	H	C	C	C	C	C	K	none	none
WP_073080923.1	carbon-monoxide dehydrogenase catalytic subunit [Sporobacter termitidis]	4.46e-150	-	457	-	630	E	E-1	type II		H	H	C	C	C	C	C	K	none	none
WP_073162627.1	carbon-monoxide dehydrogenase catalytic subunit [Desulfotomaculum australicum]	0	-	567	-	620	E	E-1	type II		H	H	C	C	C	C	C	K	none	none
WP_073373581.1	carbon-monoxide dehydrogenase catalytic subunit [Desulfofustis glycolicus]	2.85e-128	-	401	-	653	E	E-1	type II		H	H	C	C	C	C	C	K	none	none
WP_073373654.1	carbon-monoxide dehydrogenase catalytic subunit [Desulfofustis glycolicus]	4.12e-152	-	464	-	681	E	E-1	type II		H	H	C	C	C	C	C	K	none	none
WP_073478067.1	carbon-monoxide dehydrogenase catalytic subunit [Desulfatibacillum alkenivorans]	1.19e-154	-	470	-	673	E	E-1	type II		H	H	C	C	C	C	C	K	none	none
WP_073614243.1	carbon-monoxide dehydrogenase catalytic subunit [Desulfopila aestuarii]	2.24e-128	-	402	-	651	E	E-1	type II		H	H	C	C	C	C	C	K	none	none
WP_073614250.1	carbon-monoxide dehydrogenase catalytic subunit [Desulfopila aestuarii]	1.07e-148	-	455	-	675	E	E-1	type II		H	H	C	C	C	C	C	K	none	none
WP_073992402.1	carbon-monoxide dehydrogenase catalytic subunit [Parasporobacterium paucivorans]	2.15e-161	-	486	-	630	E	E-1	type II		H	H	C	C	C	C	C	K	none	none
WP_073994136.1	carbon-monoxide dehydrogenase catalytic subunit [Parasporobacterium paucivorans]	0	-	575	-	621	E	E-1	type II		H	H	C	C	C	C	C	K	none	none
WP_074049674.1	carbon-monoxide dehydrogenase catalytic subunit, partial [Clostridioides difficile]	2.22e-163	-	491	-	622	E	E-1	type II		H	H	C	C	C	C	C	K	none	none
WP_074073391.1	carbon-monoxide dehydrogenase catalytic subunit [Clostridioides difficile]	2.09e-165	-	496	-	639	E	E-1	type II		H	H	C	C	C	C	C	K	none	none
WP_074079459.1	carbon-monoxide dehydrogenase catalytic subunit [Clostridioides difficile]	2.56e-153	-	466	-	653	E	E-1	type II		H	H	C	C	C	C	C	K	none	none
WP_074429468.1	MULTISPECIES: carbon-monoxide dehydrogenase catalytic subunit [Peptostreptococcaceae]	8.47e-149	-	454	-	653	E	E-1	type II		H	H	C	C	C	C	C	K	none	none
WP_074436547.1	carbon-monoxide dehydrogenase catalytic subunit, partial [Clostridioides difficile]	5.53e-159	-	478	-	590	E	E-1	type II		H	H	C	C	C	C	C	K	none	none
WP_074916815.1	carbon-monoxide dehydrogenase catalytic subunit [Terrisporobacter glycolicus]	1.05e-165	-	497	-	637	E	E-1	type II		H	H	C	C	C	C	C	K	none	none
WP_074919956.1	carbon-monoxide dehydrogenase catalytic subunit [Terrisporobacter glycolicus]	3.9e-153	-	465	-	653	E	E-1	type II		H	H	C	C	C	C	C	K	none	none
WP_079589765.1	carbon-monoxide dehydrogenase catalytic subunit [Acetoanaerobium noterae]	8.76e-162	-	487	-	629	E	E-1	type II		H	H	C	C	C	C	C	K	none	none
WP_080805699.1	carbon-monoxide dehydrogenase catalytic subunit [Desulfamplus magnetovallimortis]	5.05e-150	-	458	-	672	E	E-1	type II		H	H	C	C	C	C	C	K	none	none
WP_081561958.1	carbon-monoxide dehydrogenase catalytic subunit [Clostridium formicaceticum]	6.19e-176	-	523	-	647	E	E-1	type II		H	H	C	C	C	C	C	K	none	none
WP_082059024.1	carbon-monoxide dehydrogenase catalytic subunit [Candidatus Brocadia sinica]	2.56e-156	-	474	-	655	E	E-1	type II		H	H	C	C	C	C	C	K	none	none
WP_082059126.1	carbon-monoxide dehydrogenase catalytic subunit [Candidatus Brocadia sinica]	4.55e-157	0.000567	475	55.1	654	E	E-1	type II		H	H	C	C	C	C	C	K	none	none
WP_083774318.1	carbon-monoxide dehydrogenase catalytic subunit [Ammonifex degensii]	4.25e-147	-	449	-	628	E	E-1	type II		H	H	C	C	C	C	C	K	none	none
WP_084066454.1	carbon-monoxide dehydrogenase catalytic subunit [Desulfobacterium vacuolatum]	1.13e-153	-	468	-	675	E	E-1	type II		H	H	C	C	C	C	C	K	none	none
WP_084067892.1	carbon-monoxide dehydrogenase catalytic subunit [Desulfobacterium vacuolatum]	1.55e-177	0.000242	527	56.2	627	E	E-1	type II		H	H	C	C	C	C	C	K	none	none
WP_084218827.1	carbon-monoxide dehydrogenase catalytic subunit [Syntrophorhabdus aromaticivorans]	4.48e-158	-	478	-	648	E	E-1	type II		H	H	C	C	C	C	C	K	none	none
WP_084710947.1	carbon-monoxide dehydrogenase catalytic subunit [Syntrophaceticus schinkii]	0	-	578	-	621	E	E-1	type II		H	H	C	C	C	C	C	K	none	none
WP_085053396.1	carbon-monoxide dehydrogenase catalytic subunit [Nitrospirae bacterium HCH-1]	2.58e-157	-	476	-	659	E	E-1	type II		H	H	C	C	C	C	C	K	none	none
WP_085282769.1	carbon-monoxide dehydrogenase catalytic subunit [Paraclostridium bifermentans]	3.14e-157	-	475	-	638	E	E-1	type II		H	H	C	C	C	C	C	K	none	none
WP_087154015.1	carbon-monoxide dehydrogenase catalytic subunit [Lachnoclostridium sp. An196]	8.24e-146	-	446	-	630	E	E-1	type II		H	H	C	C	C	C	C	K	none	none
WP_087165916.1	MULTISPECIES: carbon-monoxide dehydrogenase catalytic subunit [Lachnoclostridium]	6.3e-144	-	441	-	630	E	E-1	type II		H	H	C	C	C	C	C	K	none	none
WP_087226591.1	carbon-monoxide dehydrogenase catalytic subunit [Blautia sp. An249]	2.52e-133	-	414	-	630	E	E-1	type II		H	H	C	C	C	C	C	K	none	none
WP_087269843.1	MULTISPECIES: carbon-monoxide dehydrogenase catalytic subunit [Blautia]	8.52e-142	-	436	-	630	E	E-1	type II		H	H	C	C	C	C	C	K	none	none
WP_087271411.1	carbon-monoxide dehydrogenase catalytic subunit [Blautia sp. An46]	1.56e-148	-	452	-	630	E	E-1	type II		H	H	C	C	C	C	C	K	none	none
WP_087418284.1	carbon-monoxide dehydrogenase catalytic subunit [Blautia sp. An81]	5.44e-148	-	451	-	630	E	E-1	type II		H	H	C	C	C	C	C	K	none	none
WP_087946548.1	carbon-monoxide dehydrogenase catalytic subunit [Clostridium pasteurianum]	0	-	543	-	625	E	E-1	type II		H	H	C	C	C	C	C	K	none	none
WP_088181001.1	carbon-monoxide dehydrogenase catalytic subunit [Thermococcus sp. 5-4]	0	-	541	-	656	E	E-1	type II		H	H	C	C	C	C	C	K	none	none
WP_088855230.1	carbon-monoxide dehydrogenase catalytic subunit [Thermococcus siculi]	0	-	542	-	656	E	E-1	type II		H	H	C	C	C	C	C	K	none	none
WP_088857273.1	carbon-monoxide dehydrogenase catalytic subunit [Thermococcus profundus]	0	-	546	-	657	E	E-1	type II		H	H	C	C	C	C	C	K	none	none
WP_088865351.1	carbon-monoxide dehydrogenase catalytic subunit [Thermococcus barossii]	0	-	544	-	656	E	E-1	type II		H	H	C	C	C	C	C	K	none	none
WP_088867063.1	carbon-monoxide dehydrogenase catalytic subunit [Thermococcus radiotolerans]	1.43e-180	-	536	-	656	E	E-1	type II		H	H	C	C	C	C	C	K	none	none
WP_089284824.1	carbon-monoxide dehydrogenase catalytic subunit [Anaerovirgula multivorans]	7.29e-172	-	513	-	654	E	E-1	type II		H	H	C	C	C	C	C	K	none	none
WP_089757612.1	carbon-monoxide dehydrogenase catalytic subunit [Halarsenatibacter silvermanii]	3.19e-152	-	463	-	663	E	E-1	type II		H	H	C	C	C	C	C	K	none	none
WP_089759885.1	carbon-monoxide dehydrogenase catalytic subunit [Halarsenatibacter silvermanii]	6.83e-158	-	476	-	626	E	E-1	type II		H	H	C	C	C	C	C	K	none	none
WP_090244531.1	carbon-monoxide dehydrogenase catalytic subunit [Eubacterium barkeri]	1.22e-144	-	443	-	631	E	E-1	type II		H	H	C	C	C	C	C	K	none	none
WP_090304616.1	carbon-monoxide dehydrogenase catalytic subunit [Eubacterium aggregans]	4.55e-144	-	441	-	631	E	E-1	type II		H	H	C	C	C	C	C	K	none	none
WP_090553534.1	carbon-monoxide dehydrogenase catalytic subunit [Natronincola ferrireducens]	3.18e-171	-	512	-	655	E	E-1	type II		H	H	C	C	C	C	C	K	none	none
WP_092207755.1	carbon-monoxide dehydrogenase catalytic subunit [Desulfoluna spongiiphila]	1.14e-125	-	395	-	654	E	E-1	type II		H	H	C	C	C	C	C	K	none	none
WP_092209803.1	carbon-monoxide dehydrogenase catalytic subunit [Desulfoluna spongiiphila]	9.6e-149	-	455	-	672	E	E-1	type II		H	H	C	C	C	C	C	K	none	none
WP_092224547.1	carbon-monoxide dehydrogenase catalytic subunit [Desulforhopalus singaporensis]	1.28e-146	-	449	-	674	E	E-1	type II		H	H	C	C	C	C	C	K	none	none
WP_092224560.1	carbon-monoxide dehydrogenase catalytic subunit [Desulforhopalus singaporensis]	1.58e-125	-	394	-	653	E	E-1	type II		H	H	C	C	C	C	C	K	none	none
WP_092229394.1	carbon-monoxide dehydrogenase catalytic subunit [Desulfobacula phenolica]	1.53e-151	-	462	-	678	E	E-1	type II		H	H	C	C	C	C	C	K	none	none
WP_092237390.1	carbon-monoxide dehydrogenase catalytic subunit [Desulfobacula phenolica]	8.49e-133	-	413	-	654	E	E-1	type II		H	H	C	C	C	C	C	K	none	none
WP_092482735.1	carbon-monoxide dehydrogenase catalytic subunit [Desulfotomaculum geothermicum]	0	-	555	-	619	E	E-1	type II		H	H	C	C	C	C	C	K	none	none
WP_092722546.1	carbon-monoxide dehydrogenase catalytic subunit [Romboutsia lituseburensis]	7.63e-163	-	489	-	637	E	E-1	type II		H	H	C	C	C	C	C	K	none	none
WP_092726594.1	carbon-monoxide dehydrogenase catalytic subunit [Romboutsia lituseburensis]	1.93e-163	-	491	-	639	E	E-1	type II		H	H	C	C	C	C	C	K	none	none
WP_092874302.1	carbon-monoxide dehydrogenase catalytic subunit [Acetitomaculum ruminis]	3.48e-144	-	441	-	630	E	E-1	type II		H	H	C	C	C	C	C	K	none	none
WP_092923564.1	carbon-monoxide dehydrogenase catalytic subunit [Romboutsia sp. MT17]	3.23e-160	-	483	-	640	E	E-1	type II		H	H	C	C	C	C	C	K	none	none
WP_093392594.1	carbon-monoxide dehydrogenase catalytic subunit [Thermodesulforhabdus norvegica]	3.16e-134	-	417	-	658	E	E-1	type II		H	H	C	C	C	C	C	K	none	none
WP_094368236.1	carbon-monoxide dehydrogenase catalytic subunit [Romboutsia weinsteinii]	2.93e-156	-	473	-	642	E	E-1	type II		H	H	C	C	C	C	C	K	none	none
WP_094743380.1	carbon-monoxide dehydrogenase catalytic subunit, partial [Desulfobacula sp. TS]	7.96e-133	-	413	-	654	E	E-1	type II		H	H	C	C	C	C	C	K	none	none
WP_095172759.1	carbon-monoxide dehydrogenase catalytic subunit [Blautia sp. KB1]	5.14e-139	-	428	-	630	E	E-1	type II		H	H	C	C	C	C	C	K	none	none
WP_095406687.1	carbon-monoxide dehydrogenase catalytic subunit [Romboutsia maritimum]	1.56e-162	-	489	-	638	E	E-1	type II		H	H	C	C	C	C	C	K	none	none
WP_095644362.1	carbon-monoxide dehydrogenase catalytic subunit [Methanosarcina spelaei]	0	-	548	-	627	E	E-1	type II		H	H	C	C	C	C	C	K	none	none
WP_095914991.1	carbon-monoxide dehydrogenase catalytic subunit [Clostridioides difficile]	3.42e-166	-	498	-	639	E	E-1	type II		H	H	C	C	C	C	C	K	none	none
WP_096892874.1	carbon-monoxide dehydrogenase catalytic subunit [Candidatus Scalindua sp. husup-a2]	5.98e-154	-	467	-	650	E	E-1	type II		H	H	C	C	C	C	C	K	none	none
WP_096895226.1	carbon-monoxide dehydrogenase catalytic subunit [Candidatus Scalindua sp. husup-a2]	1.12e-156	-	474	-	653	E	E-1	type II		H	H	C	C	C	C	C	K	none	none
WP_099188606.1	carbon-monoxide dehydrogenase catalytic subunit [Tepidibacter mesophilus]	3.04e-166	-	498	-	636	E	E-1	type II		H	H	C	C	C	C	C	K	none	none
WP_099192655.1	carbon-monoxide dehydrogenase catalytic subunit [Tepidibacter mesophilus]	6.82e-173	-	515	-	637	E	E-1	type II		H	H	C	C	C	C	C	K	none	none
WP_099209291.1	carbon-monoxide dehydrogenase catalytic subunit [Thermococcus sp. EXT12c]	0	-	542	-	656	E	E-1	type II		H	H	C	C	C	C	C	K	none	none
WP_099324593.1	carbon-monoxide dehydrogenase catalytic subunit [Candidatus Kuenenia stuttgartiensis]	2.38e-156	0.000336	474	55.8	653	E	E-1	type II		H	H	C	C	C	C	C	K	none	none
EKO39632.1	carbon-monoxide dehydrogenase, catalytic subunit [Desulfovibrio magneticus str. Maddingley MBC34]	2.48e-152	-	462	-	636	E	E-2	type III		H	H	C	C	C	C	C	K	none	none
ETR74057.1	Carbon monoxide dehydrogenase 1 [Candidatus Magnetoglobus multicellularis str. Araruama]	2.79e-178	-	529	-	624	E	E-2	type III		H	H	C	C	C	C	C	K	none	none
KJS03027.1	carbon monoxide dehydrogenase [Desulfobulbaceae bacterium BRH_c16a]	6.59e-163	-	489	-	629	E	E-2	type III		H	H	C	C	C	C	C	K	none	none
KPJ99241.1	carbon monoxide dehydrogenase [Desulfobacterales bacterium SG8_35]	3.81e-167	-	500	-	629	E	E-2	type III		H	H	C	C	C	C	C	K	none	none
KPK16481.1	carbon monoxide dehydrogenase [Myxococcales bacterium SG8_38]	1.45e-180	-	535	-	630	E	E-2	type III		H	H	C	C	C	C	C	K	none	none
KPK56471.1	carbon monoxide dehydrogenase [Gammaproteobacteria bacterium SG8_31]	5.27e-180	-	533	-	638	E	E-2	type III		H	H	C	C	C	C	C	K	none	none
KPK59799.1	carbon monoxide dehydrogenase [Gammaproteobacteria bacterium SG8_31]	0	-	536	-	638	E	E-2	type III		H	H	C	C	C	C	C	K	none	none
KQC03420.1	carbon monoxide dehydrogenase [Methanoculleus sp. SDB]	2.75e-155	-	470	-	630	E	E-2	type III		H	H	C	C	C	C	C	K	none	none
KQM09953.1	carbon monoxide dehydrogenase [Methanomassiliicoccales archaeon RumEn M2]	1.5e-141	-	434	-	620	E	E-2	type III		H	H	C	C	C	C	C	K	none	none
KQM11260.1	carbon monoxide dehydrogenase [Methanomassiliicoccales archaeon RumEn M1]	1.15e-148	-	452	-	620	E	E-2	type III		H	H	C	C	C	C	C	K	none	none
KUK70232.1	Carbon-monoxide dehydrogenase, catalytic subunit [Methanocalculus sp. 52_23]	9.86e-163	-	490	-	655	E	E-2	type III		H	H	C	C	C	C	C	K	none	none
KXA93594.1	carbon monoxide dehydrogenase [candidate divison MSBL1 archaeon SCGC-AAA259E22]	9.86e-171	-	510	-	644	E	E-2	type III		H	H	C	C	C	C	C	K	none	none
KXA97877.1	carbon monoxide dehydrogenase [candidate divison MSBL1 archaeon SCGC-AAA259I09]	2.82e-170	-	509	-	644	E	E-2	type III		H	H	C	C	C	C	C	K	none	none
OEU68162.1	carbon-monoxide dehydrogenase catalytic subunit [Desulfovibrio sp. S3730MH75]	1.99e-169	-	506	-	626	E	E-2	type III		H	H	C	C	C	C	C	K	none	none
OGN83437.1	carbon-monoxide dehydrogenase catalytic subunit [Chloroflexi bacterium GWC2_73_18]	0	-	541	-	634	E	E-2	type III		H	H	C	C	C	C	C	K	none	none
OGN92790.1	carbon-monoxide dehydrogenase catalytic subunit [Chloroflexi bacterium RBG_13_48_10]	7.29e-176	-	523	-	645	E	E-2	type III		H	H	C	C	C	C	C	K	none	none
OGN94823.1	carbon-monoxide dehydrogenase catalytic subunit [Chloroflexi bacterium RBG_13_50_21]	2.06e-177	-	527	-	645	E	E-2	type III		H	H	C	C	C	C	C	K	none	none
OGO02296.1	carbon-monoxide dehydrogenase catalytic subunit [Chloroflexi bacterium RBG_13_53_26]	6.56e-177	-	526	-	643	E	E-2	type III		H	H	C	C	C	C	C	K	none	none
OGO67825.1	carbon-monoxide dehydrogenase catalytic subunit [Chloroflexi bacterium RBG_19FT_COMBO_62_14]	8.01e-173	-	515	-	646	E	E-2	type III		H	H	C	C	C	C	C	K	none	none
OGP70638.1	carbon-monoxide dehydrogenase catalytic subunit [Deltaproteobacteria bacterium RBG_13_60_28]	3.69e-169	-	506	-	631	E	E-2	type III		H	H	C	C	C	C	C	K	none	none
OIO03371.1	carbon-monoxide dehydrogenase catalytic subunit [Desulfovibrionaceae bacterium CG1_02_65_16]	1.21e-174	-	520	-	631	E	E-2	type III		H	H	C	C	C	C	C	K	none	none
OIO87627.1	carbon-monoxide dehydrogenase catalytic subunit [Anaerolineae bacterium CG2_30_64_16]	2.58e-172	-	514	-	645	E	E-2	type III		H	H	C	C	C	C	C	K	none	none
OIP39339.1	carbon-monoxide dehydrogenase catalytic subunit [Desulfobacteraceae bacterium CG2_30_51_40]	3.22e-179	-	531	-	631	E	E-2	type III		H	H	C	C	C	C	C	K	none	none
OIP51497.1	carbon-monoxide dehydrogenase catalytic subunit [Desulfobacterales bacterium CG2_30_60_27]	3.44e-161	-	485	-	625	E	E-2	type III		H	H	C	C	C	C	C	K	none	none
OIP97104.1	carbon-monoxide dehydrogenase catalytic subunit [Syntrophobacteraceae bacterium CG2_30_61_12]	3.51e-172	-	513	-	626	E	E-2	type III		H	H	C	C	C	C	C	K	none	none
OQX09243.1	carbon-monoxide dehydrogenase catalytic subunit [Desulfobulbaceae bacterium A2]	1.18e-165	-	497	-	632	E	E-2	type III		H	H	C	C	C	C	C	K	none	none
OQX17565.1	carbon-monoxide dehydrogenase catalytic subunit [Desulfobacteraceae bacterium IS3]	1.17e-174	-	520	-	626	E	E-2	type III		H	H	C	C	C	C	C	K	none	none
OQY50548.1	carbon-monoxide dehydrogenase catalytic subunit [Desulfobacteraceae bacterium 4572_87]	7.47e-167	-	499	-	626	E	E-2	type III		H	H	C	C	C	C	C	K	none	none
OQY59196.1	carbon-monoxide dehydrogenase catalytic subunit [Desulfobacteraceae bacterium 4572_88]	1.25e-167	-	501	-	626	E	E-2	type III		H	H	C	C	C	C	C	K	none	none
OXS29353.1	carbon-monoxide dehydrogenase catalytic subunit [Desulfovibrio sp. MES5]	2.7e-178	-	529	-	631	E	E-2	type III		H	H	C	C	C	C	C	K	none	none
PHR27441.1	carbon-monoxide dehydrogenase catalytic subunit [Desulfotalea sp.]	9.33e-170	-	507	-	629	E	E-2	type III		H	H	C	C	C	C	C	K	none	none
PJJ89206.1	carbon-monoxide dehydrogenase catalytic subunit [Desulfofaba hansenii]	5.11e-177	-	526	-	628	E	E-2	type III		H	H	C	C	C	C	C	K	none	none
SBW11422.1	Carbon monoxide dehydrogenase 1 [uncultured Desulfovibrio sp.]	1.22e-174	-	520	-	631	E	E-2	type III		H	H	C	C	C	C	C	K	none	none
WP_004039985.1	carbon-monoxide dehydrogenase catalytic subunit [Methanofollis liminatans]	8.46e-157	-	474	-	651	E	E-2	type III		H	H	C	C	C	C	C	K	none	none
WP_005983997.1	carbon-monoxide dehydrogenase catalytic subunit [Desulfovibrio africanus]	3.07e-177	-	526	-	628	E	E-2	type III		H	H	C	C	C	C	C	K	none	none
WP_006425736.1	carbon-monoxide dehydrogenase catalytic subunit [delta proteobacterium NaphS2]	1.21e-165	-	496	-	626	E	E-2	type III		H	H	C	C	C	C	C	K	none	none
WP_006968052.1	carbon-monoxide dehydrogenase catalytic subunit [Desulfotignum phosphitoxidans]	8.73e-172	-	512	-	626	E	E-2	type III		H	H	C	C	C	C	C	K	none	none
WP_007313967.1	carbon-monoxide dehydrogenase catalytic subunit [Methanolinea tarda]	6.24e-165	-	496	-	652	E	E-2	type III		H	H	C	C	C	C	C	K	none	none
WP_007525743.1	carbon-monoxide dehydrogenase catalytic subunit [Desulfovibrio sp. A2]	1.93e-172	-	514	-	629	E	E-2	type III		H	H	C	C	C	C	C	K	none	none
WP_008871393.1	carbon-monoxide dehydrogenase catalytic subunit [Desulfonatronospira thiodismutans]	6.66e-172	-	512	-	624	E	E-2	type III		H	H	C	C	C	C	C	K	none	none
WP_010939375.1	carbon-monoxide dehydrogenase catalytic subunit [Desulfovibrio vulgaris]	3.92e-166	-	498	-	629	E	E-2	type III		H	H	C	C	C	C	C	K	none	none
WP_011368794.1	carbon-monoxide dehydrogenase catalytic subunit [Desulfovibrio alaskensis]	4.03e-169	-	505	-	625	E	E-2	type III		H	H	C	C	C	C	C	K	none	none
WP_011699717.1	carbon-monoxide dehydrogenase catalytic subunit [Syntrophobacter fumaroxidans]	2.25e-178	-	529	-	626	E	E-2	type III		H	H	C	C	C	C	C	K	none	none
WP_011792086.1	carbon-monoxide dehydrogenase catalytic subunit [Desulfovibrio vulgaris]	4.76e-166	-	498	-	629	E	E-2	type III		H	H	C	C	C	C	C	K	none	none
WP_012106426.1	carbon-monoxide dehydrogenase catalytic subunit [Methanoregula boonei]	2.6e-156	-	473	-	653	E	E-2	type III		H	H	C	C	C	C	C	K	none	none
WP_012613342.1	carbon-monoxide dehydrogenase catalytic subunit [Desulfovibrio vulgaris]	1.04e-167	-	502	-	629	E	E-2	type III		H	H	C	C	C	C	C	K	none	none
WP_012624025.1	carbon-monoxide dehydrogenase catalytic subunit [Desulfovibrio desulfuricans]	2.45e-174	-	519	-	631	E	E-2	type III		H	H	C	C	C	C	C	K	none	none
WP_013162574.1	carbon-monoxide dehydrogenase catalytic subunit [Desulfurivibrio alkaliphilus]	8.77e-162	-	486	-	627	E	E-2	type III		H	H	C	C	C	C	C	K	none	none
WP_013328853.1	carbon-monoxide dehydrogenase catalytic subunit [Methanolacinia petrolearia]	6.65e-167	-	501	-	660	E	E-2	type III		H	H	C	C	C	C	C	K	none	none
WP_013513485.1	carbon-monoxide dehydrogenase catalytic subunit [Pseudodesulfovibrio aespoeensis]	1.43e-168	-	504	-	625	E	E-2	type III		H	H	C	C	C	C	C	K	none	none
WP_013755418.1	carbon-monoxide dehydrogenase catalytic subunit [Thermodesulfobium narugense]	8.13e-157	-	474	-	627	E	E-2	type III		H	H	C	C	C	C	C	K	none	none
WP_014260826.1	carbon-monoxide dehydrogenase catalytic subunit [Desulfovibrio africanus]	2.15e-177	-	526	-	628	E	E-2	type III		H	H	C	C	C	C	C	K	none	none
WP_014323149.1	carbon-monoxide dehydrogenase catalytic subunit [Desulfovibrio desulfuricans]	8.33e-169	-	504	-	625	E	E-2	type III		H	H	C	C	C	C	C	K	none	none
WP_015415039.1	carbon-monoxide dehydrogenase catalytic subunit [Pseudodesulfovibrio piezophilus]	4.49e-167	-	500	-	625	E	E-2	type III		H	H	C	C	C	C	C	K	none	none
WP_015751669.1	carbon-monoxide dehydrogenase catalytic subunit [Desulfohalobium retbaense]	8.86e-173	-	515	-	629	E	E-2	type III		H	H	C	C	C	C	C	K	none	none
WP_015773149.1	carbon-monoxide dehydrogenase catalytic subunit [Desulfomicrobium baculatum]	4.58e-157	-	474	-	627	E	E-2	type III		H	H	C	C	C	C	C	K	none	none
WP_015852380.1	carbon-monoxide dehydrogenase catalytic subunit [Desulfovibrio salexigens]	3.91e-164	-	493	-	625	E	E-2	type III		H	H	C	C	C	C	C	K	none	none
WP_015861246.1	carbon-monoxide dehydrogenase catalytic subunit [Desulfovibrio magneticus]	1.2e-159	-	481	-	636	E	E-2	type III		H	H	C	C	C	C	C	K	none	none
WP_018124692.1	carbon-monoxide dehydrogenase catalytic subunit [Desulfovibrio oxyclinae]	1.98e-176	-	524	-	625	E	E-2	type III		H	H	C	C	C	C	C	K	none	none
WP_019999698.1	MULTISPECIES: carbon-monoxide dehydrogenase catalytic subunit [Desulfovibrionaceae]	9.52e-172	-	512	-	629	E	E-2	type III		H	H	C	C	C	C	C	K	none	none
WP_020878242.1	carbon-monoxide dehydrogenase catalytic subunit [Desulfococcus multivorans]	1.87e-172	-	514	-	626	E	E-2	type III		H	H	C	C	C	C	C	K	none	none
WP_020880414.1	carbon-monoxide dehydrogenase catalytic subunit [Desulfovibrio sp. X2]	6.39e-168	-	502	-	627	E	E-2	type III		H	H	C	C	C	C	C	K	none	none
WP_022659149.1	carbon-monoxide dehydrogenase catalytic subunit [Desulfovibrio desulfuricans]	3.55e-175	-	521	-	631	E	E-2	type III		H	H	C	C	C	C	C	K	none	none
WP_022663453.1	carbon-monoxide dehydrogenase catalytic subunit [Desulfovibrio longus]	6.93e-167	-	499	-	625	E	E-2	type III		H	H	C	C	C	C	C	K	none	none
WP_022666710.1	carbon-monoxide dehydrogenase catalytic subunit [Desulfospira joergensenii]	1.04e-177	-	527	-	626	E	E-2	type III		H	H	C	C	C	C	C	K	none	none
WP_024336189.1	carbon-monoxide dehydrogenase catalytic subunit [Desulfotignum balticum]	9.79e-171	-	509	-	626	E	E-2	type III		H	H	C	C	C	C	C	K	none	none
WP_024826955.1	carbon-monoxide dehydrogenase catalytic subunit [Desulfovibrio magneticus]	1.53e-163	-	491	-	626	E	E-2	type III		H	H	C	C	C	C	C	K	none	none
WP_025323870.1	carbon-monoxide dehydrogenase catalytic subunit [Deferrisoma camini]	0	-	536	-	626	E	E-2	type III		H	H	C	C	C	C	C	K	none	none
WP_027361784.1	carbon-monoxide dehydrogenase catalytic subunit [Halodesulfovibrio aestuarii]	1.79e-169	-	506	-	629	E	E-2	type III		H	H	C	C	C	C	C	K	none	none
WP_027368178.1	carbon-monoxide dehydrogenase catalytic subunit [Desulfovibrio africanus]	7.89e-177	-	525	-	628	E	E-2	type III		H	H	C	C	C	C	C	K	none	none
WP_027722391.1	carbon-monoxide dehydrogenase catalytic subunit [Desulfovibrio zosterae]	2.54e-166	-	498	-	625	E	E-2	type III		H	H	C	C	C	C	C	K	none	none
WP_028325318.1	carbon-monoxide dehydrogenase catalytic subunit [Desulfatirhabdium butyrativorans]	4.1e-173	-	516	-	627	E	E-2	type III		H	H	C	C	C	C	C	K	none	none
WP_028570917.1	carbon-monoxide dehydrogenase catalytic subunit [Desulfonatronum lacustre]	1.79e-172	-	514	-	629	E	E-2	type III		H	H	C	C	C	C	C	K	none	none
WP_028575134.1	carbon-monoxide dehydrogenase catalytic subunit [Desulfonatronovibrio hydrogenovorans]	1.58e-173	-	516	-	625	E	E-2	type III		H	H	C	C	C	C	C	K	none	none
WP_028583186.1	carbon-monoxide dehydrogenase catalytic subunit [Desulfobulbus mediterraneus]	1.37e-175	-	522	-	629	E	E-2	type III		H	H	C	C	C	C	C	K	none	none
WP_028588641.1	carbon-monoxide dehydrogenase catalytic subunit [Desulfocurvus vexinensis]	3.39e-174	-	518	-	629	E	E-2	type III		H	H	C	C	C	C	C	K	none	none
WP_029460142.1	carbon-monoxide dehydrogenase catalytic subunit [Desulfovibrio alcoholivorans]	7.63e-171	-	509	-	626	E	E-2	type III		H	H	C	C	C	C	C	K	none	none
WP_029893173.1	carbon-monoxide dehydrogenase catalytic subunit [Desulfovibrio sp. L21-Syr-AB]	3.41e-173	-	516	-	629	E	E-2	type III		H	H	C	C	C	C	C	K	none	none
WP_031387072.1	carbon-monoxide dehydrogenase catalytic subunit [Desulfonatronum thiodismutans]	9.22e-175	-	520	-	629	E	E-2	type III		H	H	C	C	C	C	C	K	none	none
WP_031479138.1	carbon-monoxide dehydrogenase catalytic subunit [Desulfovibrio frigidus]	3.08e-172	-	513	-	626	E	E-2	type III		H	H	C	C	C	C	C	K	none	none
WP_035067836.1	carbon-monoxide dehydrogenase catalytic subunit [Desulfovibrio termitidis]	1.38e-169	-	506	-	629	E	E-2	type III		H	H	C	C	C	C	C	K	none	none
WP_040868104.1	carbon-monoxide dehydrogenase catalytic subunit [delta proteobacterium MLMS-1]	2.34e-165	-	496	-	625	E	E-2	type III		H	H	C	C	C	C	C	K	none	none
WP_040870675.1	carbon-monoxide dehydrogenase catalytic subunit [delta proteobacterium MLMS-1]	3.33e-166	-	498	-	625	E	E-2	type III		H	H	C	C	C	C	C	K	none	none
WP_043630701.1	carbon-monoxide dehydrogenase catalytic subunit [Desulfovibrio sp. TomC]	6.5e-149	-	454	-	636	E	E-2	type III		H	H	C	C	C	C	C	K	none	none
WP_043635350.1	carbon-monoxide dehydrogenase catalytic subunit [Desulfovibrio sp. TomC]	4.19e-163	-	490	-	626	E	E-2	type III		H	H	C	C	C	C	C	K	none	none
WP_044349155.1	carbon-monoxide dehydrogenase catalytic subunit [Dethiosulfatarculus sandiegensis]	1.63e-165	-	496	-	632	E	E-2	type III		H	H	C	C	C	C	C	K	none	none
WP_045212362.1	carbon-monoxide dehydrogenase catalytic subunit [Desulfonatronovibrio magnus]	2e-168	-	503	-	625	E	E-2	type III		H	H	C	C	C	C	C	K	none	none
WP_054701777.1	carbon-monoxide dehydrogenase catalytic subunit [Desulfosarcina cetonica]	4.61e-175	-	521	-	628	E	E-2	type III		H	H	C	C	C	C	C	K	none	none
WP_066799459.1	carbon-monoxide dehydrogenase catalytic subunit [Pseudodesulfovibrio indicus]	5.8e-168	-	502	-	625	E	E-2	type III		H	H	C	C	C	C	C	K	none	none
WP_066856732.1	carbon-monoxide dehydrogenase catalytic subunit [Halodesulfovibrio spirochaetisodalis]	1.7e-168	-	504	-	629	E	E-2	type III		H	H	C	C	C	C	C	K	none	none
WP_069856808.1	carbon-monoxide dehydrogenase catalytic subunit [Desulfoplanes formicivorans]	2.05e-166	-	498	-	625	E	E-2	type III		H	H	C	C	C	C	C	K	none	none
WP_071545647.1	carbon-monoxide dehydrogenase catalytic subunit [Desulfovibrio dechloracetivorans]	5.92e-168	-	502	-	625	E	E-2	type III		H	H	C	C	C	C	C	K	none	none
WP_072312380.1	MULTISPECIES: carbon-monoxide dehydrogenase catalytic subunit [Desulfovibrio]	1.12e-174	-	520	-	631	E	E-2	type III		H	H	C	C	C	C	C	K	none	none
WP_073038388.1	carbon-monoxide dehydrogenase catalytic subunit [Desulfacinum infernum]	1.07e-162	-	489	-	627	E	E-2	type III		H	H	C	C	C	C	C	K	none	none
WP_073612923.1	carbon-monoxide dehydrogenase catalytic subunit [Desulfopila aestuarii]	5.34e-174	-	518	-	629	E	E-2	type III		H	H	C	C	C	C	C	K	none	none
WP_074217628.1	carbon-monoxide dehydrogenase catalytic subunit [Halodesulfovibrio marinisediminis]	6.9e-176	-	523	-	629	E	E-2	type III		H	H	C	C	C	C	C	K	none	none
WP_075353682.1	carbon-monoxide dehydrogenase catalytic subunit [Desulfovibrio sp. DV]	3.99e-155	-	470	-	636	E	E-2	type III		H	H	C	C	C	C	C	K	none	none
WP_075353740.1	carbon-monoxide dehydrogenase catalytic subunit [Desulfovibrio sp. DV]	3.11e-169	-	506	-	626	E	E-2	type III		H	H	C	C	C	C	C	K	none	none
WP_078684790.1	carbon-monoxide dehydrogenase catalytic subunit [Desulfovibrio bizertensis]	8.92e-172	-	512	-	625	E	E-2	type III		H	H	C	C	C	C	C	K	none	none
WP_080799116.1	carbon-monoxide dehydrogenase catalytic subunit [Desulfamplus magnetovallimortis]	1.22e-176	-	525	-	627	E	E-2	type III		H	H	C	C	C	C	C	K	none	none
WP_083523342.1	carbon-monoxide dehydrogenase catalytic subunit [Methanofollis ethanolicus]	1.48e-160	-	484	-	651	E	E-2	type III		H	H	C	C	C	C	C	K	none	none
WP_083777753.1	carbon-monoxide dehydrogenase catalytic subunit [Ferroglobus placidus]	0	6.18e-06	554	61.2	620	E	E-2	type III		H	H	C	C	C	C	C	K	none	none
WP_084056974.1	carbon-monoxide dehydrogenase catalytic subunit [Desulfacinum hydrothermale]	1.35e-158	-	478	-	627	E	E-2	type III		H	H	C	C	C	C	C	K	none	none
WP_084502611.1	carbon-monoxide dehydrogenase catalytic subunit [Desulfovibrio putealis]	1.04e-167	-	503	-	655	E	E-2	type III		H	H	C	C	C	C	C	K	none	none
WP_084600780.1	carbon-monoxide dehydrogenase catalytic subunit [Methanolacinia paynteri]	1.45e-169	-	508	-	660	E	E-2	type III		H	H	C	C	C	C	C	K	none	none
WP_085097366.1	carbon-monoxide dehydrogenase catalytic subunit [Desulfovibrio sp. K3S]	1.65e-173	-	516	-	625	E	E-2	type III		H	H	C	C	C	C	C	K	none	none
WP_092160900.1	carbon-monoxide dehydrogenase catalytic subunit [Desulfovibrio ferrireducens]	6.35e-171	-	510	-	625	E	E-2	type III		H	H	C	C	C	C	C	K	none	none
WP_092192544.1	carbon-monoxide dehydrogenase catalytic subunit [Desulfomicrobium norvegicum]	4.93e-158	-	477	-	628	E	E-2	type III		H	H	C	C	C	C	C	K	none	none
WP_092208143.1	carbon-monoxide dehydrogenase catalytic subunit [Desulfoluna spongiiphila]	8.1e-179	-	530	-	629	E	E-2	type III		H	H	C	C	C	C	C	K	none	none
WP_092374635.1	carbon-monoxide dehydrogenase catalytic subunit [Desulfomicrobium apsheronum]	7.11e-150	-	456	-	628	E	E-2	type III		H	H	C	C	C	C	C	K	none	none
WP_093394158.1	carbon-monoxide dehydrogenase catalytic subunit [Thermodesulforhabdus norvegica]	2.87e-173	-	516	-	626	E	E-2	type III		H	H	C	C	C	C	C	K	none	none
WP_097011549.1	carbon-monoxide dehydrogenase catalytic subunit [Pseudodesulfovibrio profundus]	3.84e-168	-	503	-	625	E	E-2	type III		H	H	C	C	C	C	C	K	none	none
KPJ75001.1	carbon monoxide dehydrogenase [Planctomycetes bacterium DG_20]	1.13e-148	-	454	-	646	E	E-3	type II		H	H	C	C	C	C	C	K	none	none	a Cys2 motif at the N-terminus
KPJ97326.1	carbon monoxide dehydrogenase, partial [Desulfobacterales bacterium SG8_35]	9.09e-132	-	409	-	605	E	E-3	type II		H	H	C	C	C	C	C	K	none	none	a Cys3 motif at the N-terminus
KPK14387.1	carbon monoxide dehydrogenase [Nitrospira bacterium SG8_3]	1.22e-145	-	446	-	635	E	E-3	type II		H	H	C	C	C	C	C	K	none	none	a Cys2 motif at the N-terminus
KPK18485.1	carbon monoxide dehydrogenase [Nitrospira bacterium SG8_3]	5.74e-147	-	449	-	636	E	E-3	type II		H	H	C	C	C	C	C	K	none	none	a Cys2 motif at the N-terminus
KPK27500.1	carbon monoxide dehydrogenase [Desulfobacterales bacterium SG8_35_2]	6.05e-138	-	427	-	666	E	E-3	type II		H	H	C	C	C	C	C	K	none	none	a Cys2 motif at the N-terminus
KPK42541.1	carbon monoxide dehydrogenase [Planctomycetes bacterium SM23_25]	9.17e-148	-	451	-	635	E	E-3	type II		H	H	C	C	C	C	C	K	none	none	a Cys2 motif at the N-terminus
OEU46023.1	carbon-monoxide dehydrogenase catalytic subunit [Desulfobacterales bacterium S7086C20]	6.41e-150	-	457	-	654	E	E-3	type II		H	H	C	C	C	C	C	K	none	none	a Cys3 motif at the N-terminus
OEU47679.1	carbon-monoxide dehydrogenase catalytic subunit [Desulfobacterales bacterium S3730MH5]	5.39e-151	-	460	-	650	E	E-3	type II		H	H	C	C	C	C	C	K	none	none	a Cys3 motif at the N-terminus
OEU80106.1	carbon-monoxide dehydrogenase catalytic subunit [Desulfobacterales bacterium C00003060]	1.3e-151	-	461	-	650	E	E-3	type II		H	H	C	C	C	C	C	K	none	none	a Cys3 motif at the N-terminus
OGQ88604.1	carbon-monoxide dehydrogenase catalytic subunit [Deltaproteobacteria bacterium RIFOXYD12_FULL_56_24]	1.03e-137	-	426	-	665	E	E-3	type II		H	H	C	C	C	C	C	K	none	none	a Cys3 motif at the N-terminus
OGQ97224.1	carbon-monoxide dehydrogenase catalytic subunit [Deltaproteobacteria bacterium RIFOXYD12_FULL_57_12]	6.19e-142	-	437	-	664	E	E-3	type II		H	H	C	C	C	C	C	K	none	none	a Cys3 motif at the N-terminus
OGR06017.1	carbon-monoxide dehydrogenase catalytic subunit, partial [Deltaproteobacteria bacterium RIFOXYD12_FULL_53_23]	1.73e-143	-	441	-	660	E	E-3	type II		H	H	C	C	C	C	C	K	none	none	a Cys2 motif at the N-terminus
OGW37638.1	carbon-monoxide dehydrogenase catalytic subunit [Nitrospirae bacterium GWD2_57_9]	0	-	537	-	641	E	E-3	type II		H	H	C	C	C	C	C	K	none	none	a Cys2 motif at the N-terminus
OIP49301.1	carbon-monoxide dehydrogenase catalytic subunit [Desulfobacterales bacterium CG2_30_60_27]	2.33e-137	-	425	-	668	E	E-3	type II		H	H	C	C	C	C	C	K	none	none	a Cys3 motif at the N-terminus
OKY75187.1	carbon-monoxide dehydrogenase catalytic subunit [Desulfobulbaceae bacterium DB1]	9.56e-141	-	434	-	663	E	E-3	type II		H	H	C	C	C	C	C	K	none	none	a Cys3 motif at the N-terminus
OQX07461.1	carbon-monoxide dehydrogenase catalytic subunit [Desulfobulbaceae bacterium A2]	4e-142	-	437	-	666	E	E-3	type II		H	H	C	C	C	C	C	K	none	none	a Cys2 motif at the N-terminus
OQX09736.1	carbon-monoxide dehydrogenase catalytic subunit [Desulfobulbaceae bacterium A2]	2.53e-140	-	433	-	665	E	E-3	type II		H	H	C	C	C	C	C	K	none	none	a Cys2 motif at the N-terminus
WP_007291784.1	carbon-monoxide dehydrogenase catalytic subunit [delta proteobacterium MLMS-1]	1.06e-141	-	436	-	662	E	E-3	type II		H	H	C	C	C	C	C	K	none	none	a Cys3 motif at the N-terminus
WP_007294540.1	carbon-monoxide dehydrogenase catalytic subunit [delta proteobacterium MLMS-1]	1.71e-141	-	436	-	662	E	E-3	type II		H	H	C	C	C	C	C	K	none	none	a Cys3 motif at the N-terminus
WP_013163061.1	carbon-monoxide dehydrogenase catalytic subunit [Desulfurivibrio alkaliphilus]	1.17e-137	-	426	-	661	E	E-3	type II		H	H	C	C	C	C	C	K	none	none	a Cys3 motif at the N-terminus
WP_013275607.1	carbon-monoxide dehydrogenase catalytic subunit [Thermosediminibacter oceani]	3.58e-174	-	518	-	628	E	E-3	type II		H	H	C	C	C	C	C	K	none	none	a Cys3 motif at the N-terminus
WP_013777659.1	carbon-monoxide dehydrogenase catalytic subunit [Tepidanaerobacter acetatoxydans]	0	-	545	-	633	E	E-3	type II		H	H	C	C	C	C	C	K	none	none	a Cys2 motif at the N-terminus
WP_013908774.1	carbon-monoxide dehydrogenase catalytic subunit [Thermodesulfatator indicus]	3.53e-137	-	425	-	674	E	E-3	type II		H	H	C	C	C	C	C	K	none	none	a Cys2 motif at the N-terminus
WP_015405375.1	carbon-monoxide dehydrogenase catalytic subunit [Desulfocapsa sulfexigens]	1.15e-141	-	436	-	665	E	E-3	type II		H	H	C	C	C	C	C	K	none	none	a Cys2 motif at the N-terminus
WP_015905891.1	carbon-monoxide dehydrogenase catalytic subunit [Desulfobacterium autotrophicum]	1.02e-127	-	400	-	654	E	E-3	type II		H	H	C	C	C	C	C	K	none	none	a Cys2 motif at the N-terminus
WP_015947146.1	carbon-monoxide dehydrogenase catalytic subunit [Desulfatibacillum alkenivorans]	2.58e-129	-	404	-	656	E	E-3	type II		H	H	C	C	C	C	C	K	none	none	a Cys2 motif at the N-terminus
WP_022854025.1	carbon-monoxide dehydrogenase catalytic subunit [Thermodesulfatator atlanticus]	3.74e-138	-	427	-	673	E	E-3	type II		H	H	C	C	C	C	C	K	none	none	a Cys2 motif at the N-terminus
WP_028313485.1	carbon-monoxide dehydrogenase catalytic subunit [Desulfatibacillum aliphaticivorans]	3.76e-129	-	404	-	656	E	E-3	type II		H	H	C	C	C	C	C	K	none	none	a Cys2 motif at the N-terminus
WP_040200542.1	carbon-monoxide dehydrogenase catalytic subunit [Geoalkalibacter subterraneus]	1.18e-180	-	535	-	643	E	E-3	type II		H	H	C	C	C	C	C	K	none	none	a Cys2 motif at the N-terminus
WP_059032603.1	carbon-monoxide dehydrogenase catalytic subunit [Tepidanaerobacter syntrophicus]	0	-	553	-	633	E	E-3	type II		H	H	C	C	C	C	C	K	none	none	a Cys3 motif at the N-terminus
WP_068543024.1	carbon-monoxide dehydrogenase catalytic subunit [Thermodesulfatator autotrophicus]	1.16e-136	-	424	-	675	E	E-3	type II		H	H	C	C	C	C	C	K	none	none	a Cys2 motif at the N-terminus
WP_073254965.1	carbon-monoxide dehydrogenase catalytic subunit [Caldanaerovirga acetigignens]	2.48e-175	-	521	-	628	E	E-3	type II		H	H	C	C	C	C	C	K	none	none	a Cys2 motif at the N-terminus
WP_073472688.1	carbon-monoxide dehydrogenase catalytic subunit [Desulfatibacillum alkenivorans]	9.2e-130	-	405	-	656	E	E-3	type II		H	H	C	C	C	C	C	K	none	none	a Cys2 motif at the N-terminus
WP_083514955.1	carbon-monoxide dehydrogenase catalytic subunit [Fervidicola ferrireducens]	1.04e-170	-	509	-	628	E	E-3	type II		H	H	C	C	C	C	C	K	none	none	a Cys2 motif at the N-terminus
WP_083947435.1	carbon-monoxide dehydrogenase catalytic subunit [Thermovenabulum gondwanense]	4.58e-169	-	505	-	632	E	E-3	type II		H	H	C	C	C	C	C	K	none	none	a Cys2 motif at the N-terminus
WP_084070291.1	carbon-monoxide dehydrogenase catalytic subunit [Desulfobacterium vacuolatum]	1.76e-125	-	394	-	654	E	E-3	type II		H	H	C	C	C	C	C	K	none	none	a Cys2 motif at the N-terminus
WP_088535808.1	carbon-monoxide dehydrogenase catalytic subunit [Geobacter sp. DSM 9736]	4.06e-180	-	534	-	640	E	E-3	type II		H	H	C	C	C	C	C	K	none	none	a Cys2 motif at the N-terminus
PJB34681.1	carbon-monoxide dehydrogenase catalytic subunit [Deltaproteobacteria bacterium CG_4_9_14_3_um_filter_51_14]	1.96e-136	-	422	-	657	E	others	type II	ambiguous	H	H	C	C	C	C	C	K	none	none
WP_007059049.1	carbon-monoxide dehydrogenase catalytic subunit [Clostridium carboxidivorans]	1.59e-163	-	491	-	615	E	others	type II		H	H	Y	C	C	C	C	K	none	none
WP_007064672.1	carbon-monoxide dehydrogenase catalytic subunit [Clostridium carboxidivorans]	6.68e-165	-	494	-	630	E	others	type II		H	H	Y	C	C	C	C	K	none	none
WP_013909202.1	carbon-monoxide dehydrogenase (acceptor) [Thermodesulfobacterium geofontis]	2.18e-98	-	326	-	735	E	others	substitution		N	Q	D	C	C	C	L	K	none	none
WP_014808137.1	carbon-monoxide dehydrogenase catalytic subunit [Desulfomonile tiedjei]	3.69e-141	-	447	-	1099	E	others	type II		H	H	C	C	C	C	C	K	none	none		fused with ACDS delta subunit at the N-terminus
AEG15075.1	carbon-monoxide dehydrogenase, catalytic subunit [Desulfotomaculum kuznetsovii DSM 6115]	0	-	644	-	671	F	F-1	type II		H	H	C	C	C	C	C	K	none	none
AEG15693.1	carbon-monoxide dehydrogenase, catalytic subunit [Desulfotomaculum kuznetsovii DSM 6115]	0	-	626	-	673	F	F-1	type II		H	H	C	C	C	C	C	K	none	none
CDX01706.1	Carbon monoxide dehydrogenase/acetyl-CoA synthase subunit beta [Desulfitobacterium hafniense]	0	-	598	-	672	F	F-1	type II		H	H	C	C	C	C	C	K	none	none
EQB74547.1	hypothetical protein AMDU4_FER2C00005G0045 [Ferroplasma sp. Type II]	0	-	540	-	662	F	F-1	type II		H	H	C	C	C	C	C	K	none	none
KFL33843.1	carbon monoxide dehydrogenase [Sulfurospirillum sp. SCADC]	0	-	668	-	636	F	F-1	type II		H	H	C	C	C	C	C	K	none	none
KGO32983.1	carbon monoxide dehydrogenase [Desulfobulbus sp. Tol-SR]	0	-	911	-	631	F	F-1	type II		H	H	C	C	C	C	C	K	none	none
KGP77044.1	carbon monoxide dehydrogenase [Desulfosporosinus sp. Tol-M]	0	-	579	-	672	F	F-1	type II		H	H	C	C	C	C	C	K	none	none
KHE93848.1	beta subunit of CO dehydrogenase / acetyl-CoA synthase (AcsA) [Candidatus Scalindua brodae]	8.19e-156	-	472	-	658	F	F-1	type II		H	H	C	C	C	C	C	K	none	none
KJR99896.1	carbon monoxide dehydrogenase [Peptococcaceae bacterium BRH_c4a]	0	-	593	-	671	F	F-1	type II		H	H	C	C	C	C	C	K	none	none
KJS00557.1	carbon monoxide dehydrogenase [Desulfobulbaceae bacterium BRH_c16a]	0	-	892	-	638	F	F-1	type II		H	H	C	C	C	C	C	K	none	none
KJS10564.1	carbon monoxide dehydrogenase [Peptococcaceae bacterium BRH_c8a]	0	-	600	-	673	F	F-1	type II		H	H	C	C	C	C	C	K	none	none
KJS12984.1	carbon monoxide dehydrogenase [Peptococcaceae bacterium BRH_c8a]	0	-	785	-	633	F	F-1	type II		H	H	C	C	C	C	C	K	none	none
KJS14029.1	carbon monoxide dehydrogenase [Peptococcaceae bacterium BRH_c8a]	0	-	629	-	672	F	F-1	type II		H	H	C	C	C	C	C	K	none	none
KJS15442.1	carbon monoxide dehydrogenase [Peptococcaceae bacterium BRH_c4b]	0	-	613	-	672	F	F-1	type II		H	H	C	C	C	C	C	K	none	none
KJS18910.1	carbon monoxide dehydrogenase [Clostridiaceae bacterium BRH_c20a]	0	1.83e-05	608	59.7	671	F	F-1	type II		H	H	C	C	C	C	C	K	none	none
KJS48142.1	carbon monoxide dehydrogenase [Peptococcaceae bacterium BRH_c23]	0	-	602	-	672	F	F-1	type II		H	H	C	C	C	C	C	K	none	none
KJS50767.1	carbon monoxide dehydrogenase [Peptococcaceae bacterium BRH_c23]	0	-	670	-	635	F	F-1	type II		H	H	C	C	C	C	C	K	none	none
KJS64197.1	carbon monoxide dehydrogenase [Peptococcaceae bacterium BICA1-7]	0	-	601	-	673	F	F-1	type II		H	H	C	C	C	C	C	K	none	none
KJS65289.1	carbon monoxide dehydrogenase [Peptococcaceae bacterium BICA1-7]	0	-	604	-	671	F	F-1	type II		H	H	C	C	C	C	C	K	none	none
KJS81291.1	carbon monoxide dehydrogenase [Peptococcaceae bacterium BICA1-8]	0	2.51e-05	613	59.3	671	F	F-1	type II		H	H	C	C	C	C	C	K	none	none
KJU87304.1	carbon-monoxide dehydrogenase, catalytic subunit [Candidatus Magnetobacterium bavaricum]	3.98e-158	-	479	-	673	F	F-1	type II		H	H	C	C	C	C	C	K	none	none
KKM08958.1	carbon monoxide dehydrogenase [Clostridiales bacterium PH28_bin88]	0	-	665	-	634	F	F-1	type II		H	H	C	C	C	C	C	K	none	none
KKM09188.1	carbon monoxide dehydrogenase [Clostridiales bacterium PH28_bin88]	0	-	607	-	672	F	F-1	type II		H	H	C	C	C	C	C	K	none	none
KUK12631.1	Carbon monoxide dehydrogenase/acetyl-CoA synthase subunit beta [Moorella sp. 60_41]	0	-	612	-	675	F	F-1	type II		H	H	C	C	C	C	C	K	none	none
KUK32696.1	Carbon monoxide dehydrogenase/acetyl-CoA synthase subunit beta [Thermoanaerobacterales bacterium 50_218]	0	-	576	-	678	F	F-1	type II		H	H	C	C	C	C	C	K	none	none
KUO52163.1	carbon monoxide dehydrogenase [Desulfitibacter sp. BRH_c19]	0	-	617	-	674	F	F-1	type II		H	H	C	C	C	C	C	K	none	none
KUO65845.1	carbon monoxide dehydrogenase [Gracilibacter sp. BRH_c7a]	0	7.89e-06	617	60.8	671	F	F-1	type II		H	H	C	C	C	C	C	K	none	none
KUO75395.1	carbon monoxide dehydrogenase [Desulfosporosinus sp. BRH_c37]	0	-	667	-	635	F	F-1	type II		H	H	C	C	C	C	C	K	none	none
KUO78896.1	carbon monoxide dehydrogenase [Desulfosporosinus sp. BRH_c37]	0	-	601	-	672	F	F-1	type II		H	H	C	C	C	C	C	K	none	none
KXS44578.1	carbon monoxide dehydrogenase / acetyl-CoA synthase subunit beta [Candidatus Frackibacter sp. T328-2]	0	-	664	-	640	F	F-1	type II		H	H	C	C	C	C	C	K	none	none
ODS32127.1	beta subunit of CO dehydrogenase / acetyl-CoA synthase (AcsA) [Candidatus Scalindua rubra]	4.51e-154	-	468	-	658	F	F-1	type II		H	H	C	C	C	C	C	K	none	none
OGN76441.1	carbon-monoxide dehydrogenase catalytic subunit [Chloroflexi bacterium GWB2_49_20]	0	-	814	-	639	F	F-1	type II		H	H	C	C	C	C	C	K	none	none
OGO65616.1	carbon-monoxide dehydrogenase catalytic subunit [Chloroflexi bacterium RBG_19FT_COMBO_55_16]	0	-	793	-	639	F	F-1	type II		H	H	C	C	C	C	C	K	none	none
OGP19100.1	carbon-monoxide dehydrogenase catalytic subunit [Deltaproteobacteria bacterium GWA2_65_63]	2.19e-173	-	517	-	639	F	F-1	type II		H	H	C	C	C	C	C	K	none	none
OGP80709.1	carbon-monoxide dehydrogenase catalytic subunit [Deltaproteobacteria bacterium RBG_16_64_85]	3.71e-178	-	529	-	643	F	F-1	type II		H	H	C	C	C	C	C	K	none	none
OGR06630.1	carbon-monoxide dehydrogenase catalytic subunit [Deltaproteobacteria bacterium RIFOXYD12_FULL_50_9]	0	-	757	-	635	F	F-1	type II		H	H	C	C	C	C	C	K	none	none
OGW12414.1	carbon-monoxide dehydrogenase catalytic subunit [Nitrospinae bacterium RIFCSPLOWO2_12_FULL_45_22]	0	-	788	-	637	F	F-1	type II		H	H	C	C	C	C	C	K	none	none
OGW39405.1	carbon-monoxide dehydrogenase catalytic subunit [Nitrospirae bacterium GWD2_57_9]	5.44e-150	-	457	-	635	F	F-1	type II		H	H	C	C	C	C	C	K	none	none
OHB47451.1	carbon-monoxide dehydrogenase catalytic subunit, partial [Planctomycetes bacterium GWF2_40_8]	2.67e-153	-	466	-	646	F	F-1	type II		H	H	C	C	C	C	C	K	none	none
OHC02762.1	carbon-monoxide dehydrogenase catalytic subunit [Planctomycetes bacterium RIFCSPLOWO2_12_FULL_40_19]	2.88e-157	-	476	-	648	F	F-1	type II		H	H	C	C	C	C	C	K	none	none
OHC13143.1	carbon-monoxide dehydrogenase catalytic subunit [Pseudomonadales bacterium GWC1_66_9]	0	-	566	-	632	F	F-1	type II		H	H	C	C	C	C	C	K	none	none
OIN90166.1	carbon-monoxide dehydrogenase catalytic subunit [Anaerolineae bacterium CG1_02_58_13]	0	-	799	-	639	F	F-1	type II		H	H	C	C	C	C	C	K	none	none
OIO28734.1	carbon-monoxide dehydrogenase catalytic subunit [Nitrospirae bacterium CG1_02_44_142]	0	-	631	-	633	F	F-1	type II		H	H	C	C	C	C	C	K	none	none
OIO56565.1	carbon-monoxide dehydrogenase catalytic subunit [Proteobacteria bacterium CG1_02_64_396]	0	-	561	-	633	F	F-1	type II		H	H	C	C	C	C	C	K	none	none
OIP36429.1	carbon-monoxide dehydrogenase catalytic subunit [Deltaproteobacteria bacterium CG2_30_66_27]	1.06e-177	-	528	-	637	F	F-1	type II		H	H	C	C	C	C	C	K	none	none
OKY74363.1	carbon-monoxide dehydrogenase catalytic subunit [Desulfobulbaceae bacterium DB1]	0	-	896	-	638	F	F-1	type II		H	H	C	C	C	C	C	K	none	none
OPL11740.1	carbon monoxide dehydrogenase [Firmicutes bacterium ML8_F2]	0	-	605	-	658	F	F-1	type II		H	H	C	C	C	C	C	K	none	none
OQX14314.1	carbon-monoxide dehydrogenase catalytic subunit [Desulfobulbaceae bacterium A2]	0	-	915	-	634	F	F-1	type II		H	H	C	C	C	C	C	K	none	none
PHR13340.1	carbon-monoxide dehydrogenase catalytic subunit [Sulfurimonas sp.]	0	-	735	-	636	F	F-1	type II		H	H	C	C	C	C	C	K	none	none
SCM80802.1	Carbon monoxide dehydrogenase/acetyl-CoA synthase subunit beta [uncultured Sporomusa sp.]	0	-	585	-	646	F	F-1	type II		H	H	C	C	C	C	C	K	none	none
WP_000351999.1	carbon-monoxide dehydrogenase catalytic subunit [Salmonella enterica]	0	-	704	-	636	F	F-1	type II		H	H	C	C	C	C	C	K	none	none
WP_003544498.1	carbon-monoxide dehydrogenase catalytic subunit [Desulfotomaculum nigrificans]	0	-	570	-	641	F	F-1	type II		H	H	C	C	C	C	C	K	none	none
WP_004093936.1	carbon-monoxide dehydrogenase catalytic subunit [Acetonema longum]	0	-	619	-	650	F	F-1	type II		H	H	C	C	C	C	C	K	none	none
WP_005036686.1	carbon-monoxide dehydrogenase catalytic subunit [Holophaga foetida]	0	-	584	-	655	F	F-1	type II		H	H	C	C	C	C	C	K	none	none
WP_005808331.1	carbon-monoxide dehydrogenase catalytic subunit [Desulfitobacterium hafniense]	0	-	677	-	635	F	F-1	type II		H	H	C	C	C	C	C	K	none	none
WP_005813136.1	carbon-monoxide dehydrogenase catalytic subunit [Desulfitobacterium hafniense]	0	-	737	-	635	F	F-1	type II		H	H	C	C	C	C	C	K	none	none
WP_006521919.1	carbon-monoxide dehydrogenase catalytic subunit [Desulfotomaculum gibsoniae]	0	-	602	-	672	F	F-1	type II		H	H	C	C	C	C	C	K	none	none
WP_006523451.1	carbon-monoxide dehydrogenase catalytic subunit [Desulfotomaculum gibsoniae]	0	-	597	-	673	F	F-1	type II		H	H	C	C	C	C	C	K	none	none
WP_006523723.1	carbon-monoxide dehydrogenase catalytic subunit [Desulfotomaculum gibsoniae]	0	-	602	-	673	F	F-1	type II		H	H	C	C	C	C	C	K	none	none
WP_006715418.1	carbon-monoxide dehydrogenase catalytic subunit [Desulfitobacterium metallireducens]	0	-	624	-	672	F	F-1	type II		H	H	C	C	C	C	C	K	none	none
WP_007288856.1	carbon-monoxide dehydrogenase catalytic subunit [Thermosinus carboxydivorans]	0	-	756	-	636	F	F-1	type II		H	H	C	C	C	C	C	K	none	none
WP_007783360.1	carbon-monoxide dehydrogenase catalytic subunit [Desulfosporosinus youngiae]	1.98e-176	-	525	-	654	F	F-1	type II		H	H	C	C	C	C	C	K	none	none
WP_007784227.1	carbon-monoxide dehydrogenase catalytic subunit [Desulfosporosinus youngiae]	0	-	632	-	672	F	F-1	type II		H	H	C	C	C	C	C	K	none	none
WP_007938034.1	MULTISPECIES: carbon-monoxide dehydrogenase catalytic subunit [Pelosinus]	2.6e-176	-	525	-	653	F	F-1	type II		H	H	C	C	C	C	C	K	none	none
WP_007960898.1	carbon-monoxide dehydrogenase catalytic subunit [Pelosinus fermentans]	4.98e-176	-	524	-	653	F	F-1	type II		H	H	C	C	C	C	C	K	none	none
WP_008515612.1	carbon-monoxide dehydrogenase catalytic subunit [Dethiobacter alkaliphilus]	0	-	592	-	655	F	F-1	type II		H	H	C	C	C	C	C	K	none	none
WP_009612878.1	carbon-monoxide dehydrogenase catalytic subunit [Desulfosporosinus sp. OT]	0	-	582	-	672	F	F-1	type II		H	H	C	C	C	C	C	K	none	none
WP_009617852.1	carbon-monoxide dehydrogenase catalytic subunit [Desulfosporosinus sp. OT]	5.12e-176	-	525	-	666	F	F-1	type II		H	H	C	C	C	C	C	K	none	none
WP_011343033.1	carbon monoxide dehydrogenase [Carboxydothermus hydrogenoformans]	0	-	1295	-	636	F	F-1	type II		H	H	C	C	C	C	C	K	none	none
WP_011343666.1	carbon-monoxide dehydrogenase catalytic subunit [Carboxydothermus hydrogenoformans]	0	-	671	-	633	F	F-1	type II		H	H	C	C	C	C	C	K	none	none
WP_011344718.1	carbon monoxide dehydrogenase [Carboxydothermus hydrogenoformans]	0	-	755	-	636	F	F-1	type II		H	H	C	C	C	C	C	K	none	none
WP_011392717.1	carbon monoxide dehydrogenase/acetyl-CoA synthase subunit beta [Moorella thermoacetica]	0	-	626	-	674	F	F-1	type II		H	H	C	C	C	C	C	K	none	none
WP_011459810.1	carbon-monoxide dehydrogenase catalytic subunit [Desulfitobacterium hafniense]	0	-	600	-	672	F	F-1	type II		H	H	C	C	C	C	C	K	none	none
WP_011460476.1	carbon-monoxide dehydrogenase catalytic subunit [Desulfitobacterium hafniense]	0	-	749	-	635	F	F-1	type II		H	H	C	C	C	C	C	K	none	none
WP_012528513.1	carbon-monoxide dehydrogenase catalytic subunit [Geobacter bemidjiensis]	0	-	744	-	635	F	F-1	type II		H	H	C	C	C	C	C	K	none	none
WP_012699133.1	carbon-monoxide dehydrogenase catalytic subunit [Azotobacter vinelandii]	0	-	569	-	632	F	F-1	type II		H	H	C	C	C	C	C	K	none	none
WP_013120040.1	carbon-monoxide dehydrogenase catalytic subunit [Thermincola potens]	0	1.27e-07	619	66.6	672	F	F-1	type II		H	H	C	C	C	C	C	K	none	none
WP_013120796.1	carbon-monoxide dehydrogenase catalytic subunit [Thermincola potens]	0	-	657	-	635	F	F-1	type II		H	H	C	C	C	C	C	K	none	none
WP_013121776.1	carbon-monoxide dehydrogenase catalytic subunit [Thermincola potens]	0	-	729	-	636	F	F-1	type II		H	H	C	C	C	C	C	K	none	none
WP_013278264.1	carbon-monoxide dehydrogenase catalytic subunit [Acetohalobium arabaticum]	0	-	655	-	649	F	F-1	type II		H	H	C	C	C	C	C	K	none	none
WP_013506612.1	carbon-monoxide dehydrogenase catalytic subunit [Desulfurispirillum indicum]	0	-	541	-	657	F	F-1	type II		H	H	C	C	C	C	C	K	none	none
WP_013809564.1	carbon-monoxide dehydrogenase catalytic subunit [Desulfotomaculum nigrificans]	0	-	750	-	636	F	F-1	type II		H	H	C	C	C	C	C	K	none	none
WP_013840907.1	carbon-monoxide dehydrogenase catalytic subunit [Desulfotomaculum ruminis]	0	-	557	-	643	F	F-1	type II		H	H	C	C	C	C	C	K	none	none
WP_014185585.1	carbon-monoxide dehydrogenase catalytic subunit [Desulfosporosinus orientis]	0	-	626	-	672	F	F-1	type II		H	H	C	C	C	C	C	K	none	none
WP_014186424.1	carbon-monoxide dehydrogenase catalytic subunit [Desulfosporosinus orientis]	2.87e-174	-	519	-	648	F	F-1	type II		H	H	C	C	C	C	C	K	none	none
WP_014794088.1	MULTISPECIES: carbon-monoxide dehydrogenase catalytic subunit [Desulfitobacterium]	0	-	596	-	672	F	F-1	type II		H	H	C	C	C	C	C	K	none	none
WP_014795035.1	carbon-monoxide dehydrogenase catalytic subunit [Desulfitobacterium dehalogenans]	0	-	755	-	635	F	F-1	type II		H	H	C	C	C	C	C	K	none	none
WP_014825347.1	carbon-monoxide dehydrogenase catalytic subunit [Desulfosporosinus acidiphilus]	0	-	639	-	634	F	F-1	type II		H	H	C	C	C	C	C	K	none	none
WP_014827878.1	carbon-monoxide dehydrogenase catalytic subunit [Desulfosporosinus acidiphilus]	0	-	603	-	672	F	F-1	type II		H	H	C	C	C	C	C	K	none	none
WP_014902672.1	carbon-monoxide dehydrogenase catalytic subunit [Desulfosporosinus meridiei]	0	-	677	-	635	F	F-1	type II		H	H	C	C	C	C	C	K	none	none
WP_014903366.1	carbon-monoxide dehydrogenase catalytic subunit [Desulfosporosinus meridiei]	0	-	619	-	672	F	F-1	type II		H	H	C	C	C	C	C	K	none	none
WP_014903998.1	carbon-monoxide dehydrogenase catalytic subunit [Desulfosporosinus meridiei]	2.62e-178	-	530	-	654	F	F-1	type II		H	H	C	C	C	C	C	K	none	none
WP_015050605.1	carbon-monoxide dehydrogenase catalytic subunit [Thermacetogenium phaeum]	0	-	592	-	678	F	F-1	type II		H	H	C	C	C	C	C	K	none	none
WP_015261186.1	carbon-monoxide dehydrogenase catalytic subunit [Desulfitobacterium dichloroeliminans]	0	-	681	-	635	F	F-1	type II		H	H	C	C	C	C	C	K	none	none
WP_015262357.1	carbon-monoxide dehydrogenase catalytic subunit [Desulfitobacterium dichloroeliminans]	0	-	594	-	672	F	F-1	type II		H	H	C	C	C	C	C	K	none	none
WP_015416294.1	carbon-monoxide dehydrogenase catalytic subunit [Pseudodesulfovibrio piezophilus]	0	-	698	-	637	F	F-1	type II		H	H	C	C	C	C	C	K	none	none
WP_015756867.1	carbon-monoxide dehydrogenase catalytic subunit [Desulfotomaculum acetoxidans]	0	-	589	-	673	F	F-1	type II		H	H	C	C	C	C	C	K	none	none
WP_015759171.1	carbon-monoxide dehydrogenase catalytic subunit [Desulfotomaculum acetoxidans]	0	-	561	-	674	F	F-1	type II		H	H	C	C	C	C	C	K	none	none
WP_015943072.1	carbon-monoxide dehydrogenase catalytic subunit [Desulfitobacterium hafniense]	0	-	676	-	635	F	F-1	type II		H	H	C	C	C	C	C	K	none	none
WP_015944792.1	carbon-monoxide dehydrogenase catalytic subunit [Desulfitobacterium hafniense]	0	-	748	-	635	F	F-1	type II		H	H	C	C	C	C	C	K	none	none
WP_018085742.1	carbon-monoxide dehydrogenase catalytic subunit [Desulfurispora thermophila]	0	-	620	-	673	F	F-1	type II		H	H	C	C	C	C	C	K	none	none
WP_018086203.1	carbon-monoxide dehydrogenase catalytic subunit [Desulfurispora thermophila]	0	-	768	-	634	F	F-1	type II		H	H	C	C	C	C	C	K	none	none
WP_018087007.1	carbon-monoxide dehydrogenase catalytic subunit [Desulfurispora thermophila]	0	-	616	-	671	F	F-1	type II		H	H	C	C	C	C	C	K	none	none
WP_018210971.1	carbon-monoxide dehydrogenase catalytic subunit [Desulfitobacterium hafniense]	0	-	747	-	635	F	F-1	type II		H	H	C	C	C	C	C	K	none	none
WP_018211699.1	carbon-monoxide dehydrogenase catalytic subunit [Desulfitobacterium hafniense]	0	-	599	-	672	F	F-1	type II		H	H	C	C	C	C	C	K	none	none
WP_018307042.1	carbon-monoxide dehydrogenase catalytic subunit [Desulfitobacterium hafniense]	0	-	751	-	635	F	F-1	type II		H	H	C	C	C	C	C	K	none	none
WP_019851033.1	carbon-monoxide dehydrogenase catalytic subunit [Desulfitobacterium sp. PCE1]	0	-	754	-	635	F	F-1	type II		H	H	C	C	C	C	C	K	none	none
WP_021167176.1	MULTISPECIES: carbon-monoxide dehydrogenase catalytic subunit [Sporomusa]	0	-	598	-	645	F	F-1	type II		H	H	C	C	C	C	C	K	none	none
WP_022587816.1	carbon-monoxide dehydrogenase catalytic subunit [Caldanaerobacter subterraneus]	0	-	902	-	644	F	F-1	type II		H	H	C	C	C	C	C	K	none	none
WP_025774684.1	carbon-monoxide dehydrogenase catalytic subunit [Moorella thermoacetica]	0	0.000695	626	54.7	674	F	F-1	type II		H	H	C	C	C	C	C	K	none	none
WP_026184184.1	carbon-monoxide dehydrogenase catalytic subunit [Desulfitobacterium hafniense]	0	-	674	-	635	F	F-1	type II		H	H	C	C	C	C	C	K	none	none
WP_026841398.1	carbon-monoxide dehydrogenase catalytic subunit [Geobacter bremensis]	0	-	742	-	635	F	F-1	type II		H	H	C	C	C	C	C	K	none	none
WP_027356293.1	carbon-monoxide dehydrogenase catalytic subunit [Desulfotomaculum thermocisternum]	0	-	613	-	671	F	F-1	type II		H	H	C	C	C	C	C	K	none	none
WP_027357260.1	carbon-monoxide dehydrogenase catalytic subunit [Desulfotomaculum thermocisternum]	0	-	612	-	673	F	F-1	type II		H	H	C	C	C	C	C	K	none	none
WP_027365283.1	carbon-monoxide dehydrogenase catalytic subunit [Desulfotomaculum alcoholivorax]	0	-	597	-	673	F	F-1	type II		H	H	C	C	C	C	C	K	none	none
WP_027365451.1	carbon-monoxide dehydrogenase catalytic subunit [Desulfotomaculum alcoholivorax]	0	-	779	-	633	F	F-1	type II		H	H	C	C	C	C	C	K	none	none
WP_027365921.1	carbon-monoxide dehydrogenase catalytic subunit [Desulfotomaculum alcoholivorax]	0	-	605	-	672	F	F-1	type II		H	H	C	C	C	C	C	K	none	none
WP_027718666.1	carbon-monoxide dehydrogenase catalytic subunit [Desulfovirgula thermocuniculi]	0	-	629	-	671	F	F-1	type II		H	H	C	C	C	C	C	K	none	none
WP_027718779.1	carbon-monoxide dehydrogenase catalytic subunit [Desulfovirgula thermocuniculi]	0	-	607	-	673	F	F-1	type II		H	H	C	C	C	C	C	K	none	none
WP_028051453.1	carbon-monoxide dehydrogenase catalytic subunit [Carboxydothermus ferrireducens]	0	-	671	-	633	F	F-1	type II		H	H	C	C	C	C	C	K	none	none
WP_028051787.1	carbon-monoxide dehydrogenase catalytic subunit [Carboxydothermus ferrireducens]	0	-	1286	-	636	F	F-1	type II		H	H	C	C	C	C	C	K	none	none
WP_028052140.1	carbon-monoxide dehydrogenase catalytic subunit [Carboxydothermus ferrireducens]	0	-	635	-	670	F	F-1	type II		H	H	C	C	C	C	C	K	none	none
WP_028108799.1	carbon-monoxide dehydrogenase catalytic subunit [Ferrimonas futtsuensis]	0	-	713	-	636	F	F-1	type II		H	H	C	C	C	C	C	K	none	none
WP_028112262.1	carbon-monoxide dehydrogenase catalytic subunit [Ferrimonas kyonanensis]	0	-	679	-	636	F	F-1	type II		H	H	C	C	C	C	C	K	none	none
WP_028307219.1	carbon-monoxide dehydrogenase catalytic subunit [Desulfitibacter alkalitolerans]	0	-	603	-	673	F	F-1	type II		H	H	C	C	C	C	C	K	none	none
WP_028841912.1	carbon-monoxide dehydrogenase catalytic subunit [Thermodesulfobacterium hveragerdense]	0	-	580	-	651	F	F-1	type II		H	H	C	C	C	C	C	K	none	none
WP_034425146.1	carbon-monoxide dehydrogenase catalytic subunit [Clostridiales bacterium DRI-13]	0	-	760	-	636	F	F-1	type II		H	H	C	C	C	C	C	K	none	none
WP_034599076.1	carbon-monoxide dehydrogenase catalytic subunit [Desulfosporosinus sp. HMP52]	0	-	613	-	672	F	F-1	type II		H	H	C	C	C	C	C	K	none	none
WP_034601207.1	carbon-monoxide dehydrogenase catalytic subunit [Desulfosporosinus sp. HMP52]	4.87e-179	-	531	-	654	F	F-1	type II		H	H	C	C	C	C	C	K	none	none
WP_035106850.1	carbon-monoxide dehydrogenase catalytic subunit [Desulfovirgula thermocuniculi]	0	-	807	-	639	F	F-1	type II		H	H	C	C	C	C	C	K	none	none
WP_036603121.1	carbon-monoxide dehydrogenase catalytic subunit [Paenibacillus sophorae]	7.18e-175	-	521	-	645	F	F-1	type II		H	H	C	C	C	C	C	K	none	none
WP_036734796.1	carbon-monoxide dehydrogenase catalytic subunit [Paenibacillus zanthoxyli]	1.47e-172	-	514	-	643	F	F-1	type II		H	H	C	C	C	C	C	K	none	none
WP_036800850.1	carbon-monoxide dehydrogenase catalytic subunit [Photobacterium marinum]	0	-	711	-	636	F	F-1	type II		H	H	C	C	C	C	C	K	none	none
WP_038667915.1	carbon-monoxide dehydrogenase catalytic subunit [Pelosinus sp. UFO1]	5.04e-179	-	531	-	652	F	F-1	type II		H	H	C	C	C	C	C	K	none	none
WP_039743311.1	carbon-monoxide dehydrogenase catalytic subunit [Geobacter pickeringii]	0	-	741	-	635	F	F-1	type II		H	H	C	C	C	C	C	K	none	none
WP_039801459.1	carbon-monoxide dehydrogenase catalytic subunit [Azotobacter chroococcum]	0	-	570	-	632	F	F-1	type II		H	H	C	C	C	C	C	K	none	none
WP_041272665.1	carbon-monoxide dehydrogenase catalytic subunit [Desulfitobacterium hafniense]	0	-	676	-	635	F	F-1	type II		H	H	C	C	C	C	C	K	none	none
WP_042206728.1	carbon-monoxide dehydrogenase catalytic subunit [Paenibacillus durus]	6.42e-172	-	513	-	645	F	F-1	type II		H	H	C	C	C	C	C	K	none	none
WP_043814147.1	carbon-monoxide dehydrogenase catalytic subunit [Rubrivivax gelatinosus]	0	-	662	-	643	F	F-1	type II		H	H	C	C	C	C	C	K	none	none
WP_044665690.1	carbon-monoxide dehydrogenase catalytic subunit [Syntrophaceticus schinkii]	0	-	572	-	678	F	F-1	type II		H	H	C	C	C	C	C	K	none	none
WP_045572607.1	carbon-monoxide dehydrogenase catalytic subunit [Desulfosporosinus sp. I2]	0	-	686	-	635	F	F-1	type II		H	H	C	C	C	C	C	K	none	none
WP_045573906.1	carbon-monoxide dehydrogenase catalytic subunit [Desulfosporosinus sp. I2]	1.17e-175	-	523	-	649	F	F-1	type II		H	H	C	C	C	C	C	K	none	none
WP_045573983.1	carbon-monoxide dehydrogenase catalytic subunit [Desulfosporosinus sp. I2]	0	-	606	-	672	F	F-1	type II		H	H	C	C	C	C	C	K	none	none
WP_046483195.1	carbon-monoxide dehydrogenase catalytic subunit [Citrobacter amalonaticus]	0	-	705	-	636	F	F-1	type II		H	H	C	C	C	C	C	K	none	none
WP_046723208.1	carbon-monoxide dehydrogenase catalytic subunit [Paenibacillus durus]	4.17e-175	-	521	-	645	F	F-1	type II		H	H	C	C	C	C	C	K	none	none
WP_047808141.1	carbon-monoxide dehydrogenase catalytic subunit [Desulfosporosinus acididurans]	0	-	605	-	672	F	F-1	type II		H	H	C	C	C	C	C	K	none	none
WP_047827271.1	carbon-monoxide dehydrogenase catalytic subunit [Peptococcaceae bacterium CEB3]	0	-	662	-	635	F	F-1	type II		H	H	C	C	C	C	C	K	none	none
WP_047831762.1	carbon-monoxide dehydrogenase catalytic subunit [Peptococcaceae bacterium CEB3]	0	-	626	-	672	F	F-1	type II		H	H	C	C	C	C	C	K	none	none
WP_048090814.1	carbon-monoxide dehydrogenase catalytic subunit [Candidatus Methanoperedens nitroreducens]	5.4e-178	-	529	-	663	F	F-1	type II		H	H	C	C	C	C	C	K	none	none
WP_051503486.1	carbon-monoxide dehydrogenase catalytic subunit [Paenibacillus forsythiae]	2.08e-171	-	511	-	631	F	F-1	type II		H	H	C	C	C	C	C	K	none	none
WP_052216422.1	carbon-monoxide dehydrogenase catalytic subunit [Thermincola ferriacetica]	0	5.91e-07	620	64.7	672	F	F-1	type II		H	H	C	C	C	C	C	K	none	none
WP_052217207.1	carbon-monoxide dehydrogenase catalytic subunit [Thermincola ferriacetica]	0	-	656	-	635	F	F-1	type II		H	H	C	C	C	C	C	K	none	none
WP_052217746.1	carbon-monoxide dehydrogenase catalytic subunit [Thermincola ferriacetica]	0	-	728	-	636	F	F-1	type II		H	H	C	C	C	C	C	K	none	none
WP_053094770.1	carbon-monoxide dehydrogenase catalytic subunit [Moorella thermoacetica]	0	-	622	-	674	F	F-1	type II		H	H	C	C	C	C	C	K	none	none
WP_053104382.1	carbon monoxide dehydrogenase [Moorella thermoacetica]	0	-	625	-	674	F	F-1	type II		H	H	C	C	C	C	C	K	none	none
WP_054935861.1	carbon-monoxide dehydrogenase catalytic subunit [Moorella glycerini]	0	0.000469	617	55.5	674	F	F-1	type II		H	H	C	C	C	C	C	K	none	none
WP_057461179.1	carbon-monoxide dehydrogenase catalytic subunit [Pseudovibrio sp. POLY-S9]	0	-	645	-	637	F	F-1	type II		H	H	C	C	C	C	C	K	none	none
WP_058491382.1	carbon-monoxide dehydrogenase catalytic subunit [Desulfitobacterium hafniense]	0	-	601	-	672	F	F-1	type II		H	H	C	C	C	C	C	K	none	none
WP_062282242.1	carbon-monoxide dehydrogenase catalytic subunit [Moorella mulderi]	0	0.000469	618	55.5	674	F	F-1	type II		H	H	C	C	C	C	C	K	none	none
WP_066635919.1	carbon-monoxide dehydrogenase catalytic subunit [Desulfotomaculum intricatum]	0	-	580	-	673	F	F-1	type II		H	H	C	C	C	C	C	K	none	none
WP_066638216.1	carbon-monoxide dehydrogenase catalytic subunit [Desulfotomaculum intricatum]	0	-	581	-	673	F	F-1	type II		H	H	C	C	C	C	C	K	none	none
WP_066666681.1	carbon-monoxide dehydrogenase catalytic subunit [Desulfotomaculum copahuensis]	0	-	622	-	671	F	F-1	type II		H	H	C	C	C	C	C	K	none	none
WP_066669715.1	carbon-monoxide dehydrogenase catalytic subunit [Desulfotomaculum copahuensis]	0	-	851	-	634	F	F-1	type II		H	H	C	C	C	C	C	K	none	none
WP_066669964.1	carbon-monoxide dehydrogenase catalytic subunit [Desulfotomaculum copahuensis]	0	-	597	-	673	F	F-1	type II		H	H	C	C	C	C	C	K	none	none
WP_068724071.1	carbon-monoxide dehydrogenase catalytic subunit [Tepidibacillus decaturensis]	3.07e-180	-	534	-	644	F	F-1	type II		H	H	C	C	C	C	C	K	none	none
WP_068962549.1	carbon-monoxide dehydrogenase catalytic subunit [Desulfosporosinus sp. BG]	0	-	587	-	672	F	F-1	type II		H	H	C	C	C	C	C	K	none	none
WP_068963516.1	carbon-monoxide dehydrogenase catalytic subunit [Desulfosporosinus sp. BG]	1.17e-177	-	528	-	654	F	F-1	type II		H	H	C	C	C	C	C	K	none	none
WP_069365626.1	carbon-monoxide dehydrogenase catalytic subunit [Bacillus beveridgei]	0	-	538	-	650	F	F-1	type II		H	H	C	C	C	C	C	K	none	none
WP_071314578.1	carbon-monoxide dehydrogenase catalytic subunit [Anaerobacillus arseniciselenatis]	0	-	545	-	647	F	F-1	type II		H	H	C	C	C	C	C	K	none	none
WP_071541612.1	carbon-monoxide dehydrogenase catalytic subunit [Moorella thermoacetica]	0	0.000804	626	54.7	674	F	F-1	type II		H	H	C	C	C	C	C	K	none	none
WP_071554345.1	carbon-monoxide dehydrogenase catalytic subunit [Moorella thermoacetica]	0	0.000196	624	56.6	674	F	F-1	type II		H	H	C	C	C	C	C	K	none	none
WP_072772721.1	carbon-monoxide dehydrogenase catalytic subunit [Desulfitobacterium chlororespirans]	0	-	738	-	635	F	F-1	type II		H	H	C	C	C	C	C	K	none	none
WP_072774424.1	carbon-monoxide dehydrogenase catalytic subunit [Desulfitobacterium chlororespirans]	0	-	599	-	672	F	F-1	type II		H	H	C	C	C	C	C	K	none	none
WP_072775328.1	carbon-monoxide dehydrogenase catalytic subunit [Desulfitobacterium chlororespirans]	0	-	684	-	635	F	F-1	type II		H	H	C	C	C	C	C	K	none	none
WP_072867652.1	carbon-monoxide dehydrogenase catalytic subunit [Desulfotomaculum thermosubterraneum]	0	-	625	-	673	F	F-1	type II		H	H	C	C	C	C	C	K	none	none
WP_072867655.1	carbon-monoxide dehydrogenase catalytic subunit [Desulfotomaculum thermosubterraneum]	0	-	642	-	671	F	F-1	type II		H	H	C	C	C	C	C	K	none	none
WP_072911670.1	carbon-monoxide dehydrogenase catalytic subunit [Desulfotomaculum aeronauticum]	0	-	552	-	642	F	F-1	type II		H	H	C	C	C	C	C	K	none	none
WP_072913334.1	carbon-monoxide dehydrogenase catalytic subunit [Desulfotomaculum aeronauticum]	0	-	558	-	642	F	F-1	type II		H	H	C	C	C	C	C	K	none	none
WP_073029056.1	carbon-monoxide dehydrogenase catalytic subunit [Desulfosporosinus lacus]	0	-	623	-	672	F	F-1	type II		H	H	C	C	C	C	C	K	none	none
WP_073030705.1	carbon-monoxide dehydrogenase catalytic subunit [Desulfosporosinus lacus]	3.78e-178	-	530	-	654	F	F-1	type II		H	H	C	C	C	C	C	K	none	none
WP_073164905.1	carbon-monoxide dehydrogenase catalytic subunit [Desulfotomaculum australicum]	0	-	609	-	673	F	F-1	type II		H	H	C	C	C	C	C	K	none	none
WP_073167290.1	carbon-monoxide dehydrogenase catalytic subunit [Desulfotomaculum australicum]	0	-	611	-	671	F	F-1	type II		H	H	C	C	C	C	C	K	none	none
WP_073235586.1	carbon-monoxide dehydrogenase catalytic subunit [Desulfotomaculum putei]	0	-	563	-	642	F	F-1	type II		H	H	C	C	C	C	C	K	none	none
WP_073240185.1	carbon-monoxide dehydrogenase catalytic subunit [Desulfotomaculum putei]	0	-	746	-	636	F	F-1	type II		H	H	C	C	C	C	C	K	none	none
WP_075363142.1	carbon-monoxide dehydrogenase catalytic subunit [Desulfosporosinus sp. OL]	0	-	611	-	672	F	F-1	type II		H	H	C	C	C	C	C	K	none	none
WP_075364724.1	carbon-monoxide dehydrogenase catalytic subunit [Desulfosporosinus sp. OL]	1.73e-168	-	504	-	649	F	F-1	type II		H	H	C	C	C	C	C	K	none	none
WP_075364759.1	carbon-monoxide dehydrogenase catalytic subunit [Desulfosporosinus sp. OL]	0	-	669	-	635	F	F-1	type II		H	H	C	C	C	C	C	K	none	none
WP_075366373.1	carbon-monoxide dehydrogenase catalytic subunit [Desulfosporosinus sp. OL]	0	-	737	-	635	F	F-1	type II		H	H	C	C	C	C	C	K	none	none
WP_075516283.1	carbon-monoxide dehydrogenase catalytic subunit [Moorella thermoacetica]	0	-	627	-	674	F	F-1	type II		H	H	C	C	C	C	C	K	none	none
WP_075754449.1	carbon-monoxide dehydrogenase catalytic subunit [Sporomusa sphaeroides]	0	-	569	-	646	F	F-1	type II		H	H	C	C	C	C	C	K	none	none
WP_075858402.1	carbon-monoxide dehydrogenase catalytic subunit [Carboxydothermus pertinax]	0	-	676	-	633	F	F-1	type II		H	H	C	C	C	C	C	K	none	none
WP_075858965.1	carbon-monoxide dehydrogenase catalytic subunit [Carboxydothermus pertinax]	0	-	633	-	670	F	F-1	type II		H	H	C	C	C	C	C	K	none	none
WP_075859348.1	carbon-monoxide dehydrogenase catalytic subunit [Carboxydothermus pertinax]	0	-	1227	-	636	F	F-1	type II		H	H	C	C	C	C	C	K	none	none
WP_075864878.1	carbon-monoxide dehydrogenase catalytic subunit [Carboxydothermus islandicus]	0	-	608	-	670	F	F-1	type II		H	H	C	C	C	C	C	K	none	none
WP_075865383.1	carbon-monoxide dehydrogenase catalytic subunit [Carboxydothermus islandicus]	0	-	1226	-	636	F	F-1	type II		H	H	C	C	C	C	C	K	none	none
WP_075865517.1	carbon-monoxide dehydrogenase catalytic subunit [Carboxydothermus islandicus]	0	-	758	-	636	F	F-1	type II		H	H	C	C	C	C	C	K	none	none
WP_075866622.1	carbon-monoxide dehydrogenase catalytic subunit [Carboxydothermus islandicus]	0	-	671	-	633	F	F-1	type II		H	H	C	C	C	C	C	K	none	none
WP_078665807.1	carbon-monoxide dehydrogenase catalytic subunit [Carboxydocella sporoproducens]	0	0.000382	637	55.5	651	F	F-1	type II		H	H	C	C	C	C	C	K	none	none
WP_078665961.1	carbon-monoxide dehydrogenase catalytic subunit [Carboxydocella sporoproducens]	0	-	574	-	649	F	F-1	type II		H	H	C	C	C	C	C	K	none	none
WP_078665971.1	MULTISPECIES: carbon-monoxide dehydrogenase catalytic subunit [Carboxydocella]	0	-	757	-	636	F	F-1	type II		H	H	C	C	C	C	C	K	none	none
WP_078666160.1	carbon-monoxide dehydrogenase catalytic subunit [Carboxydocella sporoproducens]	0	-	571	-	630	F	F-1	type II		H	H	C	C	C	C	C	K	none	none
WP_078684193.1	carbon-monoxide dehydrogenase catalytic subunit [Desulfovibrio bizertensis]	0	-	702	-	635	F	F-1	type II		H	H	C	C	C	C	C	K	none	none
WP_078809145.1	carbon-monoxide dehydrogenase catalytic subunit [Selenihalanaerobacter shriftii]	0	-	653	-	640	F	F-1	type II		H	H	C	C	C	C	C	K	none	none
WP_079906174.1	MULTISPECIES: carbon-monoxide dehydrogenase catalytic subunit [Carboxydocella]	0	-	613	-	651	F	F-1	type II		H	H	C	C	C	C	C	K	none	none
WP_079907415.1	carbon-monoxide dehydrogenase catalytic subunit [Carboxydocella sp. JDF658]	0	-	570	-	630	F	F-1	type II		H	H	C	C	C	C	C	K	none	none
WP_079933059.1	carbon-monoxide dehydrogenase catalytic subunit [Carboxydocella sp. ULO1]	0	-	574	-	630	F	F-1	type II		H	H	C	C	C	C	C	K	none	none
WP_082349112.1	carbon-monoxide dehydrogenase catalytic subunit [Candidatus Kryptonium thompsoni]	0	-	574	-	656	F	F-1	type II		H	H	C	C	C	C	C	K	none	none
WP_082359536.1	carbon-monoxide dehydrogenase catalytic subunit [Candidatus Kryptonium thompsoni]	0	-	574	-	656	F	F-1	type II		H	H	C	C	C	C	C	K	none	none
WP_083479950.1	carbon-monoxide dehydrogenase catalytic subunit [Oxobacter pfennigii]	0	-	595	-	655	F	F-1	type II		H	H	C	C	C	C	C	K	none	none
WP_084019199.1	carbon-monoxide dehydrogenase catalytic subunit [Desulfuribacillus alkaliarsenatis]	0	-	541	-	641	F	F-1	type II		H	H	C	C	C	C	C	K	none	none
WP_084327079.1	carbon-monoxide dehydrogenase catalytic subunit [Desulfotomaculum thermocisternum]	0	-	1009	-	654	F	F-1	type II		H	H	C	C	C	C	C	K	none	none
WP_084576239.1	carbon-monoxide dehydrogenase catalytic subunit [Sporomusa malonica]	0	-	596	-	645	F	F-1	type II		H	H	C	C	C	C	C	K	none	none
WP_084665692.1	carbon-monoxide dehydrogenase catalytic subunit [Thermanaeromonas toyohensis]	0	-	627	-	674	F	F-1	type II		H	H	C	C	C	C	C	K	none	none
WP_088186988.1	carbon-monoxide dehydrogenase catalytic subunit [Desulfosporosinus sp. FKA]	0	-	639	-	635	F	F-1	type II		H	H	C	C	C	C	C	K	none	none
WP_088189061.1	carbon-monoxide dehydrogenase catalytic subunit [Desulfosporosinus sp. FKA]	0	-	606	-	672	F	F-1	type II		H	H	C	C	C	C	C	K	none	none
WP_088227727.1	carbon-monoxide dehydrogenase catalytic subunit [Desulfosporosinus sp. FKB]	0	-	608	-	672	F	F-1	type II		H	H	C	C	C	C	C	K	none	none
WP_088228393.1	carbon-monoxide dehydrogenase catalytic subunit [Desulfosporosinus sp. FKB]	0	-	659	-	635	F	F-1	type II		H	H	C	C	C	C	C	K	none	none
WP_088553696.1	carbon-monoxide dehydrogenase catalytic subunit [Calderihabitans maritimus]	0	-	589	-	636	F	F-1	type II		H	H	C	C	C	C	C	K	none	none
WP_088553704.1	carbon-monoxide dehydrogenase catalytic subunit [Calderihabitans maritimus]	0	-	745	-	636	F	F-1	type II		H	H	C	C	C	C	C	K	none	none
WP_088554466.1	carbon-monoxide dehydrogenase catalytic subunit [Calderihabitans maritimus]	0	-	535	-	626	F	F-1	type II		H	H	C	C	C	C	C	K	none	none
WP_089166978.1	carbon-monoxide dehydrogenase catalytic subunit [Azotobacter chroococcum]	0	-	569	-	632	F	F-1	type II		H	H	C	C	C	C	C	K	none	none
WP_089611869.1	carbon-monoxide dehydrogenase catalytic subunit [Dehalobacterium formicoaceticum]	0	-	653	-	675	F	F-1	type II		H	H	C	C	C	C	C	K	none	none
WP_089612555.1	carbon-monoxide dehydrogenase catalytic subunit [Dehalobacterium formicoaceticum]	0	-	922	-	634	F	F-1	type II		H	H	C	C	C	C	C	K	none	none
WP_089748701.1	MULTISPECIES: carbon-monoxide dehydrogenase catalytic subunit [Candidatus Frackibacter]	0	-	662	-	640	F	F-1	type II		H	H	C	C	C	C	C	K	none	none
WP_090364671.1	carbon-monoxide dehydrogenase catalytic subunit [Ferrimonas sediminum]	0	-	675	-	636	F	F-1	type II		H	H	C	C	C	C	C	K	none	none
WP_090619876.1	carbon-monoxide dehydrogenase catalytic subunit [Azotobacter beijerinckii]	0	-	570	-	632	F	F-1	type II		H	H	C	C	C	C	C	K	none	none
WP_090734753.1	carbon-monoxide dehydrogenase catalytic subunit [Azotobacter beijerinckii]	0	-	570	-	632	F	F-1	type II		H	H	C	C	C	C	C	K	none	none
WP_090902196.1	carbon-monoxide dehydrogenase catalytic subunit [Azotobacter beijerinckii]	0	-	570	-	632	F	F-1	type II		H	H	C	C	C	C	C	K	none	none
WP_090933623.1	carbon-monoxide dehydrogenase catalytic subunit [Pelosinus propionicus]	0	-	541	-	653	F	F-1	type II		H	H	C	C	C	C	C	K	none	none
WP_090937548.1	carbon-monoxide dehydrogenase catalytic subunit [Azotobacter beijerinckii]	0	-	568	-	632	F	F-1	type II		H	H	C	C	C	C	C	K	none	none
WP_092333055.1	carbon-monoxide dehydrogenase catalytic subunit [Desulfosporosinus hippei]	0	-	612	-	672	F	F-1	type II		H	H	C	C	C	C	C	K	none	none
WP_092334597.1	carbon-monoxide dehydrogenase catalytic subunit [Desulfosporosinus hippei]	4.22e-178	-	529	-	654	F	F-1	type II		H	H	C	C	C	C	C	K	none	none
WP_092350910.1	carbon-monoxide dehydrogenase catalytic subunit [Candidatus Chrysopegis kryptomonas]	0	-	589	-	656	F	F-1	type II		H	H	C	C	C	C	C	K	none	none
WP_092468368.1	carbon-monoxide dehydrogenase catalytic subunit [Desulfotomaculum arcticum]	0	-	614	-	672	F	F-1	type II		H	H	C	C	C	C	C	K	none	none
WP_092475071.1	carbon-monoxide dehydrogenase catalytic subunit [Desulfotomaculum arcticum]	0	-	601	-	673	F	F-1	type II		H	H	C	C	C	C	C	K	none	none
WP_092487373.1	carbon-monoxide dehydrogenase catalytic subunit [Desulfotomaculum geothermicum]	0	-	562	-	631	F	F-1	type II		H	H	C	C	C	C	C	K	none	none
WP_092487773.1	carbon-monoxide dehydrogenase catalytic subunit [Desulfotomaculum geothermicum]	0	-	614	-	673	F	F-1	type II		H	H	C	C	C	C	C	K	none	none
WP_092487873.1	carbon-monoxide dehydrogenase catalytic subunit [Desulfotomaculum geothermicum]	0	-	620	-	672	F	F-1	type II		H	H	C	C	C	C	C	K	none	none
WP_093174864.1	carbon-monoxide dehydrogenase catalytic subunit [Pseudovibrio sp. Tun.PSC04-5.I4]	0	-	657	-	637	F	F-1	type II		H	H	C	C	C	C	C	K	none	none
WP_093794981.1	carbon-monoxide dehydrogenase catalytic subunit [Sporomusa acidovorans]	0	-	585	-	646	F	F-1	type II		H	H	C	C	C	C	C	K	none	none
WP_094603622.1	carbon-monoxide dehydrogenase catalytic subunit [Sporomusa silvacetica]	0	-	814	-	640	F	F-1	type II		H	H	C	C	C	C	C	K	none	none
WP_094604816.1	carbon-monoxide dehydrogenase catalytic subunit [Sporomusa silvacetica]	0	-	588	-	646	F	F-1	type II		H	H	C	C	C	C	C	K	none	none
WP_096204196.1	carbon-monoxide dehydrogenase catalytic subunit [Candidatus Methanoperedens nitroreducens]	2.85e-160	-	484	-	680	F	F-1	type II		H	H	C	C	C	C	C	K	none	none
WP_096206837.1	carbon-monoxide dehydrogenase catalytic subunit [Candidatus Methanoperedens nitroreducens]	2.08e-177	-	527	-	651	F	F-1	type II		H	H	C	C	C	C	C	K	none	none
WP_096895272.1	carbon-monoxide dehydrogenase catalytic subunit [Candidatus Scalindua sp. husup-a2]	4.21e-149	-	455	-	658	F	F-1	type II		H	H	C	C	C	C	C	K	none	none
WP_097299662.1	carbon-monoxide dehydrogenase catalytic subunit, partial [Candidatus Methanoperedens sp. BLZ2]	5.73e-151	-	459	-	645	F	F-1	type II		H	H	C	C	C	C	C	K	none	none
WP_099326707.1	carbon-monoxide dehydrogenase catalytic subunit [Candidatus Kuenenia stuttgartiensis]	3.78e-152	-	463	-	658	F	F-1	type II		H	H	C	C	C	C	C	K	none	none
SCM76165.1	Carbon monoxide dehydrogenase [uncultured Pleomorphomonas sp.]	0	-	717	-	639	F	F-2	type II		H	H	C	C	C	C	C	K	none	none	a Cys3 motif at the N-terminus
WP_003250289.1	MULTISPECIES: carbon-monoxide dehydrogenase catalytic subunit [Bacillaceae]	0	-	955	-	650	F	F-2	type II		H	H	C	C	C	C	C	K	none	none	a Cys2 motif at the N-terminus
WP_011025912.1	carbon-monoxide dehydrogenase catalytic subunit [Caldanaerobacter subterraneus]	0	-	952	-	642	F	F-2	type II		H	H	C	C	C	C	C	K	none	none	a Cys2 motif at the N-terminus
WP_011389181.1	carbon monoxide dehydrogenase [Rhodospirillum rubrum]	0	-	714	-	639	F	F-2	type II		H	H	C	C	C	C	C	K	none	none	a Cys3 motif at the N-terminus
WP_011474899.1	carbon-monoxide dehydrogenase catalytic subunit [Rhodopseudomonas palustris]	0	-	730	-	663	F	F-2	type II		H	H	C	C	C	C	C	K	none	none	a Cys3 motif at the N-terminus
WP_012064843.1	carbon-monoxide dehydrogenase catalytic subunit [Alkaliphilus metalliredigens]	0	-	711	-	640	F	F-2	type II		H	H	C	C	C	C	C	K	none	none	a Cys2 motif at the N-terminus
WP_013400775.1	MULTISPECIES: carbon-monoxide dehydrogenase catalytic subunit [Bacillaceae]	0	-	954	-	641	F	F-2	type II		H	H	C	C	C	C	C	K	none	none	a Cys2 motif at the N-terminus
WP_015392198.1	carbon-monoxide dehydrogenase catalytic subunit [Clostridium saccharoperbutylacetonicum]	0	-	706	-	640	F	F-2	type II		H	H	C	C	C	C	C	K	none	none	a Cys2 motif at the N-terminus
WP_015614757.1	carbon-monoxide dehydrogenase catalytic subunit [Clostridium pasteurianum]	0	-	686	-	640	F	F-2	type II		H	H	C	C	C	C	C	K	none	none	a Cys2 motif at the N-terminus
WP_022856204.1	carbon-monoxide dehydrogenase catalytic subunit [Thermodesulfobacterium thermophilum]	0	-	967	-	642	F	F-2	type II		H	H	C	C	C	C	C	K	none	none	a Cys2 motif at the N-terminus
WP_026477206.1	carbon-monoxide dehydrogenase catalytic subunit [Alkaliphilus transvaalensis]	0	-	693	-	640	F	F-2	type II		H	H	C	C	C	C	C	K	none	none	a Cys2 motif at the N-terminus
WP_054936715.1	carbon-monoxide dehydrogenase catalytic subunit [Moorella glycerini]	0	-	974	-	644	F	F-2	type II		H	H	C	C	C	C	C	K	none	none	a Cys2 motif at the N-terminus
WP_075516371.1	carbon-monoxide dehydrogenase catalytic subunit [Moorella thermoacetica]	0	-	972	-	644	F	F-2	type II		H	H	C	C	C	C	C	K	none	none	a Cys2 motif at the N-terminus
WP_078809180.1	carbon-monoxide dehydrogenase catalytic subunit [Selenihalanaerobacter shriftii]	0	-	669	-	640	F	F-2	type II		H	H	C	C	C	C	C	K	none	none	a Cys2 motif at the N-terminus
WP_084664092.1	carbon-monoxide dehydrogenase catalytic subunit [Thermanaeromonas toyohensis]	0	-	974	-	642	F	F-2	type II		H	H	C	C	C	C	C	K	none	none	a Cys2 motif at the N-terminus
WP_089748731.1	MULTISPECIES: carbon-monoxide dehydrogenase catalytic subunit [Candidatus Frackibacter]	0	-	704	-	641	F	F-2	type II		H	H	C	C	C	C	C	K	none	none	a Cys2 motif at the N-terminus
WP_100079582.1	carbon-monoxide dehydrogenase catalytic subunit [Pleomorphomonas sp. SVCO-16]	0	-	717	-	639	F	F-2	type II		H	H	C	C	C	C	C	K	none	none	a Cys3 motif at the N-terminus
KPJ97998.1	carbon monoxide dehydrogenase [Nitrospira bacterium SG8_35_4]	0	0.000308	556	55.8	619	F	others	type III		H	H	C	C	C	C	C	K	none	none
KQC15557.1	hypothetical protein APR56_13840 [Methanosaeta sp. SDB]	1.36e-124	-	391	-	626	F	others	substitution		H	H	C	C	C	C	C	K	none	none
OGS41472.1	carbon-monoxide dehydrogenase catalytic subunit [Euryarchaeota archaeon RBG_16_62_10]	0	-	622	-	1275	F	others	type II		H	H	C	C	C	C	C	K	none	none	a Cys3 motif at the N-terminus	fused with ACDS beta subunit at the C-terminus
OGS44063.1	carbon-monoxide dehydrogenase catalytic subunit, partial [Euryarchaeota archaeon RBG_13_57_23]	0	-	606	-	989	F	others	type II		H	H	C	C	C	C	C	K	none	none	a Cys3 motif at the N-terminus	fused with ACDS beta subunit at the C-terminus
PHP45600.1	carbon-monoxide dehydrogenase catalytic subunit [Methanosarcinales archaeon ex4572_44]	1.06e-138	-	427	-	627	F	others	substitution		H	H	C	C	C	C	C	K	none	none
PIU75765.1	carbon-monoxide dehydrogenase catalytic subunit [Candidatus Pacearchaeota archaeon CG06_land_8_20_14_3_00_35_12]	1.58e-167	-	505	-	732	F	others	type II		H	H	C	C	C	C	C	K	none	none		fused with FtrB-like domain at the N-terminus
OGP75751.1	hypothetical protein A2V86_11385 [Deltaproteobacteria bacterium RBG_16_49_23]	1.3e-75	-	261	-	561	G	G-1	type III		Y	H	T	C	C	C	C	K	none	none
