# Supplementary material for: Structural and Phylogenetic Diversity of Anaerobic Carbon-Monoxide Dehydrogenases
Source: Front Microbiol. 2019 Jan 17;9:3353. doi: 10.3389/fmicb.2018.03353 (PMC6344411; doi:10.3389/fmicb.2018.03353)
Supplement: Supplementary file 3 [file Table_3.XLSX]

## Sheet: Supplementary Table 3
Supplementary Table 3. A summary for structural prediction of structural groups of Ni-CODHs using SWISS-MODEL.
Structural group	NCBI protein ID	known structure (PDB)	template (PDB)	GMQE	QMEAN Z-score	Seq Identity	Oligo-state	QSQE	Range	Coverage
A-1	WP_011305243.1	3CF4	-	-	-	-	-	-	-	-
A-2	WP_010878596.1	-	3CF4	0.76	-1.04	48.02	homo-dimer	0.59	34 - 786	0.97
A-3	OGW06734.1	-	3CF4	0.74	-2.24	38.49	homo-dimer	0.65	1 - 649	0.99
A-4	OIP92259.1	-	3CF4	0.59	-3.48	27.46	homo-dimer	0.26	47 - 781	0.87
A-5	ODS42986.1	-	3CF4	0.61	-4.39	42.82	homo-dimer	0.63	34 - 886	0.85
A-6	OIP30420.1	-	3CF4	0.63	-3.36	33.42	homo-dimer	0.4	50 - 791	0.88
B-1	WP_026514536.1	-	4UDY	0.66	-1.72	34.98	homo-dimer	0.68	84 - 702	0.87
B-2	WP_015485077.1	-	4UDY	0.71	-1.79	35.47	homo-dimer	0.76	47 - 665	0.92
B-3	WP_012645460.1	-	4UDY	0.69	-2.32	34.98	homo-dimer	0.73	16 - 634	0.9
B-4	WP_011393470.1	-	4UDY	0.73	-0.95	37.11	homo-dimer	0.85	21 - 654	0.93
C-1	WP_039226206.1	-	4UDY	0.7	-2.64	29.54	homo-dimer	0.7	10 - 631	0.96
C-2	WP_013237576.1	-	4UDY	0.71	-3.16	30.53	homo-dimer	0.72	4 - 626	0.97
C-3	WP_010870233.1	-	4UDY	0.74	-1.6	34.43	homo-dimer	0.78	3 - 624	0.98
C-4	WP_044921150.1	-	4UDY	0.69	-2.07	30.54	homo-dimer	0.72	3 - 647	0.93
D-1	WP_011342982.1	-	4UDY	0.72	-2.57	31.69	homo-dimer	0.72	5 - 629	0.97
D-2	WP_015926279.1	-	4UDY	0.65	-2.07	33.22	homo-dimer	0.7	84 - 710	0.86
D-3	WP_079933214.1	-	4UDY	0.73	-1.4	38.59	homo-dimer	0.79	30 - 649	0.94
D-4	WP_096205957.1	-	4UDY	0.74	-2.41	38.93	homo-dimer	0.86	18 - 642	0.96
E-1	WP_012571978.1	-	4UDY	0.79	-0.65	48.23	homo-dimer	0.99	4 - 630	0.99
E-2	WP_010939375.1	-	4UDY	0.78	-1.14	46.74	homo-dimer	0.93	10 - 628	0.98
E-3	WP_088535808.1	-	4UDY	0.77	-1.57	46.12	homo-dimer	0.88	8 - 640	0.97
F-1	WP_011343033.1	4UDY	-	-	-	-	-	-	-
F-2	WP_011389181.1	1JQK	-	-	-	-	-	-	-
G-1	OGP75751.1	-	4UDY	0.72	-2.48	32.06	homo-dimer	0.68	6 - 560	0.98
