# Supplementary material for: Structural and Phylogenetic Diversity of Anaerobic Carbon-Monoxide Dehydrogenases
Source: Front Microbiol. 2019 Jan 17;9:3353. doi: 10.3389/fmicb.2018.03353 (PMC6344411; doi:10.3389/fmicb.2018.03353)
Supplement: Supplementary file 4 [file Table_4.XLSX]

## Sheet: Supplementary Table 4
Supplementary Table 4. The list of COGs in Ni-CODH-containing genomic contexts.
COGs	Definition	p-value	FDR	No. of COGs in all Ni-CODH-containing directons	No. of COGs in all Ni-CODH-containing genomic loci	No. of genomic loci with each COG
Significantly enriched COGs (FDR < 0.05)
COG3640	CO dehydrogenase nickel-insertion accessory protein CooC1 [Posttranslational modification, protein turnover, chaperones].	2.2e-16	5.61805e-15	969	1078	791	Metallochaperone
COG1614	CO dehydrogenase/acetyl-CoA synthase beta subunit [Energy production and conversion].	2.2e-16	5.61805e-15	627	647	610	WLP
COG1456	CO dehydrogenase/acetyl-CoA synthase gamma subunit (corrinoid Fe-S protein) [Energy production and conversion].	2.2e-16	5.61805e-15	497	546	541	WLP
COG2069	CO dehydrogenase/acetyl-CoA synthase delta subunit (corrinoid Fe-S protein) [Energy production and conversion].	2.2e-16	5.61805e-15	481	536	534	WLP
COG1251	NAD(P)H-nitrite reductase, large subunit [Energy production and conversion].	2.2e-16	5.61805e-15	384	398	394	FNOR
COG1410	Methionine synthase I, cobalamin-binding domain [Amino acid transport and metabolism].	2.2e-16	5.61805e-15	338	370	366	WLP
COG0437	Fe-S-cluster-containing dehydrogenase component [Energy production and conversion].	2.2e-16	5.61805e-15	363	367	357	CooF
COG3894	Uncharacterized 2Fe-2 and 4Fe-4S clusters-containing protein, contains DUF4445 domain [Function unknown].	2.2e-16	5.61805e-15	270	313	309	WLP
COG1142	Fe-S-cluster-containing hydrogenase component 2 [Energy production and conversion].	2.2e-16	5.61805e-15	254	258	254	CooF
COG1880	CO dehydrogenase/acetyl-CoA synthase epsilon subunit [Energy production and conversion].	2.2e-16	5.61805e-15	219	223	223	WLP
COG0190	5,10-methylene-tetrahydrofolate dehydrogenase/Methenyl tetrahydrofolate cyclohydrolase [Coenzyme transport and metabolism].	2.2e-16	5.61805e-15	157	220	220	WLP
COG1959	DNA-binding transcriptional regulator, IscR family [Transcription].	2.2e-16	5.61805e-15	203	215	215	Transcription factor
COG2759	Formyltetrahydrofolate synthetase [Nucleotide transport and metabolism].	2.2e-16	5.61805e-15	140	203	200	WLP
COG0685	5,10-methylenetetrahydrofolate reductase [Amino acid transport and metabolism].	2.2e-16	5.61805e-15	174	185	182	WLP
COG3404	Formiminotetrahydrofolate cyclodeaminase [Amino acid transport and metabolism].	2.2e-16	5.61805e-15	124	179	179	WLP
COG0664	cAMP-binding domain of CRP or a regulatory subunit of cAMP-dependent protein kinases [Signal transduction mechanisms].	2.2e-16	5.61805e-15	144	175	174	Transcription factor
COG0600	ABC-type nitrate/sulfonate/bicarbonate transport system, permease component [Inorganic ion transport and metabolism].	2.2e-16	5.61805e-15	150	169	159	ABCT
COG1116	ABC-type nitrate/sulfonate/bicarbonate transport system, ATPase component [Inorganic ion transport and metabolism].	2.2e-16	5.61805e-15	152	170	158	ABCT
COG0715	ABC-type nitrate/sulfonate/bicarbonate transport system, periplasmic component [Inorganic ion transport and metabolism].	2.2e-16	5.61805e-15	150	165	156	ABCT
COG1143	Formate hydrogenlyase subunit 6/NADH:ubiquinone oxidoreductase 23 kD subunit (chain I) [Energy production and conversion].	2.2e-16	5.61805e-15	41	104	104	ECH
COG0280	Phosphotransacetylase [Energy production and conversion].	2.2e-16	5.61805e-15	37	97	97	WLP
COG0375	Hydrogenase maturation metallochaperone HypA/HybF, involved in Ni insertion [Posttranslational modification, protein turnover, chaperones].	2.2e-16	5.61805e-15	29	81	80	Metallochaperone
COG1905	NADH:ubiquinone oxidoreductase 24 kD subunit (chain E) [Energy production and conversion].	2.2e-16	5.61805e-15	69	85	79	Putative oxidoreductase
COG1894	NADH:ubiquinone oxidoreductase, NADH-binding 51 kD subunit (chain F) [Energy production and conversion].	2.2e-16	5.61805e-15	66	81	78	Putative oxidoreductase
COG1249	Pyruvate/2-oxoglutarate dehydrogenase complex, dihydrolipoamide dehydrogenase (E3) component or related enzyme [Energy production and conversion].	2.2e-16	5.61805e-15	74	76	76	Putative oxidoreductase
COG0509	Glycine cleavage system H protein (lipoate-binding) [Amino acid transport and metabolism].	2.2e-16	5.61805e-15	71	73	73	Putative oxidoreductase
COG0642	Signal transduction histidine kinase [Signal transduction mechanisms].	6.743e-07	1.1387e-05	49	78	71	Two component system
COG0378	Ni2+-binding GTPase involved in regulation of expression and maturation of urease and hydrogenase [Posttranslational modification, protein turnover, chaperones].	8.178e-05	0.00108384	14	67	67	Metallochaperone
COG1908	Coenzyme F420-reducing hydrogenase, delta subunit [Energy production and conversion].	2.2e-16	5.61805e-15	64	78	61	Putative oxidoreductase
COG1063	Threonine dehydrogenase or related Zn-dependent dehydrogenase [Amino acid transport and metabolism, General function prediction only].	0.001137	0.0101747	1	58	58	Putative oxidoreductase
COG2843	Poly-gamma-glutamate biosynthesis protein CapA/YwtB (capsule formation), metallophosphatase superfamily [Cell wall/membrane/envelope biogenesis].	2.2e-16	5.61805e-15	57	57	57	Unknown function
COG1148	Heterodisulfide reductase, subunit A (polyferredoxin) [Energy production and conversion].	2.2e-16	5.61805e-15	67	77	56	Putative oxidoreductase
COG0020	Undecaprenyl pyrophosphate synthase [Lipid transport and metabolism].	2.2e-16	5.61805e-15	48	54	54	Unknown function
COG0493	NADPH-dependent glutamate synthase beta chain or related oxidoreductase [Amino acid transport and metabolism, General function prediction only].	2.879e-10	6.27982e-09	37	52	52	Putative oxidoreductase
COG3383	Predicted molibdopterin-dependent oxidoreductase YjgC [General function prediction only].	2.2e-16	5.61805e-15	48	53	46	WLP
COG4624	Iron only hydrogenase large subunit, C-terminal domain [Energy production and conversion].	3.078e-14	7.49457e-13	38	54	46	Putative oxidoreductase
COG0745	DNA-binding response regulator, OmpR family, contains REC and winged-helix (wHTH) domain [Signal transduction mechanisms, Transcription].	0.005812	0.0368798	36	48	46	Two component system
COG1034	NADH dehydrogenase/NADH:ubiquinone oxidoreductase 75 kD subunit (chain G) [Energy production and conversion].	2.2e-16	5.61805e-15	40	45	45	Putative oxidoreductase
COG1150	Heterodisulfide reductase, subunit C [Energy production and conversion].	2.2e-16	5.61805e-15	33	44	44	Putative oxidoreductase
COG3260	Ni,Fe-hydrogenase III small subunit [Energy production and conversion].	2.2e-16	5.61805e-15	38	43	43	ECH
COG3261	Ni,Fe-hydrogenase III large subunit [Energy production and conversion].	2.2e-16	5.61805e-15	38	43	43	ECH
COG0650	Formate hydrogenlyase subunit 4 [Energy production and conversion].	2.2e-16	5.61805e-15	36	41	41	ECH
COG0651	Formate hydrogenlyase subunit 3/Multisubunit Na+/H+ antiporter, MnhD subunit [Energy production and conversion, Inorganic ion transport and metabolism].	2.2e-16	5.61805e-15	52	58	41	ECH
COG0840	Methyl-accepting chemotaxis protein [Cell motility, Signal transduction mechanisms].	0.0003827	0.00409493	21	42	40	Unknown function
COG1532	Predicted RNA-binding protein [General function prediction only].	2.2e-16	5.61805e-15	37	39	39	Metallochaperone
COG1149	MinD superfamily P-loop ATPase, contains an inserted ferredoxin domain [General function prediction only].	0.0007386	0.00716032	22	39	39	Unknown function
COG1856	Uncharacterized protein, radical SAM superfamily [General function prediction only].	2.2e-16	5.61805e-15	34	38	38	Unknown function
COG2048	Heterodisulfide reductase, subunit B [Energy production and conversion].	5.665e-13	1.31806e-11	24	36	36	Putative oxidoreductase
COG0426	Flavorubredoxin [Energy production and conversion].	0.004266	0.0280912	16	48	36	Putative oxidoreductase
COG5010	Flp pilus assembly protein TadD, contains TPR repeats [Intracellular trafficking, secretion, and vesicular transport, Extracellular structures].	2.2e-16	5.61805e-15	26	33	33	Unknown function
COG0031	Cysteine synthase [Amino acid transport and metabolism].	3.759e-08	7.15577e-07	25	30	29	Unknown function
COG1846	DNA-binding transcriptional regulator, MarR family [Transcription].	0.006529	0.0406595	12	30	29	Transcription factor
COG2207	AraC-type DNA-binding domain and AraC-containing proteins [Transcription].	4.052e-08	7.44288e-07	6	29	27	Transcription factor
COG1309	DNA-binding transcriptional regulator, AcrR family [Transcription].	2.124e-07	3.7692e-06	9	27	27	Transcription factor
COG0680	Ni,Fe-hydrogenase maturation factor [Energy production and conversion].	4.148e-13	9.87035e-12	24	25	25	ECH
COG0534	Na+-driven multidrug efflux pump [Defense mechanisms].	0.003351	0.023547	11	25	25	Unknown function
COG2197	DNA-binding response regulator, NarL/FixJ family, contains REC and HTH domains [Signal transduction mechanisms, Transcription].	0.006113	0.0385561	23	26	25	Two component system
COG1810	Uncharacterized conserved protein [Function unknown].	2.2e-16	5.61805e-15	20	27	23
COG1592	Rubrerythrin [Energy production and conversion].	8.821e-05	0.0011508	23	24	23
COG0852	NADH:ubiquinone oxidoreductase 27 kD subunit (chain C) [Energy production and conversion].	1.157e-11	2.5774e-10	17	21	21
COG2814	Predicted arabinose efflux permease, MFS family [Carbohydrate transport and metabolism].	0.001232	0.0108395	9	22	21
COG4585	Signal transduction histidine kinase [Signal transduction mechanisms].	0.0001037	0.00130812	17	21	20
COG0446	NADPH-dependent 2,4-dienoyl-CoA reductase, sulfur reductase, or a related oxidoreductase [Lipid transport and metabolism].	0.0007358	0.00716032	15	18	18
COG2226	Ubiquinone/menaquinone biosynthesis C-methylase UbiE [Coenzyme transport and metabolism].	2.191e-07	3.82329e-06	5	18	17
COG0011	Uncharacterized conserved protein YqgV, UPF0045/DUF77 family [Function unknown].	5.122e-07	8.79137e-06	13	17	17
COG1236	RNA processing exonuclease, beta-lactamase fold, Cft2 family [Translation, ribosomal structure and biogenesis].	8.885e-07	1.4766e-05	15	16	16
COG1719	Predicted hydrocarbon binding protein, contains 4VR domain [General function prediction only].	1.237e-08	2.49065e-07	12	15	15
COG2608	Copper chaperone CopZ [Inorganic ion transport and metabolism].	0.000346	0.00381328	14	15	15
COG0655	Multimeric flavodoxin WrbA [Energy production and conversion].	0.002619	0.0194475	6	15	15
COG0298	Hydrogenase maturation factor [Posttranslational modification, protein turnover, chaperones].	1.636e-05	0.000244699	12	13	13
COG1876	LD-carboxypeptidase LdcB, LAS superfamily [Cell wall/membrane/envelope biogenesis].	2.365e-05	0.00034391	11	13	13
COG0626	Cystathionine beta-lyase/cystathionine gamma-synthase [Amino acid transport and metabolism].	2.773e-05	0.000397717	14	17	13
COG0409	Hydrogenase maturation factor [Posttranslational modification, protein turnover, chaperones].	0.0002293	0.00272815	10	13	13
COG1035	Coenzyme F420-reducing hydrogenase, beta subunit [Energy production and conversion].	0.0008395	0.00785811	10	13	13
COG1168	Bifunctional PLP-dependent enzyme with beta-cystathionase and maltose regulon repressor activities [Amino acid transport and metabolism, General function prediction only].	0.001402	0.0119341	11	13	13
COG4237	Hydrogenase-4 membrane subunit HyfE [Energy production and conversion].	1.494e-09	3.19228e-08	11	12	12
COG0463	Glycosyltransferase involved in cell wall bisynthesis [Cell wall/membrane/envelope biogenesis].	3.545e-09	7.42323e-08	4	12	12
COG1773	Rubredoxin [Energy production and conversion].	0.0002721	0.00316148	14	16	12
COG3937	Polyhydroxyalkanoate synthesis regulator phasin [Secondary metabolites biosynthesis, transport and catabolism, Signal transduction mechanisms].	0.000301	0.00335263	7	12	12
COG1609	DNA-binding transcriptional regulator, LacI/PurR family [Transcription].	0.001896	0.0149257	5	12	12
COG2873	O-acetylhomoserine/O-acetylserine sulfhydrylase, pyridoxal phosphate-dependent [Amino acid transport and metabolism].	0.003149	0.022738	11	17	12
COG1131	ABC-type multidrug transport system, ATPase component [Defense mechanisms].	1.443e-08	2.85061e-07	8	13	11
COG3366	Uncharacterized protein [Function unknown].	2.141e-08	4.15116e-07	11	11	11
COG1941	Coenzyme F420-reducing hydrogenase, gamma subunit [Energy production and conversion].	7.338e-06	0.000116407	10	11	11
COG3259	Coenzyme F420-reducing hydrogenase, alpha subunit [Energy production and conversion].	9.105e-06	0.000142283	10	11	11
COG1009	NADH:ubiquinone oxidoreductase subunit 5 (chain L)/Multisubunit Na+/H+ antiporter, MnhA subunit [Energy production and conversion, Inorganic ion transport and metabolism].	7.34e-05	0.000998049	11	11	11
COG2033	Desulfoferrodoxin, superoxide reductase-like (SORL) domain [Energy production and conversion].	0.0002543	0.0029916	11	11	11
COG3005	Tetraheme cytochrome c subunit of nitrate or TMAO reductase [Energy production and conversion].	0.0007156	0.00706824	7	11	11
COG1113	L-asparagine transporter and related permeases [Amino acid transport and metabolism].	0.003714	0.0252504	6	11	11
COG1132	ABC-type multidrug transport system, ATPase and permease component [Defense mechanisms].	0.003808	0.0257224	13	20	11
COG1141	Ferredoxin [Energy production and conversion].	0.005042	0.0325863	9	11	11
COG2370	Hydrogenase/urease accessory protein HupE [Posttranslational modification, protein turnover, chaperones].	2.202e-15	5.48927e-14	8	10	10
COG2005	DNA-binding transcriptional regulator ModE (molybdenum-dependent) [Transcription].	1.304e-05	0.000197868	10	10	10
COG1028	NAD(P)-dependent dehydrogenase, short-chain alcohol dehydrogenase family [Lipid transport and metabolism, Secondary metabolites biosynthesis, transport and catabolism, General function prediction only].	0.0002186	0.00263074	7	10	10
COG0282	Acetate kinase [Energy production and conversion].	0.003713	0.0252504	9	10	10
COG1247	L-amino acid N-acyltransferase YncA [Amino acid transport and metabolism].	0.00401	0.0265726	8	10	10
COG1396	Transcriptional regulator, contains XRE-family HTH domain [Transcription].	2.114e-07	3.7692e-06	1	9	9
COG1029	Formylmethanofuran dehydrogenase subunit B [Energy production and conversion].	6.179e-06	9.95294e-05	9	9	9
COG1578	Uncharacterized conserved protein, contains ATP-grasp and redox domains [Function unknown].	3.053e-05	0.000431958	9	9	9
COG1153	Formylmethanofuran dehydrogenase subunit D [Energy production and conversion].	0.0001093	0.00136235	7	9	9
COG1512	Uncharacterized membrane protein YgcG, contains a TPM-fold domain [Function unknown].	0.000153	0.0018846	9	9	9
COG0596	Pimeloyl-ACP methyl ester carboxylesterase [Coenzyme transport and metabolism, General function prediction only].	0.002085	0.0161703	3	10	9
COG1191	DNA-directed RNA polymerase specialized sigma subunit [Transcription].	0.002796	0.0206156	3	11	9
COG0789	DNA-binding transcriptional regulator, MerR family [Transcription].	0.003467	0.0241573	6	9	9
COG1879	ABC-type sugar transport system, periplasmic component, contains N-terminal xre family HTH domain [Carbohydrate transport and metabolism].	0.005242	0.0334657	3	9	9
COG0438	Glycosyltransferase involved in cell wall bisynthesis [Cell wall/membrane/envelope biogenesis].	2.032e-12	4.62501e-11	4	8	8
COG1595	DNA-directed RNA polymerase specialized sigma subunit, sigma24 family [Transcription].	5.588e-09	1.14718e-07	1	8	8
COG3870	Uncharacterized protein YaaQ, DUF970 family [Function unknown].	9.497e-06	0.000146226	8	8	8
COG1454	Alcohol dehydrogenase, class IV [Energy production and conversion].	0.000282	0.00317477	1	8	8
COG0673	Predicted dehydrogenase [General function prediction only].	0.0004416	0.00457777	2	8	8
COG2200	EAL domain, c-di-GMP-specific phosphodiesterase class I (or its enzymatically inactive variant) [Signal transduction mechanisms].	0.0008406	0.00785811	2	8	8
COG1144	Pyruvate:ferredoxin oxidoreductase or related 2-oxoacid:ferredoxin oxidoreductase, delta subunit [Energy production and conversion].	0.002112	0.0162593	8	8	8
COG1704	Uncharacterized conserved protein [Function unknown].	0.002573	0.0192424	8	8	8
COG3935	DNA replication protein DnaD [Replication, recombination and repair].	0.003005	0.021987	8	8	8
COG2846	Iron-sulfur cluster repair protein YtfE, RIC family, contains ScdAN and hemerythrin domains [Posttranslational modification, protein turnover, chaperones].	8.045e-05	0.00107989	6	7	7
COG0456	Ribosomal protein S18 acetylase RimI and related acetyltransferases [Translation, ribosomal structure and biogenesis].	8.903e-05	0.0011508	5	7	7
COG0646	Methionine synthase I (cobalamin-dependent), methyltransferase domain [Amino acid transport and metabolism].	9.923e-05	0.001267	7	7	7
COG1310	Proteasome lid subunit RPN8/RPN11, contains Jab1/MPN domain metalloenzyme (JAMM) motif [Posttranslational modification, protein turnover, chaperones].	0.0006117	0.00615817	7	7	7
COG3585	Molybdopterin-binding protein [Coenzyme transport and metabolism].	0.0006846	0.00682644	7	7	7
COG0474	Magnesium-transporting ATPase (P-type) [Inorganic ion transport and metabolism].	0.001109	0.0100967	1	7	7
COG0488	ATPase components of ABC transporters with duplicated ATPase domains [General function prediction only].	0.001162	0.0103103	2	7	7
COG0395	ABC-type glycerol-3-phosphate transport system, permease component [Carbohydrate transport and metabolism].	0.001387	0.0119032	5	7	7
COG4887	Uncharacterized metal-binding protein, DUF1847 family [Function unknown].	0.002152	0.0164463	6	7	7
COG1015	Phosphopentomutase [Carbohydrate transport and metabolism].	0.004008	0.0265726	7	7	7
COG0531	Amino acid transporter [Amino acid transport and metabolism].	0.00517	0.0332085	3	9	7
COG1059	Thermostable 8-oxoguanine DNA glycosylase [Replication, recombination and repair, Defense mechanisms].	3.947e-08	7.37948e-07	6	6	6
COG1389	DNA topoisomerase VI, subunit B [Replication, recombination and repair].	4.113e-05	0.00056662	6	6	6
COG3189	Uncharacterized conserved protein YeaO, DUF488 family [Function unknown].	4.113e-05	0.00056662	6	6	6
COG0318	Acyl-CoA synthetase (AMP-forming)/AMP-acid ligase II [Lipid transport and metabolism, Secondary metabolites biosynthesis, transport and catabolism].	0.0003872	0.00409493	1	8	6
COG1615	Uncharacterized membrane protein, UPF0182 family [Function unknown].	0.001038	0.00953321	6	6	6
COG1320	Multisubunit Na+/H+ antiporter, MnhG subunit [Inorganic ion transport and metabolism].	0.001354	0.011716	6	6	6
COG1863	Multisubunit Na+/H+ antiporter, MnhE subunit [Inorganic ion transport and metabolism].	0.001468	0.0123951	6	6	6
COG2852	Very-short-patch-repair endonuclease [Replication, recombination and repair].	0.001579	0.0131374	4	6	6
COG2111	Multisubunit Na+/H+ antiporter, MnhB subunit [Inorganic ion transport and metabolism].	0.001607	0.0131938	6	6	6
COG1006	Multisubunit Na+/H+ antiporter, MnhC subunit [Inorganic ion transport and metabolism].	0.001815	0.0143962	6	6	6
COG1051	ADP-ribose pyrophosphatase YjhB, NUDIX family [Nucleotide transport and metabolism].	0.003312	0.0234302	1	6	6
COG0484	DnaJ-class molecular chaperone with C-terminal Zn finger domain [Posttranslational modification, protein turnover, chaperones].	0.003301	0.0234302	1	6	6
COG5583	Uncharacterized protein [Function unknown].	1.285e-06	2.10218e-05	6	6	5
COG1823	L-cystine uptake protein TcyP, sodium:dicarboxylate symporter family [Amino acid transport and metabolism].	0.0003769	0.00409493	5	5	5
COG1613	ABC-type sulfate transport system, periplasmic component [Inorganic ion transport and metabolism].	0.0004261	0.00446127	5	5	5
COG2244	Membrane protein involved in the export of O-antigen and teichoic acid [Cell wall/membrane/envelope biogenesis].	0.0008578	0.00794793	2	5	5
COG1175	ABC-type sugar transport system, permease component [Carbohydrate transport and metabolism].	0.001685	0.0135707	4	5	5
COG4208	ABC-type sulfate transport system, permease component [Inorganic ion transport and metabolism].	0.001781	0.0142344	4	5	5
COG1172	Ribose/xylose/arabinose/galactoside ABC-type transport system, permease component [Carbohydrate transport and metabolism].	0.003204	0.0229766	1	5	5
COG2128	Alkylhydroperoxidase family enzyme, contains CxxC motif [Inorganic ion transport and metabolism].	0.003484	0.0241573	4	5	5
COG1972	Nucleoside permease NupC [Nucleotide transport and metabolism].	0.003604	0.0248249	5	5	5
COG1036	Archaeal flavoprotein [Energy production and conversion].	0.004803	0.0312344	5	5	5
COG3262	Ni,Fe-hydrogenase III component G [Energy production and conversion].	1.703e-05	0.000251133	4	4	4
COG5653	Acetyltransferase involved in cellulose biosynthesis, CelD/BcsL family [Cell motility].	0.001252	0.0109237	4	4	4
COG0842	ABC-type multidrug transport system, permease component [Defense mechanisms].	0.001613	0.0131938	1	4	4
COG2388	Predicted acetyltransferase, GNAT superfamily [General function prediction only].	0.002319	0.0175942	4	4	4
COG1239	Mg-chelatase subunit ChlI [Coenzyme transport and metabolism].	0.003024	0.021987	6	7	4
COG3634	Alkyl hydroperoxide reductase subunit AhpF [Defense mechanisms].	0.004008	0.0265726	4	4	4
COG0119	Isopropylmalate/homocitrate/citramalate synthases [Amino acid transport and metabolism].	0.0005482	0.00562711	1	3	3
COG2410	Predicted nuclease (RNAse H fold) [General function prediction only].	0.0005922	0.00601974	3	3	3
COG0628	Predicted PurR-regulated permease PerM [General function prediction only].	0.0008218	0.00782204	1	3	3
COG2411	Uncharacterized protein [Function unknown].	0.002486	0.0187255	3	3	3
COG0402	Cytosine/adenosine deaminase or related metal-dependent hydrolase [Nucleotide transport and metabolism, General function prediction only].	0.006819	0.041997	1	3	3
COG1012	Acyl-CoA reductase or other NAD-dependent aldehyde dehydrogenase [Energy production and conversion].	0.001581	0.0131374	1	2	2
COG0621	tRNA A37 methylthiotransferase MiaB [Translation, ribosomal structure and biogenesis].	0.001658	0.0134568	1	2	2
COG5582	Uncharacterized protein YpiB, UPF0302 family [Function unknown].	0.001982	0.0154862	2	2	2
COG2899	Uncharacterized protein [Function unknown].	0.006264	0.0392719	2	2	2
COG0747	ABC-type transport system, periplasmic component [Amino acid transport and metabolism].	0.0001891	0.00230218	1	1	1
COG1173	ABC-type dipeptide/oligopeptide/nickel transport system, permease component [Amino acid transport and metabolism, Inorganic ion transport and metabolism].	0.0002778	0.00316148	1	1	1
COG0601	ABC-type dipeptide/oligopeptide/nickel transport system, permease component [Amino acid transport and metabolism, Inorganic ion transport and metabolism].	0.0002776	0.00316148	1	1	1
COG0444	ABC-type dipeptide/oligopeptide/nickel transport system, ATPase component [Amino acid transport and metabolism, Inorganic ion transport and metabolism].	0.0003862	0.00409493	1	1	1
COG0399	dTDP-4-amino-4,6-dideoxygalactose transaminase [Cell wall/membrane/envelope biogenesis].	0.0007784	0.00747692	1	1	1
COG1695	DNA-binding transcriptional regulator, PadR family [Transcription].	0.001124	0.0101451	1	1	1
COG1940	Sugar kinase of the NBD/HSP70 family, may contain an N-terminal HTH domain [Transcription, Carbohydrate transport and metabolism].	0.004516	0.0295516	1	1	1
COG0569	Trk K+ transport system, NAD-binding component [Inorganic ion transport and metabolism].	0.006563	0.0406595	1	1	1
Not significant (FDR > 0.05)
COG0791	Cell wall-associated hydrolase, NlpC family [Cell wall/membrane/envelope biogenesis].	0.008233	0.0504091	2
COG2136	rRNA maturation protein Rpf1, contains Brix/IMP4 (anticodon-binding) domain [Translation, ribosomal structure and biogenesis].	0.008354	0.0508525	3
COG2105	Uncharacterized conserved protein YtfP, gamma-glutamylcyclotransferase (GGCT)/AIG2-like family [General function prediction only].	0.008589	0.0519808	4
COG1215	Glycosyltransferase, catalytic subunit of cellulose synthase and poly-beta-1,6-N-acetylglucosamine synthase [Cell motility].	0.009084	0.0542843	1
COG0622	Predicted phosphodiesterase [General function prediction only].	0.009087	0.0542843	1
COG1344	Flagellin and related hook-associated protein FlgL [Cell motility].	0.009166	0.0542843	1
COG3448	CBS-domain-containing membrane protein [Signal transduction mechanisms].	0.009177	0.0542843	7
COG1082	Sugar phosphate isomerase/epimerase [Carbohydrate transport and metabolism].	0.00942	0.0551225	3
COG1969	Ni,Fe-hydrogenase I cytochrome b subunit [Energy production and conversion].	0.009424	0.0551225	4
COG0845	Multidrug efflux pump subunit AcrA (membrane-fusion protein) [Cell wall/membrane/envelope biogenesis, Defense mechanisms].	0.01045	0.0606797	4
COG4771	Outer membrane receptor for ferrienterochelin and colicins [Inorganic ion transport and metabolism].	0.01049	0.0606797	5
COG2895	Sulfate adenylyltransferase subunit 1, EFTu-like GTPase family [Inorganic ion transport and metabolism].	0.01089	0.0626474	4
COG2982	Uncharacterized protein involved in outer membrane biogenesis [Cell wall/membrane/envelope biogenesis].	0.01113	0.0636782	4
COG1473	Metal-dependent amidase/aminoacylase/carboxypeptidase [General function prediction only].	0.01154	0.0656651	2
COG2204	DNA-binding transcriptional response regulator, NtrC family, contains REC, AAA-type ATPase, and a Fis-type DNA-binding domains [Signal transduction mechanisms].	0.01188	0.0672106	16
COG0805	Sec-independent protein secretion pathway component TatC [Intracellular trafficking, secretion, and vesicular transport].	0.01194	0.0672106	7
COG0236	Acyl carrier protein [Lipid transport and metabolism, Secondary metabolites biosynthesis, transport and catabolism].	0.01287	0.0714619	1
COG0561	Hydroxymethylpyrimidine pyrophosphatase and other HAD family phosphatases [Coenzyme transport and metabolism, General function prediction only].	0.01289	0.0714619	3
COG1538	Outer membrane protein TolC [Cell wall/membrane/envelope biogenesis].	0.0129	0.0714619	1
COG1725	DNA-binding transcriptional regulator YhcF, GntR family [Transcription].	0.01319	0.0726838	1
COG2084	3-hydroxyisobutyrate dehydrogenase or related beta-hydroxyacid dehydrogenase [Lipid transport and metabolism].	0.01334	0.0731255	7
COG1180	Pyruvate-formate lyase-activating enzyme [Posttranslational modification, protein turnover, chaperones].	0.01351	0.0736717	4
COG0726	Peptidoglycan/xylan/chitin deacetylase, PgdA/CDA1 family [Carbohydrate transport and metabolism, Cell wall/membrane/envelope biogenesis].	0.01398	0.0758397	6
COG3864	Predicted metal-dependent peptidase [General function prediction only].	0.01554	0.0838663	5
COG0480	Translation elongation factor EF-G, a GTPase [Translation, ribosomal structure and biogenesis].	0.01572	0.0838663	2
COG1263	Phosphotransferase system IIC components, glucose/maltose/N-acetylglucosamine-specific [Carbohydrate transport and metabolism].	0.01573	0.0838663	2
COG1733	DNA-binding transcriptional regulator, HxlR family [Transcription].	0.01578	0.0838663	2
COG0513	Superfamily II DNA and RNA helicase [Replication, recombination and repair].	0.01623	0.0858223	2
COG1499	NMD protein affecting ribosome stability and mRNA decay [Translation, ribosomal structure and biogenesis].	0.01731	0.0910732	3
COG3618	Predicted metal-dependent hydrolase, TIM-barrel fold [General function prediction only].	0.01817	0.0944841	2
COG0111	Phosphoglycerate dehydrogenase or related dehydrogenase [Coenzyme transport and metabolism, General function prediction only].	0.01827	0.0944841	1
COG0690	Preprotein translocase subunit SecE [Intracellular trafficking, secretion, and vesicular transport].	0.01843	0.0944841	7
COG0465	ATP-dependent Zn proteases [Posttranslational modification, protein turnover, chaperones].	0.01845	0.0944841	1
COG1122	Energy-coupling factor transporter ATP-binding protein EcfA2 [Inorganic ion transport and metabolism, General function prediction only].	0.01846	0.0944841	4
COG0346	Catechol 2,3-dioxygenase or other lactoylglutathione lyase family enzyme [Secondary metabolites biosynthesis, transport and catabolism].	0.01858	0.0944841	1
COG0053	Divalent metal cation (Fe/Co/Zn/Cd) transporter [Inorganic ion transport and metabolism].	0.01859	0.0944841	1
COG0542	ATP-dependent Clp protease ATP-binding subunit ClpA [Posttranslational modification, protein turnover, chaperones].	0.01893	0.0957474	1
COG0583	DNA-binding transcriptional regulator, LysR family [Transcription].	0.01979	0.099616	15
COG4120	ABC-type uncharacterized transport system, permease component [General function prediction only].	0.02048	0.102596	6
COG0334	Glutamate dehydrogenase/leucine dehydrogenase [Amino acid transport and metabolism].	0.02199	0.108693	9
COG1653	ABC-type glycerol-3-phosphate transport system, periplasmic component [Carbohydrate transport and metabolism].	0.02213	0.108693	11
COG0281	Malic enzyme [Energy production and conversion].	0.02216	0.108693	9
COG3711	Transcriptional antiterminator [Transcription].	0.02222	0.108693	2
COG1129	ABC-type sugar transport system, ATPase component [Carbohydrate transport and metabolism].	0.0223	0.108693	2
COG1167	DNA-binding transcriptional regulator, MocR family, contains an aminotransferase domain [Transcription, Amino acid transport and metabolism].	0.02232	0.108693	2
COG0183	Acetyl-CoA acetyltransferase [Lipid transport and metabolism].	0.02244	0.108772	2
COG0765	ABC-type amino acid transport system, permease component [Amino acid transport and metabolism].	0.02255	0.108801	19
COG1196	Chromosome segregation ATPase [Cell cycle control, cell division, chromosome partitioning].	0.02347	0.112721	3
COG4260	Membrane protease subunit, stomatin/prohibitin family, contains C-terminal Zn-ribbon domain [Posttranslational modification, protein turnover, chaperones].	0.0237	0.112991	4
COG0730	Uncharacterized membrane protein YfcA [Function unknown].	0.02379	0.112991	3
COG1101	ABC-type uncharacterized transport system, ATPase component [General function prediction only].	0.02385	0.112991	6
COG0267	Ribosomal protein L33 [Translation, ribosomal structure and biogenesis].	0.02543	0.119051	7
COG0735	Fe2+ or Zn2+ uptake regulation protein [Inorganic ion transport and metabolism].	0.02547	0.119051	16
COG0388	Predicted amidohydrolase [General function prediction only].	0.02568	0.119051	1
COG1404	Serine protease, subtilisin family [Posttranslational modification, protein turnover, chaperones].	0.02581	0.119051	1
COG1011	FMN phosphatase YigB, HAD superfamily [Coenzyme transport and metabolism].	0.02599	0.119051	1
COG2414	Aldehyde:ferredoxin oxidoreductase [Energy production and conversion].	0.026	0.119051	1
COG0776	Bacterial nucleoid DNA-binding protein [Replication, recombination and repair].	0.02607	0.119051	1
COG0494	8-oxo-dGTP pyrophosphatase MutT and related house-cleaning NTP pyrophosphohydrolases, NUDIX family [Defense mechanisms].	0.02612	0.119051	1
COG1882	Pyruvate-formate lyase [Energy production and conversion].	0.02629	0.119051	1
COG1373	Predicted ATPase, AAA+ superfamily [General function prediction only].	0.02637	0.119051	1
COG4577	Carboxysome shell and ethanolamine utilization microcompartment protein CcmL/EutN [Secondary metabolites biosynthesis, transport and catabolism, Energy production and conversion].	0.02638	0.119051	1
COG0008	Glutamyl- or glutaminyl-tRNA synthetase [Translation, ribosomal structure and biogenesis].	0.02687	0.120742	1
COG1918	Fe2+ transport system protein FeoA [Inorganic ion transport and metabolism].	0.03078	0.137268	2
COG0303	Molybdopterin biosynthesis enzyme [Coenzyme transport and metabolism].	0.03081	0.137268	2
COG1960	Acyl-CoA dehydrogenase related to the alkylation response protein AidB [Lipid transport and metabolism].	0.0313	0.138861	5
COG0243	Anaerobic selenocysteine-containing dehydrogenase [Energy production and conversion].	0.03202	0.141455	3
COG0212	5-formyltetrahydrofolate cyclo-ligase [Coenzyme transport and metabolism].	0.03242	0.142621	7
COG1136	ABC-type lipoprotein export system, ATPase component [Cell wall/membrane/envelope biogenesis].	0.03287	0.143995	18
COG3883	Uncharacterized N-terminal domain of peptidoglycan hydrolase CwlO [Function unknown].	0.03592	0.156268	3
COG1118	ABC-type sulfate/molybdate transport systems, ATPase component [Inorganic ion transport and metabolism].	0.03597	0.156268	4
COG3920	Two-component sensor histidine kinase, HisKA and HATPase domains [Signal transduction mechanisms].	0.03622	0.156361	1
COG1253	Hemolysin or related protein, contains CBS domains [General function prediction only].	0.03629	0.156361	1
COG0568	DNA-directed RNA polymerase, sigma subunit (sigma70/sigma32) [Transcription].	0.03657	0.156921	1
COG0254	Ribosomal protein L31 [Translation, ribosomal structure and biogenesis].	0.03722	0.158795	7
COG1622	Heme/copper-type cytochrome/quinol oxidase, subunit 2 [Energy production and conversion].	0.03731	0.158795	3
COG0558	Phosphatidylglycerophosphate synthase [Lipid transport and metabolism].	0.03785	0.160441	1
COG0714	MoxR-like ATPase [General function prediction only].	0.03896	0.16448	15
COG5561	Predicted metal-binding protein [Function unknown].	0.03926	0.165081	4
COG0277	FAD/FMN-containing dehydrogenase [Energy production and conversion].	0.04104	0.171467	2
COG4591	ABC-type transport system, involved in lipoprotein release, permease component [Cell wall/membrane/envelope biogenesis].	0.04111	0.171467	5
COG1433	Predicted Fe-Mo cluster-binding protein, NifX family [Posttranslational modification, protein turnover, chaperones].	0.04127	0.171467	12
COG0619	Energy-coupling factor transporter transmembrane protein EcfT [Coenzyme transport and metabolism].	0.04226	0.174886	4
COG3552	Uncharacterized conserved protein, contains von Willebrand factor type A (vWA) domain [Function unknown].	0.04693	0.193448	3
COG0640	DNA-binding transcriptional regulator, ArsR family [Transcription].	0.04723	0.193921	7
COG1791	Acireductone dioxygenase (methionine salvage), cupin superfamily [Amino acid transport and metabolism].	0.04808	0.19664	1
COG2158	Uncharacterized protein, contains a Zn-finger-like domain [General function prediction only].	0.04931	0.200885	3
COG0235	Ribulose-5-phosphate 4-epimerase/Fuculose-1-phosphate aldolase [Carbohydrate transport and metabolism].	0.05122	0.204998	1
COG1077	Actin-like ATPase involved in cell morphogenesis [Cell cycle control, cell division, chromosome partitioning].	0.05126	0.204998	1
COG0310	ABC-type Co2+ transport system, permease component [Inorganic ion transport and metabolism].	0.05132	0.204998	9
COG1669	Predicted nucleotidyltransferase [General function prediction only].	0.05145	0.204998	1
COG4231	TPP-dependent indolepyruvate ferredoxin oxidoreductase, alpha subunit [Energy production and conversion].	0.05147	0.204998	1
COG0459	Chaperonin GroEL (HSP60 family) [Posttranslational modification, protein turnover, chaperones].	0.0515	0.204998	1
COG0527	Aspartokinase [Amino acid transport and metabolism].	0.05169	0.204998	1
COG1917	Cupin domain protein related to quercetin dioxygenase [General function prediction only].	0.05234	0.206792	12
COG0168	Trk-type K+ transport system, membrane component [Inorganic ion transport and metabolism].	0.05303	0.207629	1
COG2804	Type II secretory pathway ATPase GspE/PulE or T4P pilus assembly pathway ATPase PilB [Cell motility, Intracellular trafficking, secretion, and vesicular transport, Extracellular structures].	0.05314	0.207629	1
COG0524	Sugar or nucleoside kinase, ribokinase family [Carbohydrate transport and metabolism].	0.05338	0.207629	5
COG1742	Uncharacterized inner membrane protein YnfA, drug/metabolite transporter superfamily [General function prediction only].	0.05382	0.207629	3
COG3303	Formate-dependent nitrite reductase, periplasmic cytochrome c552 subunit [Inorganic ion transport and metabolism].	0.05382	0.207629	3
COG2002	Bifunctional DNA-binding transcriptional regulator of stationary/sporulation/toxin gene expression and antitoxin component of the YhaV-PrlF toxin-antitoxin module [Transcription, Defense mechanisms].	0.05384	0.207629	1
COG2199	GGDEF domain, diguanylate cyclase (c-di-GMP synthetase) or its enzymatically inactive variants [Signal transduction mechanisms].	0.05394	0.207629	15
COG2710	Nitrogenase molybdenum-iron protein, alpha and beta chains [Inorganic ion transport and metabolism].	0.05572	0.213527	4
COG0739	Murein DD-endopeptidase MepM and murein hydrolase activator NlpD, contain LysM domain [Cell wall/membrane/envelope biogenesis].	0.05588	0.213527	4
COG2271	Sugar phosphate permease [Carbohydrate transport and metabolism].	0.05656	0.215339	2
COG1943	REP element-mobilizing transposase RayT [Mobilome: prophages, transposons].	0.05678	0.215394	2
COG1278	Cold shock protein, CspA family [Transcription].	0.05719	0.216166	2
COG1775	Benzoyl-CoA reductase/2-hydroxyglutaryl-CoA dehydratase subunit, BcrC/BadD/HgdB [Secondary metabolites biosynthesis, transport and catabolism].	0.05758	0.216857	2
COG1802	DNA-binding transcriptional regulator, GntR family [Transcription].	0.05841	0.219195	2
COG1735	Predicted metal-dependent hydrolase, phosphotriesterase family [General function prediction only].	0.05891	0.220281	2
COG0555	ABC-type sulfate transport system, permease component [Inorganic ion transport and metabolism].	0.0629	0.234364	5
COG0413	Ketopantoate hydroxymethyltransferase [Coenzyme transport and metabolism].	0.0643	0.238731	6
COG0535	Radical SAM superfamily enzyme, MoaA/NifB/PqqE/SkfB family [General function prediction only].	0.06546	0.242179	11
COG2015	Alkyl sulfatase BDS1 and related hydrolases, metallo-beta-lactamase superfamily [Secondary metabolites biosynthesis, transport and catabolism].	0.06857	0.252792	2
COG3118	Negative regulator of GroEL, contains thioredoxin-like and TPR-like domains [Posttranslational modification, protein turnover, chaperones].	0.07104	0.259088	13
COG3245	Cytochrome c5 [Energy production and conversion].	0.07125	0.259088	1
COG0383	Alpha-mannosidase [Carbohydrate transport and metabolism].	0.07181	0.259088	4
COG0389	Nucleotidyltransferase/DNA polymerase involved in DNA repair [Replication, recombination and repair].	0.07183	0.259088	1
COG0024	Methionine aminopeptidase [Translation, ribosomal structure and biogenesis].	0.07186	0.259088	1
COG3344	Retron-type reverse transcriptase [Mobilome: prophages, transposons].	0.07191	0.259088	1
COG2865	Predicted transcriptional regulator, contains HTH domain [Transcription].	0.07201	0.259088	1
COG1181	D-alanine-D-alanine ligase and related ATP-grasp enzymes [Cell wall/membrane/envelope biogenesis, General function prediction only].	0.0726	0.260316	1
COG0226	ABC-type phosphate transport system, periplasmic component [Inorganic ion transport and metabolism].	0.07286	0.260356	1
COG0167	Dihydroorotate dehydrogenase [Nucleotide transport and metabolism].	0.0735	0.26175	1
COG3075	Anaerobic glycerol-3-phosphate dehydrogenase [Amino acid transport and metabolism].	0.07474	0.265264	2
COG1243	Histone acetyltransferase, component of the RNA polymerase elongator complex [Transcription, Chromatin structure and dynamics].	0.07528	0.266278	5
COG2233	Xanthine/uracil permease [Nucleotide transport and metabolism].	0.07578	0.267144	1
COG0115	Branched-chain amino acid aminotransferase/4-amino-4-deoxychorismate lyase [Amino acid transport and metabolism, Coenzyme transport and metabolism].	0.07665	0.269304	2
COG4447	Uncharacterized protein related to plant photosystem II stability/assembly factor [General function prediction only].	0.07711	0.270014	2
COG1032	Radical SAM superfamily enzyme YgiQ, UPF0313 family [General function prediction only].	0.07741	0.270161	29
COG0674	Pyruvate:ferredoxin oxidoreductase or related 2-oxoacid:ferredoxin oxidoreductase, alpha subunit [Energy production and conversion].	0.07767	0.270168	18
COG4215	ABC-type arginine transport system, permease component [Amino acid transport and metabolism].	0.07884	0.273329	1
COG0629	Single-stranded DNA-binding protein [Replication, recombination and repair].	0.07971	0.275434	2
COG1013	Pyruvate:ferredoxin oxidoreductase or related 2-oxoacid:ferredoxin oxidoreductase, beta subunit [Energy production and conversion].	0.08071	0.277972	14
COG5397	Uncharacterized protein [Function unknown].	0.08638	0.296524	1
COG4095	Sugar transporter, SemiSWEET family, contains PQ motif [Carbohydrate transport and metabolism].	0.08678	0.296924	2
COG0420	DNA repair exonuclease SbcCD nuclease subunit [Replication, recombination and repair].	0.08723	0.297491	8
COG4746	Uncharacterized protein [Function unknown].	0.08842	0.300571	2
COG4747	Uncharacterized conserved protein, contains tandem ACT domains [Function unknown].	0.08954	0.303393	5
COG1145	Ferredoxin [Energy production and conversion].	0.09134	0.308493	7
COG0213	Thymidine phosphorylase [Nucleotide transport and metabolism].	0.09221	0.31043	5
COG5542	Mannosyltransferase related to Gpi18 [Carbohydrate transport and metabolism].	0.09342	0.312933	2
COG3083	Membrane-anchored periplasmic protein YejM, alkaline phosphatase superfamily [Cell wall/membrane/envelope biogenesis].	0.09385	0.312933	1
COG3936	Membrane-bound acyltransferase YfiQ, involved in biofilm formation [Carbohydrate transport and metabolism].	0.09385	0.312933	1
COG5523	Uncharacterized membrane protein [Function unknown].	0.0942	0.313103	4
COG1146	NAD-dependent dihydropyrimidine dehydrogenase, PreA subunit [Nucleotide transport and metabolism].	0.09537	0.315989	10
COG0847	DNA polymerase III, epsilon subunit or related 3'-5' exonuclease [Replication, recombination and repair].	0.09595	0.316907	5
COG0419	DNA repair exonuclease SbcCD ATPase subunit [Replication, recombination and repair].	0.09787	0.320223	8
COG1348	Nitrogenase subunit NifH, an ATPase [Inorganic ion transport and metabolism].	0.0984	0.320223	7
COG0451	Nucleoside-diphosphate-sugar epimerase [Cell wall/membrane/envelope biogenesis].	0.0991	0.320223	11
COG0394	Protein-tyrosine-phosphatase [Signal transduction mechanisms].	0.1008	0.320223	1
COG1228	Imidazolonepropionase or related amidohydrolase [Secondary metabolites biosynthesis, transport and catabolism].	0.1008	0.320223	1
COG1633	Rubrerythrin [Inorganic ion transport and metabolism].	0.1008	0.320223	1
COG0176	Transaldolase [Carbohydrate transport and metabolism].	0.1009	0.320223	1
COG1533	DNA repair photolyase [Replication, recombination and repair].	0.1009	0.320223	1
COG1913	Predicted Zn-dependent protease [General function prediction only].	0.1011	0.320223	2
COG1192	Cellulose biosynthesis protein BcsQ [Cell motility].	0.1013	0.320223	3
COG2939	Carboxypeptidase C (cathepsin A) [Amino acid transport and metabolism].	0.1013	0.320223	1
COG0539	Ribosomal protein S1 [Translation, ribosomal structure and biogenesis].	0.1016	0.320223	1
COG2201	Chemotaxis response regulator CheB, contains REC and protein-glutamate methylesterase domains [Cell motility, Signal transduction mechanisms].	0.1019	0.320223	1
COG2232	Predicted ATP-dependent carboligase, ATP-grasp superfamily [General function prediction only].	0.1019	0.320223	2
COG0841	Multidrug efflux pump subunit AcrB [Defense mechanisms].	0.1023	0.320223	3
COG1234	Ribonuclease BN, tRNA processing enzyme [Translation, ribosomal structure and biogenesis].	0.1026	0.320223	1
COG3177	Fic family protein [Transcription].	0.1028	0.320223	1
COG2337	mRNA-degrading endonuclease, toxin component of the MazEF toxin-antitoxin module [Defense mechanisms].	0.1034	0.320223	1
COG1924	Activator of 2-hydroxyglutaryl-CoA dehydratase (HSP70-class ATPase domain) [Lipid transport and metabolism].	0.1035	0.320223	3
COG0204	1-acyl-sn-glycerol-3-phosphate acyltransferase [Lipid transport and metabolism].	0.104	0.320223	2
COG0370	Fe2+ transport system protein B [Inorganic ion transport and metabolism].	0.104	0.320223	3
COG0822	NifU homolog involved in Fe-S cluster formation [Posttranslational modification, protein turnover, chaperones].	0.104	0.320223	2
COG1053	Succinate dehydrogenase/fumarate reductase, flavoprotein subunit [Energy production and conversion].	0.1041	0.320223	2
COG1566	Multidrug resistance efflux pump [Defense mechanisms].	0.1044	0.320223	2
COG0679	Predicted permease [General function prediction only].	0.1046	0.320223	1
COG1321	Mn-dependent transcriptional regulator, DtxR family [Transcription].	0.1054	0.320738	1
COG0466	ATP-dependent Lon protease, bacterial type [Posttranslational modification, protein turnover, chaperones].	0.1059	0.320738	1
COG3063	Tfp pilus assembly protein PilF [Cell motility, Extracellular structures].	0.1059	0.320738	1
COG0187	DNA gyrase/topoisomerase IV, subunit B [Replication, recombination and repair].	0.1061	0.320738	1
COG0618	nanoRNase/pAp phosphatase, hydrolyzes c-di-AMP and oligoRNAs [Nucleotide transport and metabolism].	0.1063	0.320738	1
COG1502	Phosphatidylserine/phosphatidylglycerophosphate/cardiolipin synthase or related enzyme [Lipid transport and metabolism].	0.1081	0.325232	9
COG0613	Predicted metal-dependent phosphoesterase TrpH, contains PHP domain [General function prediction only].	0.1085	0.3255	2
COG0309	Hydrogenase maturation factor [Posttranslational modification, protein turnover, chaperones].	0.109	0.326066	7
COG1740	Ni,Fe-hydrogenase I small subunit [Energy production and conversion].	0.112	0.334085	5
COG3254	L-rhamnose mutarotase [Cell wall/membrane/envelope biogenesis].	0.1133	0.335691	2
COG0374	Ni,Fe-hydrogenase I large subunit [Energy production and conversion].	0.1135	0.335691	5
COG4681	Uncharacterized conserved protein YaeQ, suppresses RfaH defect [Function unknown].	0.1135	0.335691	1
COG0543	NAD(P)H-flavin reductase [Coenzyme transport and metabolism, Energy production and conversion].	0.1151	0.339464	5
COG3604	Transcriptional regulator containing GAF, AAA-type ATPase, and DNA-binding Fis domains [Transcription, Signal transduction mechanisms].	0.1158	0.340569	4
COG1675	Transcription initiation factor IIE, alpha subunit [Transcription].	0.1168	0.342548	2
COG2898	Lysylphosphatidylglycerol synthetase, C-terminal domain, DUF2156 family [Function unknown].	0.1186	0.346855	2
COG2217	Cation transport ATPase [Inorganic ion transport and metabolism].	0.1215	0.354235	16
COG1126	ABC-type polar amino acid transport system, ATPase component [Amino acid transport and metabolism].	0.1218	0.354235	13
COG1670	Protein N-acetyltransferase, RimJ/RimL family [Translation, ribosomal structure and biogenesis, Posttranslational modification, protein turnover, chaperones].	0.1224	0.354994	7
COG0589	Nucleotide-binding universal stress protein, UspA family [Signal transduction mechanisms].	0.1327	0.383804	16
COG0614	ABC-type Fe3+-hydroxamate transport system, periplasmic component [Inorganic ion transport and metabolism].	0.1338	0.385919	6
COG3945	Hemerythrin-like domain [General function prediction only].	0.1348	0.387735	3
COG0329	Dihydrodipicolinate synthase/N-acetylneuraminate lyase [Amino acid transport and metabolism, Cell wall/membrane/envelope biogenesis].	0.1362	0.390193	3
COG1902	2,4-dienoyl-CoA reductase or related NADH-dependent reductase, Old Yellow Enzyme (OYE) family [Energy production and conversion].	0.1364	0.390193	3
COG2014	Uncharacterized conserved protein, contains DUF4213 and DUF364 domains [Function unknown].	0.1386	0.391947	3
COG1598	Predicted nuclease of the RNAse H fold, HicB family [Defense mechanisms].	0.1409	0.391947	2
COG1968	Undecaprenyl pyrophosphate phosphatase [Lipid transport and metabolism].	0.1409	0.391947	7
COG5598	Trimethylamine:corrinoid methyltransferase [Coenzyme transport and metabolism].	0.1412	0.391947	1
COG0289	Dihydrodipicolinate reductase [Amino acid transport and metabolism].	0.1413	0.391947	1
COG1937	DNA-binding transcriptional regulator, FrmR family [Transcription].	0.1413	0.391947	1
COG0216	Protein chain release factor A [Translation, ribosomal structure and biogenesis].	0.1415	0.391947	6
COG0275	16S rRNA C1402 N4-methylase RsmH [Translation, ribosomal structure and biogenesis].	0.1416	0.391947	1
COG0460	Homoserine dehydrogenase [Amino acid transport and metabolism].	0.1416	0.391947	1
COG0177	Endonuclease III [Replication, recombination and repair].	0.1422	0.391947	1
COG5002	Signal transduction histidine kinase [Signal transduction mechanisms].	0.1422	0.391947	1
COG1366	Anti-anti-sigma regulatory factor (antagonist of anti-sigma factor) [Signal transduction mechanisms].	0.1424	0.391947	2
COG0595	mRNA degradation ribonuclease J1/J2 [Translation, ribosomal structure and biogenesis].	0.1431	0.391947	1
COG0007	Uroporphyrinogen-III methylase (siroheme synthase) [Coenzyme transport and metabolism].	0.1434	0.391947	6
COG0365	Acyl-coenzyme A synthetase/AMP-(fatty) acid ligase [Lipid transport and metabolism].	0.1437	0.391947	1
COG2104	Sulfur carrier protein ThiS (thiamine biosynthesis) [Coenzyme transport and metabolism].	0.1438	0.391947	6
COG2050	Acyl-coenzyme A thioesterase PaaI, contains HGG motif [Secondary metabolites biosynthesis, transport and catabolism].	0.1439	0.391947	1
COG2037	Formylmethanofuran:tetrahydromethanopterin formyltransferase [Energy production and conversion].	0.1443	0.391947	2
COG0698	Ribose 5-phosphate isomerase RpiB [Carbohydrate transport and metabolism].	0.1444	0.391947	1
COG3062	Cytoplasmic chaperone NapD for the signal peptide of periplasmic nitrate reductase NapAB [Posttranslational modification, protein turnover, chaperones].	0.1445	0.391947	1
COG2252	Xanthine/uracil/vitamin C permease, AzgA family [Nucleotide transport and metabolism].	0.1454	0.393369	1
COG0181	Porphobilinogen deaminase [Coenzyme transport and metabolism].	0.1466	0.395384	6
COG0058	Glucan phosphorylase [Carbohydrate transport and metabolism].	0.1469	0.395384	1
COG0666	Ankyrin repeat [Signal transduction mechanisms].	0.1474	0.395712	3
COG2853	ABC-type transporter Mla maintaining outer membrane lipid asymmetry, lipoprotein component MlaA [Cell wall/membrane/envelope biogenesis].	0.148	0.396307	2
COG2854	ABC-type transporter Mla maintaining outer membrane lipid asymmetry, periplasmic MlaC component [Lipid transport and metabolism].	0.1499	0.400371	2
COG1782	Predicted metal-dependent RNase, contains metallo-beta-lactamase and KH domains [General function prediction only].	0.1509	0.402016	2
COG0784	CheY chemotaxis protein or a CheY-like REC (receiver) domain [Signal transduction mechanisms].	0.1517	0.403122	7
COG3296	Uncharacterized conserved protein, Tic20 family [Function unknown].	0.1584	0.41986	1
COG0240	Glycerol-3-phosphate dehydrogenase [Energy production and conversion].	0.1604	0.424088	6
COG5263	Glucan-binding domain (YG repeat) [Carbohydrate transport and metabolism].	0.1628	0.429349	4
COG1854	S-ribosylhomocysteine lyase LuxS, autoinducer biosynthesis [Signal transduction mechanisms].	0.1669	0.439056	3
COG0740	ATP-dependent protease ClpP, protease subunit [Posttranslational modification, protein turnover, chaperones].	0.1683	0.441629	10
COG1606	ATP-utilizing enzyme, PP-loop superfamily [General function prediction only].	0.169	0.442358	6
COG3746	Phosphate-selective porin [Inorganic ion transport and metabolism].	0.1699	0.442501	1
COG4807	Uncharacterized conserved protein YehS, DUF1456 family [Function unknown].	0.1699	0.442501	1
COG4521	ABC-type taurine transport system, periplasmic component [Inorganic ion transport and metabolism].	0.1721	0.447118	1
COG4023	Preprotein translocase subunit Sec61beta [Intracellular trafficking, secretion, and vesicular transport].	0.1766	0.456802	1
COG1418	HD superfamily phosphodieaserase, includes HD domain of RNase Y [Translation, ribosomal structure and biogenesis, General function prediction only].	0.1767	0.456802	3
COG3631	Ketosteroid isomerase-related protein [General function prediction only].	0.1789	0.46135	1
COG1541	Phenylacetate-coenzyme A ligase PaaK, adenylate-forming domain family [Coenzyme transport and metabolism].	0.1849	0.475652	11
COG3572	Gamma-glutamylcysteine synthetase [Coenzyme transport and metabolism].	0.1878	0.478283	1
COG1305	Transglutaminase-like enzyme, putative cysteine protease [Posttranslational modification, protein turnover, chaperones].	0.1899	0.478283	8
COG0242	Peptide deformylase [Translation, ribosomal structure and biogenesis].	0.19	0.478283	2
COG4786	Flagellar basal body rod protein FlgG [Cell motility].	0.1903	0.478283	2
COG0057	Glyceraldehyde-3-phosphate dehydrogenase/erythrose-4-phosphate dehydrogenase [Carbohydrate transport and metabolism].	0.1906	0.478283	2
COG2755	Lysophospholipase L1 or related esterase [Amino acid transport and metabolism].	0.1906	0.478283	2
COG4694	Wobble nucleotide-excising tRNase [Translation, ribosomal structure and biogenesis].	0.1923	0.478283	1
COG0471	Di- and tricarboxylate transporter [Carbohydrate transport and metabolism].	0.1925	0.478283	2
COG1925	Phosphotransferase system, HPr and related phosphotransfer proteins [Signal transduction mechanisms, Carbohydrate transport and metabolism].	0.1927	0.478283	2
COG4175	ABC-type proline/glycine betaine transport system, ATPase component [Amino acid transport and metabolism].	0.1934	0.478283	2
COG4176	ABC-type proline/glycine betaine transport system, permease component [Amino acid transport and metabolism].	0.1934	0.478283	2
COG0443	Molecular chaperone DnaK (HSP70) [Posttranslational modification, protein turnover, chaperones].	0.194	0.478283	2
COG0502	Biotin synthase or related enzyme [Coenzyme transport and metabolism].	0.1942	0.478283	2
COG3437	Response regulator c-di-GMP phosphodiesterase, RpfG family, contains REC and HD-GYP domains [Signal transduction mechanisms].	0.1961	0.478283	2
COG3279	DNA-binding response regulator, LytR/AlgR family [Transcription, Signal transduction mechanisms].	0.1966	0.478283	17
COG0195	Transcription antitermination factor NusA, contains S1 and KH domains [Transcription].	0.1973	0.478283	1
COG1055	Na+/H+ antiporter NhaD or related arsenite permease [Inorganic ion transport and metabolism].	0.1973	0.478283	1
COG2508	DNA-binding transcriptional regulator, PucR family [Transcription].	0.1973	0.478283	1
COG0343	Queuine/archaeosine tRNA-ribosyltransferase [Translation, ribosomal structure and biogenesis].	0.1974	0.478283	1
COG0500	SAM-dependent methyltransferase [Secondary metabolites biosynthesis, transport and catabolism, General function prediction only].	0.1974	0.478283	2
COG1878	Kynurenine formamidase [Amino acid transport and metabolism].	0.1974	0.478283	1
COG0392	Uncharacterized membrane protein YbhN, UPF0104 family [Function unknown].	0.1975	0.478283	1
COG5421	Transposase [Mobilome: prophages, transposons].	0.1975	0.478283	1
COG0180	Tryptophanyl-tRNA synthetase [Translation, ribosomal structure and biogenesis].	0.1976	0.478283	1
COG1518	CRISPR/Cas system-associated endonuclease Cas1 [Defense mechanisms].	0.1976	0.478283	1
COG0461	Orotate phosphoribosyltransferase [Nucleotide transport and metabolism].	0.1978	0.478283	1
COG0441	Threonyl-tRNA synthetase [Translation, ribosomal structure and biogenesis].	0.1987	0.479352	1
COG0154	Asp-tRNAAsn/Glu-tRNAGln amidotransferase A subunit or related amidase [Translation, ribosomal structure and biogenesis].	0.1996	0.479795	1
COG0657	Acetyl esterase/lipase [Lipid transport and metabolism].	0.1998	0.479795	1
COG1020	Non-ribosomal peptide synthetase component F [Secondary metabolites biosynthesis, transport and catabolism].	0.2003	0.479895	1
COG0653	Preprotein translocase subunit SecA (ATPase, RNA helicase) [Intracellular trafficking, secretion, and vesicular transport].	0.2009	0.480234	1
COG1797	Cobyrinic acid a,c-diamide synthase [Coenzyme transport and metabolism].	0.2018	0.481286	1
COG1951	Tartrate dehydratase alpha subunit/Fumarate hydratase class I, N-terminal domain [Energy production and conversion].	0.2029	0.481479	1
COG0085	DNA-directed RNA polymerase, beta subunit/140 kD subunit [Transcription].	0.2031	0.481479	1
COG0009	tRNA A37 threonylcarbamoyladenosine synthetase subunit TsaC/SUA5/YrdC [Translation, ribosomal structure and biogenesis].	0.2035	0.481479	1
COG1209	dTDP-glucose pyrophosphorylase [Cell wall/membrane/envelope biogenesis].	0.2041	0.481479	1
COG0659	Sulfate permease or related transporter, MFS superfamily [Inorganic ion transport and metabolism].	0.2043	0.481479	5
COG0086	DNA-directed RNA polymerase, beta' subunit/160 kD subunit [Transcription].	0.2048	0.481479	1
COG0050	Translation elongation factor EF-Tu, a GTPase [Translation, ribosomal structure and biogenesis].	0.2051	0.481479	1
COG2081	Predicted flavoprotein YhiN [General function prediction only].	0.2056	0.481573	1
COG0711	FoF1-type ATP synthase, membrane subunit b or b' [Energy production and conversion].	0.2064	0.482368	1
COG1421	CRISPR/Cas system CSM-associated protein Csm2, small subunit [Defense mechanisms].	0.2098	0.488135	1
COG5551	CRISPR/Cas system endoribonuclease Cas6, RAMP superfamily [Defense mechanisms].	0.2098	0.488135	1
COG1158	Transcription termination factor Rho [Transcription].	0.2108	0.489374	5
COG2768	Uncharacterized Fe-S cluster protein [Function unknown].	0.2119	0.490839	7
COG3630	Na+-transporting methylmalonyl-CoA/oxaloacetate decarboxylase, gamma subunit [Energy production and conversion].	0.2162	0.499285	1
COG0476	Molybdopterin or thiamine biosynthesis adenylyltransferase [Coenzyme transport and metabolism].	0.2165	0.499285	7
COG2064	Pilus assembly protein TadC [Extracellular structures].	0.2184	0.50256	3
COG0590	tRNA(Arg) A34 adenosine deaminase TadA [Translation, ribosomal structure and biogenesis].	0.221	0.507428	7
COG0297	Glycogen synthase [Carbohydrate transport and metabolism].	0.2237	0.511841	5
COG0250	Transcription antitermination factor NusG [Transcription].	0.2239	0.511841	7
COG4720	Uncharacterized membrane protein [Function unknown].	0.2252	0.512802	5
COG3543	Uncharacterized protein [Function unknown].	0.2253	0.512802	2
COG2406	Protein distantly related to bacterial ferritins [General function prediction only].	0.229	0.520093	1
COG1104	Cysteine sulfinate desulfinase/cysteine desulfurase or related enzyme [Amino acid transport and metabolism].	0.2321	0.525993	3
COG0142	Geranylgeranyl pyrophosphate synthase [Coenzyme transport and metabolism].	0.2328	0.52644	3
COG1942	Phenylpyruvate tautomerase PptA, 4-oxalocrotonate tautomerase family [Secondary metabolites biosynthesis, transport and catabolism].	0.2363	0.533203	3
COG1240	Mg-chelatase subunit ChlD [Coenzyme transport and metabolism].	0.2384	0.536785	3
COG0228	Ribosomal protein S16 [Translation, ribosomal structure and biogenesis].	0.2416	0.540358	5
COG0336	tRNA G37 N-methylase TrmD [Translation, ribosomal structure and biogenesis].	0.2416	0.540358	5
COG1869	D-ribose pyranose/furanose isomerase RbsD [Carbohydrate transport and metabolism].	0.2423	0.540358	2
COG1354	Chromatin segregation and condensation protein Rec8/ScpA/Scc1, kleisin family [Replication, recombination and repair].	0.2426	0.540358	5
COG0778	Nitroreductase [Energy production and conversion].	0.2428	0.540358	13
COG0611	Thiamine monophosphate kinase [Coenzyme transport and metabolism].	0.2435	0.540358	3
COG4627	Predicted SAM-depedendent methyltransferase [General function prediction only].	0.2436	0.540358	1
COG0335	Ribosomal protein L19 [Translation, ribosomal structure and biogenesis].	0.2443	0.540766	5
COG3212	Uncharacterized membrane protein YkoI [Function unknown].	0.2463	0.542897	2
COG4115	Toxin component of the Txe-Axe toxin-antitoxin module, Txe/YoeB family [Defense mechanisms].	0.2463	0.542897	2
COG0344	Phospholipid biosynthesis protein PlsY, probable glycerol-3-phosphate acyltransferase [Lipid transport and metabolism].	0.2525	0.555394	5
COG3280	Maltooligosyltrehalose synthase [Carbohydrate transport and metabolism].	0.2539	0.557303	1
COG1472	Periplasmic beta-glucosidase and related glycosidases [Carbohydrate transport and metabolism].	0.2552	0.558984	2
COG2723	Beta-glucosidase/6-phospho-beta-glucosidase/beta-galactosidase [Carbohydrate transport and metabolism].	0.2567	0.559198	2
COG0834	ABC-type amino acid transport/signal transduction system, periplasmic component/domain [Amino acid transport and metabolism, Signal transduction mechanisms].	0.2569	0.559198	8
COG4656	Na+-translocating ferredoxin:NAD+ oxidoreductase RNF, RnfC subunit [Energy production and conversion].	0.2569	0.559198	2
COG0367	Asparagine synthetase B (glutamine-hydrolyzing) [Amino acid transport and metabolism].	0.2579	0.559658	2
COG2265	tRNA/tmRNA/rRNA uracil-C5-methylase, TrmA/RlmC/RlmD family [Translation, ribosomal structure and biogenesis].	0.2586	0.559658	2
COG1459	Type II secretory pathway, component PulF [Cell motility, Intracellular trafficking, secretion, and vesicular transport, Extracellular structures].	0.2594	0.559658	2
COG1301	Na+/H+-dicarboxylate symporter [Energy production and conversion].	0.2608	0.559658	2
COG1453	Predicted oxidoreductase of the aldo/keto reductase family [General function prediction only].	0.261	0.559658	2
COG1732	Periplasmic glycine betaine/choline-binding (lipo)protein of an ABC-type transport system (osmoprotectant binding protein) [Cell wall/membrane/envelope biogenesis].	0.2631	0.559658	3
COG5012	Methanogenic corrinoid protein MtbC1 [Energy production and conversion].	0.264	0.559658	6
COG4496	Predicted DNA-binding transcriptional regulator YerC, contains ArsR-like HTH domain [General function prediction only].	0.2646	0.559658	3
COG2180	Nitrate reductase assembly protein NarJ, required for insertion of molybdenum cofactor [Energy production and conversion, Inorganic ion transport and metabolism, Posttranslational modification, protein turnover, chaperones].	0.2661	0.559658	1
COG1024	Enoyl-CoA hydratase/carnithine racemase [Lipid transport and metabolism].	0.2678	0.559658	4
COG3169	Uncharacterized conserved protein, DUF486 family [Function unknown].	0.2681	0.559658	1
COG0457	Tetratricopeptide (TPR) repeat [General function prediction only].	0.269	0.559658	4
COG4105	Outer membrane protein assembly factor BamD, BamD/ComL family [Cell wall/membrane/envelope biogenesis].	0.2705	0.559658	2
COG0436	Aspartate/methionine/tyrosine aminotransferase [Amino acid transport and metabolism].	0.272	0.559658	12
COG2188	DNA-binding transcriptional regulator, GntR family [Transcription].	0.2724	0.559658	4
COG0077	Prephenate dehydratase [Amino acid transport and metabolism].	0.275	0.559658	1
COG0209	Ribonucleotide reductase alpha subunit [Nucleotide transport and metabolism].	0.275	0.559658	1
COG1080	Phosphoenolpyruvate-protein kinase (PTS system EI component in bacteria) [Carbohydrate transport and metabolism].	0.275	0.559658	1
COG4770	Acetyl/propionyl-CoA carboxylase, alpha subunit [Lipid transport and metabolism].	0.275	0.559658	1
COG1434	Uncharacterized SAM-binding protein YcdF, DUF218 family [General function prediction only].	0.2751	0.559658	1
COG1898	dTDP-4-dehydrorhamnose 3,5-epimerase or related enzyme [Cell wall/membrane/envelope biogenesis].	0.2755	0.559658	1
COG2212	Multisubunit Na+/H+ antiporter, MnhF subunit [Inorganic ion transport and metabolism].	0.2755	0.559658	2
COG2109	ATP:corrinoid adenosyltransferase [Coenzyme transport and metabolism].	0.2757	0.559658	1
COG0356	FoF1-type ATP synthase, membrane subunit a [Energy production and conversion].	0.2761	0.559658	1
COG0285	Folylpolyglutamate synthase/Dihydropteroate synthase [Coenzyme transport and metabolism].	0.2765	0.559658	1
COG0677	UDP-N-acetyl-D-mannosaminuronate dehydrogenase [Cell wall/membrane/envelope biogenesis].	0.2768	0.559658	1
COG2610	H+/gluconate symporter or related permease [Carbohydrate transport and metabolism, General function prediction only].	0.2774	0.559658	1
COG0578	Glycerol-3-phosphate dehydrogenase [Energy production and conversion].	0.2775	0.559658	2
COG1358	Ribosomal protein L7Ae or related RNA K-turn-binding protein [Translation, ribosomal structure and biogenesis].	0.2777	0.559658	1
COG0041	Phosphoribosylcarboxyaminoimidazole (NCAIR) mutase [Nucleotide transport and metabolism].	0.278	0.559658	1
COG0665	Glycine/D-amino acid oxidase (deaminating) [Amino acid transport and metabolism].	0.2782	0.559658	1
COG0130	tRNA U55 pseudouridine synthase TruB, may also work on U342 of tmRNA [Translation, ribosomal structure and biogenesis].	0.2785	0.559658	1
COG2385	Peptidoglycan hydrolase (amidase) enhancer domain [Cell wall/membrane/envelope biogenesis].	0.2785	0.559658	1
COG0552	Signal recognition particle GTPase [Intracellular trafficking, secretion, and vesicular transport].	0.2788	0.559658	1
COG0770	UDP-N-acetylmuramyl pentapeptide synthase [Cell wall/membrane/envelope biogenesis].	0.2788	0.559658	1
COG1186	Protein chain release factor B [Translation, ribosomal structure and biogenesis].	0.2791	0.559658	1
COG0038	H+/Cl- antiporter ClcA [Inorganic ion transport and metabolism].	0.2792	0.559658	1
COG0541	Signal recognition particle GTPase [Intracellular trafficking, secretion, and vesicular transport].	0.2794	0.559658	1
COG0705	Membrane associated serine protease, rhomboid family [Posttranslational modification, protein turnover, chaperones].	0.2795	0.559658	1
COG1487	Predicted nucleic acid-binding protein, contains PIN domain [General function prediction only].	0.2801	0.559658	1
COG0048	Ribosomal protein S12 [Translation, ribosomal structure and biogenesis].	0.2809	0.559658	1
COG0049	Ribosomal protein S7 [Translation, ribosomal structure and biogenesis].	0.2812	0.559658	1
COG0525	Valyl-tRNA synthetase [Translation, ribosomal structure and biogenesis].	0.2813	0.559658	1
COG0128	5-enolpyruvylshikimate-3-phosphate synthase [Amino acid transport and metabolism].	0.2816	0.559658	1
COG0532	Translation initiation factor IF-2, a GTPase [Translation, ribosomal structure and biogenesis].	0.2817	0.559658	1
COG1696	D-alanyl-lipoteichoic acid acyltransferase DltB, MBOAT superfamily [Cell wall/membrane/envelope biogenesis].	0.2817	0.559658	1
COG2161	Antitoxin component YafN of the YafNO toxin-antitoxin module, PHD/YefM family [Defense mechanisms].	0.2826	0.560383	2
COG0425	TusA-related sulfurtransferase [Posttranslational modification, protein turnover, chaperones].	0.2845	0.563009	8
COG0523	GTPase, G3E family [General function prediction only].	0.285	0.563009	1
COG0540	Aspartate carbamoyltransferase, catalytic chain [Nucleotide transport and metabolism].	0.2857	0.563329	1
COG2357	ppGpp synthetase catalytic domain (RelA/SpoT-type nucleotidyltranferase) [Nucleotide transport and metabolism, Signal transduction mechanisms].	0.2867	0.564239	1
COG0136	Aspartate-semialdehyde dehydrogenase [Amino acid transport and metabolism].	0.2882	0.566126	6
COG3022	Cytoplasmic iron level regulating protein YaaA, DUF328/UPF0246 family [Inorganic ion transport and metabolism].	0.2996	0.587418	2
COG0472	UDP-N-acetylmuramyl pentapeptide phosphotransferase/UDP-N-acetylglucosamine-1-phosphate transferase [Cell wall/membrane/envelope biogenesis].	0.3039	0.594735	3
COG1826	Sec-independent protein translocase protein TatA [Intracellular trafficking, secretion, and vesicular transport].	0.3061	0.597923	6
COG0819	Thiaminase [Coenzyme transport and metabolism].	0.3071	0.598759	1
COG1625	Fe-S oxidoreductase, related to NifB/MoaA family [Energy production and conversion].	0.3132	0.608229	4
COG0068	Hydrogenase maturation factor HypF (carbamoyltransferase) [Posttranslational modification, protein turnover, chaperones].	0.3135	0.608229	4
COG5495	Predicted oxidoreductase, contains short-chain dehydrogenase (SDR) and DUF2520 domains [General function prediction only].	0.3137	0.608229	2
COG4548	Nitric oxide reductase activation protein [Inorganic ion transport and metabolism].	0.3147	0.60904	2
COG1226	Voltage-gated potassium channel Kch [Inorganic ion transport and metabolism].	0.3184	0.615064	1
COG1739	Putative translation regulator, IMPACT (imprinted ancient) protein family [General function prediction only].	0.32	0.617017	4
COG0030	16S rRNA A1518 and A1519 N6-dimethyltransferase RsmA/KsgA/DIM1 (may also have DNA glycosylase/AP lyase activity) [Translation, ribosomal structure and biogenesis].	0.3242	0.623966	6
COG0517	CBS domain [Signal transduction mechanisms].	0.3271	0.627625	6
COG1120	ABC-type cobalamin/Fe3+-siderophores transport system, ATPase component [Inorganic ion transport and metabolism, Coenzyme transport and metabolism].	0.3273	0.627625	6
COG3642	tRNA A-37 threonylcarbamoyl transferase component Bud32 [Translation, ribosomal structure and biogenesis].	0.3295	0.630688	1
COG4359	2-hydroxy-3-keto-5-methylthiopentenyl-1-phosphate phosphatase (methionine salvage) [Amino acid transport and metabolism].	0.3331	0.635231	1
COG2210	Peroxiredoxin family protein [Energy production and conversion].	0.3336	0.635231	2
COG1295	Uncharacterized membrane protein, BrkB/YihY/UPF0761 family (not an RNase) [Function unknown].	0.3339	0.635231	4
COG2145	Hydroxyethylthiazole kinase, sugar kinase family [Coenzyme transport and metabolism].	0.3343	0.635231	4
COG0828	Ribosomal protein S21 [Translation, ribosomal structure and biogenesis].	0.3363	0.635369	4
COG1332	CRISPR/Cas system CSM-associated protein Csm5, group 7 of RAMP superfamily [Defense mechanisms].	0.3368	0.635369	1
COG1415	Uncharacterized protein [Function unknown].	0.3368	0.635369	1
COG1567	CRISPR/Cas system CSM-associated protein Csm4, group 5 of RAMP superfamily [Defense mechanisms].	0.3368	0.635369	1
COG2113	ABC-type proline/glycine betaine transport system, periplasmic component [Amino acid transport and metabolism].	0.3375	0.635544	2
COG2923	Sulfur relay (sulfurtransferase) complex TusC component, DsrF/TusC family [Inorganic ion transport and metabolism].	0.3386	0.636471	1
COG1067	Predicted ATP-dependent protease [Posttranslational modification, protein turnover, chaperones].	0.3406	0.637158	2
COG1414	DNA-binding transcriptional regulator, IclR family [Transcription].	0.3408	0.637158	2
COG3391	DNA-binding beta-propeller fold protein YncE [General function prediction only].	0.3409	0.637158	2
COG0859	ADP-heptose:LPS heptosyltransferase [Cell wall/membrane/envelope biogenesis].	0.3414	0.637158	2
COG2461	Uncharacterized conserved protein, DUF438 domain, may contain hemerythrin domain [Function unknown].	0.3425	0.638074	2
COG0617	tRNA nucleotidyltransferase/poly(A) polymerase [Translation, ribosomal structure and biogenesis].	0.3438	0.63841	2
COG1853	NADH-FMN oxidoreductase RutF, flavin reductase (DIM6/NTAB) family [Energy production and conversion].	0.3439	0.63841	4
COG1307	Fatty acid-binding protein DegV (function unknown) [Lipid transport and metabolism].	0.3451	0.638541	4
COG1140	Nitrate reductase beta subunit [Energy production and conversion, Inorganic ion transport and metabolism].	0.3458	0.638541	1
COG1424	Pimeloyl-CoA synthetase [Coenzyme transport and metabolism].	0.3458	0.638541	1
COG4065	Uncharacterized protein [Function unknown].	0.3476	0.638854	1
COG5013	Nitrate reductase alpha subunit [Energy production and conversion, Inorganic ion transport and metabolism].	0.3476	0.638854	1
COG0147	Anthranilate/para-aminobenzoate synthases component I [Amino acid transport and metabolism, Coenzyme transport and metabolism].	0.3478	0.638854	2
COG2194	Phosphoethanolamine transferase for periplasmic glucans (OPG), alkaline phosphatase superfamily [Cell wall/membrane/envelope biogenesis].	0.3494	0.640669	1
COG3628	Phage baseplate assembly protein W [Mobilome: prophages, transposons].	0.3511	0.64266	1
COG0033	Phosphoglucomutase [Carbohydrate transport and metabolism].	0.3529	0.644828	1
COG1845	Heme/copper-type cytochrome/quinol oxidase, subunit 3 [Energy production and conversion].	0.3547	0.646988	1
COG1033	Predicted exporter protein, RND superfamily [General function prediction only].	0.3576	0.651103	4
COG3525	N-acetyl-beta-hexosaminidase [Carbohydrate transport and metabolism].	0.3582	0.651103	1
COG1031	Radical SAM superfamily enzyme with C-terminal helix-hairpin-helix motif [General function prediction only].	0.3652	0.653335	1
COG0638	20S proteasome, alpha and beta subunits [Posttranslational modification, protein turnover, chaperones].	0.366	0.653335	2
COG2367	Beta-lactamase class A [Defense mechanisms].	0.366	0.653335	2
COG3677	Transposase [Mobilome: prophages, transposons].	0.3669	0.653335	1
COG4961	Flp pilus assembly protein TadG [Intracellular trafficking, secretion, and vesicular transport, Extracellular structures].	0.3689	0.653335	2
COG0662	Mannose-6-phosphate isomerase, cupin superfamily [Carbohydrate transport and metabolism].	0.3715	0.653335	7
COG1839	Adenosine/AMP kinase [Nucleotide transport and metabolism].	0.3738	0.653335	1
COG3183	Predicted restriction endonuclease, HNH family [Defense mechanisms].	0.3738	0.653335	1
COG0079	Histidinol-phosphate/aromatic aminotransferase or cobyric acid decarboxylase [Amino acid transport and metabolism].	0.3747	0.653335	5
COG1078	HD superfamily phosphohydrolase [General function prediction only].	0.3757	0.653335	2
COG4753	Two-component response regulator, YesN/AraC family, consists of REC and AraC-type DNA-binding domains [Signal transduction mechanisms, Transcription].	0.3802	0.653335	15
COG0688	Phosphatidylserine decarboxylase [Lipid transport and metabolism].	0.3821	0.653335	1
COG0779	Ribosome maturation factor RimP [Translation, ribosomal structure and biogenesis].	0.3821	0.653335	1
COG1573	Uracil-DNA glycosylase [Replication, recombination and repair].	0.3821	0.653335	1
COG2073	Cobalamin biosynthesis protein CbiG [Coenzyme transport and metabolism].	0.3821	0.653335	1
COG1989	Prepilin signal peptidase PulO (type II secretory pathway) or related peptidase [Cell motility, Intracellular trafficking, secretion, and vesicular transport].	0.3822	0.653335	1
COG0159	Tryptophan synthase alpha chain [Amino acid transport and metabolism].	0.3824	0.653335	1
COG0373	Glutamyl-tRNA reductase [Coenzyme transport and metabolism].	0.3824	0.653335	1
COG0746	Molybdopterin-guanine dinucleotide biosynthesis protein A [Coenzyme transport and metabolism].	0.3824	0.653335	1
COG0320	Lipoate synthase [Coenzyme transport and metabolism].	0.3825	0.653335	2
COG0790	TPR repeat [Signal transduction mechanisms].	0.3827	0.653335	1
COG0695	Glutaredoxin [Posttranslational modification, protein turnover, chaperones].	0.3829	0.653335	1
COG2242	Precorrin-6B methylase 2 [Coenzyme transport and metabolism].	0.3829	0.653335	1
COG0497	DNA repair ATPase RecN [Replication, recombination and repair].	0.3833	0.653335	1
COG1262	Formylglycine-generating enzyme, required for sulfatase activity, contains SUMF1/FGE domain [Posttranslational modification, protein turnover, chaperones].	0.3833	0.653335	1
COG1837	Predicted RNA-binding protein YlqC, contains KH domain, UPF0109 family [General function prediction only].	0.3834	0.653335	1
COG1198	Primosomal protein N' (replication factor Y) - superfamily II helicase [Replication, recombination and repair].	0.3839	0.653335	1
COG0858	Ribosome-binding factor A [Translation, ribosomal structure and biogenesis].	0.3843	0.653335	1
COG2875	Precorrin-4 methylase [Coenzyme transport and metabolism].	0.3843	0.653335	1
COG1066	Predicted ATP-dependent serine protease [Posttranslational modification, protein turnover, chaperones].	0.3844	0.653335	1
COG1197	Transcription-repair coupling factor (superfamily II helicase) [Replication, recombination and repair, Transcription].	0.3846	0.653335	1
COG0379	Quinolinate synthase [Coenzyme transport and metabolism].	0.3847	0.653335	1
COG0196	FAD synthase [Coenzyme transport and metabolism].	0.3848	0.653335	1
COG1682	ABC-type polysaccharide/polyol phosphate export permease [Carbohydrate transport and metabolism, Cell wall/membrane/envelope biogenesis].	0.385	0.653335	1
COG1521	Pantothenate kinase type III [Coenzyme transport and metabolism].	0.3857	0.653335	1
COG0292	Ribosomal protein L20 [Translation, ribosomal structure and biogenesis].	0.3858	0.653335	1
COG1720	tRNA (Thr-GGU) A37 N-methylase [Translation, ribosomal structure and biogenesis].	0.3862	0.653335	1
COG0113	Delta-aminolevulinic acid dehydratase, porphobilinogen synthase [Coenzyme transport and metabolism].	0.3867	0.653335	1
COG1343	CRISPR/Cas system-associated endoribonuclease Cas2 [Defense mechanisms].	0.3869	0.653335	1
COG1048	Aconitase A [Energy production and conversion].	0.3871	0.653335	1
COG0560	Phosphoserine phosphatase [Amino acid transport and metabolism].	0.3874	0.653335	1
COG3501	Uncharacterized conserved protein, implicated in type VI secretion and phage assembly [Intracellular trafficking, secretion, and vesicular transport, Mobilome: prophages, transposons, General function prediction only].	0.3874	0.653335	1
COG0548	Acetylglutamate kinase [Amino acid transport and metabolism].	0.3894	0.653335	1
COG0059	Ketol-acid reductoisomerase [Amino acid transport and metabolism, Coenzyme transport and metabolism].	0.3896	0.653335	1
COG0139	Phosphoribosyl-AMP cyclohydrolase [Amino acid transport and metabolism].	0.39	0.653335	1
COG0368	Cobalamin synthase [Coenzyme transport and metabolism].	0.3911	0.653335	1
COG1087	UDP-glucose 4-epimerase [Cell wall/membrane/envelope biogenesis].	0.3911	0.653335	1
COG0106	Phosphoribosylformimino-5-aminoimidazole carboxamide ribonucleotide (ProFAR) isomerase [Amino acid transport and metabolism].	0.3912	0.653335	1
COG1488	Nicotinic acid phosphoribosyltransferase [Coenzyme transport and metabolism].	0.3912	0.653335	1
COG0371	Glycerol dehydrogenase or related enzyme, iron-containing ADH family [Energy production and conversion].	0.3918	0.653335	1
COG1088	dTDP-D-glucose 4,6-dehydratase [Cell wall/membrane/envelope biogenesis].	0.3918	0.653335	1
COG1511	Uncharacterized membrane protein YhgE, phage infection protein (PIP) family [Function unknown].	0.3921	0.653335	1
COG0571	dsRNA-specific ribonuclease [Transcription].	0.3925	0.653335	1
COG0109	Polyprenyltransferase (heme O synthase) [Coenzyme transport and metabolism, Lipid transport and metabolism].	0.3957	0.655535	1
COG2009	Succinate dehydrogenase/fumarate reductase, cytochrome b subunit [Energy production and conversion].	0.3957	0.655535	1
COG3439	Uncharacterized conserved protein, DUF302 family [Function unknown].	0.3957	0.655535	1
COG0019	Diaminopimelate decarboxylase [Amino acid transport and metabolism].	0.3989	0.656844	3
COG0387	Ca2+/H+ antiporter [Inorganic ion transport and metabolism].	0.399	0.656844	1
COG1999	Cytochrome oxidase Cu insertion factor, SCO1/SenC/PrrC family [Posttranslational modification, protein turnover, chaperones].	0.399	0.656844	1
COG5460	Uncharacterized conserved protein, DUF2164 family [Function unknown].	0.399	0.656844	1
COG3500	Phage protein D [Mobilome: prophages, transposons].	0.4007	0.657739	1
COG0274	Deoxyribose-phosphate aldolase [Nucleotide transport and metabolism].	0.4008	0.657739	5
COG0843	Heme/copper-type cytochrome/quinol oxidase, subunit 1 [Energy production and conversion].	0.4023	0.658649	1
COG0006	Xaa-Pro aminopeptidase [Amino acid transport and metabolism].	0.4038	0.658649	6
COG3285	Eukaryotic-type DNA primase [Replication, recombination and repair].	0.4039	0.658649	1
COG4636	Endonuclease, Uma2 family (restriction endonuclease fold) [General function prediction only].	0.4042	0.658649	5
COG4810	Ethanolamine utilization protein EutS, ethanolamine utilization microcompartment shell protein [Amino acid transport and metabolism].	0.4045	0.658649	2
COG1784	TctA family transporter [General function prediction only].	0.4056	0.659415	1
COG0251	Enamine deaminase RidA, house cleaning of reactive enamine intermediates, YjgF/YER057c/UK114 family [Defense mechanisms].	0.4065	0.659853	8
COG0237	Dephospho-CoA kinase [Coenzyme transport and metabolism].	0.4101	0.664667	5
COG2984	ABC-type uncharacterized transport system, periplasmic component [General function prediction only].	0.4119	0.666552	5
COG2313	Pseudouridine-5'-phosphate glycosidase (pseudoU degradation) [Nucleotide transport and metabolism].	0.4152	0.670856	1
COG0164	Ribonuclease HII [Replication, recombination and repair].	0.417	0.672726	5
COG5485	Predicted ester cyclase [General function prediction only].	0.4184	0.673393	1
COG1014	Pyruvate:ferredoxin oxidoreductase or related 2-oxoacid:ferredoxin oxidoreductase, gamma subunit [Energy production and conversion].	0.4187	0.673393	12
COG3322	Extracellular (periplasmic) sensor domain CHASE (specificity unknown) [Signal transduction mechanisms].	0.4216	0.677017	1
COG4211	ABC-type glucose/galactose transport system, permease component [Carbohydrate transport and metabolism].	0.4232	0.678546	1
COG1603	RNase P/RNase MRP subunit p30 [Translation, ribosomal structure and biogenesis].	0.4248	0.68007	1
COG0607	Rhodanese-related sulfurtransferase [Inorganic ion transport and metabolism].	0.4289	0.685585	8
COG2051	Ribosomal protein S27E [Translation, ribosomal structure and biogenesis].	0.431	0.68596	1
COG4989	Predicted oxidoreductase [General function prediction only].	0.431	0.68596	1
COG1600	Epoxyqueuosine reductase QueG (queuosine biosynthesis) [Translation, ribosomal structure and biogenesis].	0.4311	0.68596	4
COG1867	tRNA G26 N,N-dimethylase Trm1 [Translation, ribosomal structure and biogenesis].	0.4403	0.699428	1
COG2996	Predicted RNA-binding protein, contains S1 domains, virulence factor B family [General function prediction only].	0.4409	0.699428	3
COG1463	ABC-type transporter Mla maintaining outer membrane lipid asymmetry, periplasmic component MlaD [Cell wall/membrane/envelope biogenesis].	0.4425	0.700904	3
COG1127	ABC-type transporter Mla maintaining outer membrane lipid asymmetry, ATPase component MlaF [Cell wall/membrane/envelope biogenesis].	0.4434	0.701269	3
COG0376	Catalase (peroxidase I) [Inorganic ion transport and metabolism].	0.4449	0.701522	1
COG1956	GAF domain-containing protein, putative methionine-R-sulfoxide reductase [Defense mechanisms, Signal transduction mechanisms].	0.4449	0.701522	1
COG3250	Beta-galactosidase/beta-glucuronidase [Carbohydrate transport and metabolism].	0.4458	0.701884	5
COG0731	Wyosine [tRNA(Phe)-imidazoG37] synthetase, radical SAM superfamily [Translation, ribosomal structure and biogenesis].	0.4488	0.703584	3
COG1171	Threonine dehydratase [Amino acid transport and metabolism].	0.4519	0.703584	2
COG2720	Vancomycin resistance protein YoaR (function unknown), contains peptidoglycan-binding and VanW domains [Defense mechanisms].	0.4523	0.703584	2
COG0545	FKBP-type peptidyl-prolyl cis-trans isomerase [Posttranslational modification, protein turnover, chaperones].	0.4524	0.703584	1
COG1308	Transcription factor homologous to NACalpha-BTF3 [Transcription].	0.4524	0.703584	1
COG0507	ATP-dependent exoDNAse (exonuclease V), alpha subunit, helicase superfamily I [Replication, recombination and repair].	0.4527	0.703584	2
COG3706	Two-component response regulator, PleD family, consists of two REC domains and a diguanylate cyclase (GGDEF) domain [Signal transduction mechanisms, Transcription].	0.4528	0.703584	2
COG0767	ABC-type transporter Mla maintaining outer membrane lipid asymmetry, permease component MlaE [Cell wall/membrane/envelope biogenesis].	0.453	0.703584	3
COG0452	Phosphopantothenoylcysteine synthetase/decarboxylase [Coenzyme transport and metabolism].	0.4534	0.703584	2
COG0440	Acetolactate synthase, small subunit [Amino acid transport and metabolism].	0.4536	0.703584	2
COG1680	CubicO group peptidase, beta-lactamase class C family [Defense mechanisms].	0.4547	0.704247	2
COG1873	Sporulation protein YlmC, PRC-barrel domain family [General function prediction only].	0.4554	0.704289	2
COG0305	Replicative DNA helicase [Replication, recombination and repair].	0.4572	0.704611	2
COG0171	NH3-dependent NAD+ synthetase [Coenzyme transport and metabolism].	0.4577	0.704611	2
COG4481	Uncharacterized protein, DUF951 family [Function unknown].	0.4577	0.704611	3
COG1328	Anaerobic ribonucleoside-triphosphate reductase [Nucleotide transport and metabolism].	0.4583	0.704611	2
COG4033	Uncharacterized protein [Function unknown].	0.4599	0.706034	1
COG4963	Flp pilus assembly protein, ATPase CpaE [Intracellular trafficking, secretion, and vesicular transport, Extracellular structures].	0.4628	0.709446	1
COG1834	N-Dimethylarginine dimethylaminohydrolase [Amino acid transport and metabolism].	0.4643	0.710705	1
COG1387	Histidinol phosphatase or related hydrolase of the PHP family [Amino acid transport and metabolism, General function prediction only].	0.4653	0.711196	5
COG1351	Thymidylate synthase ThyX [Nucleotide transport and metabolism].	0.47	0.717332	3
COG3847	Flp pilus assembly protein, pilin Flp [Intracellular trafficking, secretion, and vesicular transport, Extracellular structures].	0.473	0.72086	1
COG1833	Uri superfamily endonuclease [General function prediction only].	0.4788	0.727581	1
COG4022	Uncharacterized protein [Function unknown].	0.4788	0.727581	1
COG2223	Nitrate/nitrite transporter NarK [Inorganic ion transport and metabolism].	0.4819	0.731231	3
COG1489	DNA-binding protein, stimulates sugar fermentation [Carbohydrate transport and metabolism, Signal transduction mechanisms].	0.4871	0.738052	3
COG1340	Uncharacterized coiled-coil protein, contains DUF342 domain [Function unknown].	0.4928	0.745609	1
COG0766	UDP-N-acetylglucosamine enolpyruvyl transferase [Cell wall/membrane/envelope biogenesis].	0.4958	0.749066	6
COG1650	D-tyrosyl-tRNA(Tyr) deacylase [Translation, ribosomal structure and biogenesis].	0.4984	0.75158	1
COG0439	Biotin carboxylase [Lipid transport and metabolism].	0.4989	0.75158	3
COG4930	Predicted ATP-dependent Lon-type protease [Posttranslational modification, protein turnover, chaperones].	0.4997	0.751704	1
COG4512	Accessory gene regulator protein AgrB [Transcription, Signal transduction mechanisms].	0.5011	0.752728	3
COG1316	Anionic cell wall polymer biosynthesis enzyme, LytR-Cps2A-Psr (LCP) family [Cell wall/membrane/envelope biogenesis].	0.5037	0.755091	3
COG1052	Lactate dehydrogenase or related 2-hydroxyacid dehydrogenase [Energy production and conversion, Coenzyme transport and metabolism, General function prediction only].	0.5052	0.755091	3
COG0716	Flavodoxin [Energy production and conversion].	0.5055	0.755091	3
COG0627	S-formylglutathione hydrolase FrmB [Defense mechanisms].	0.5065	0.755091	1
COG2522	Predicted transcriptional regulator [General function prediction only].	0.5065	0.755091	1
COG2258	Uncharacterized conserved protein YiiM, contains MOSC domain [Function unknown].	0.507	0.755091	3
COG3199	Predicted polyphosphate- or ATP-dependent NAD kinase [Nucleotide transport and metabolism].	0.5079	0.755145	1
COG3272	Uncharacterized conserved protein YbgA, DUF1722 family [Function unknown].	0.5092	0.755145	1
COG4828	Uncharacterized membrane protein [Function unknown].	0.5092	0.755145	1
COG3951	Rod binding protein domain [Cell motility].	0.5106	0.75615	1
COG1273	Non-homologous end joining protein Ku, dsDNA break repair [Replication, recombination and repair].	0.5159	0.757642	1
COG1817	Predicted glycosyltransferase [General function prediction only].	0.5159	0.757642	1
COG2063	Flagellar basal body L-ring protein FlgH [Cell motility].	0.5159	0.757642	1
COG2425	Uncharacterized protein, contains a von Willebrand factor type A (vWA) domain [Function unknown].	0.5172	0.757642	1
COG1261	Flagella basal body P-ring formation protein FlgA [Cell motility].	0.5212	0.757642	1
COG4012	Uncharacterized protein, DUF1786 family [Function unknown].	0.5238	0.757642	1
COG1683	Uncharacterized conserved protein YbbK, DUF523 family [Function unknown].	0.5289	0.757642	1
COG4209	ABC-type polysaccharide transport system, permease component [Carbohydrate transport and metabolism].	0.5289	0.757642	1
COG0709	Selenophosphate synthase [Amino acid transport and metabolism].	0.529	0.757642	1
COG1393	Arsenate reductase and related proteins, glutaredoxin family [Inorganic ion transport and metabolism].	0.529	0.757642	1
COG2740	Predicted RNA-binding protein YlxR, DUF448 family [General function prediction only].	0.5291	0.757642	1
COG2043	Uncharacterized conserved protein, DUF169 family [Function unknown].	0.5292	0.757642	1
COG0306	Phosphate/sulfate permease [Inorganic ion transport and metabolism].	0.5293	0.757642	1
COG0239	Fluoride ion exporter CrcB/FEX, affects chromosome condensation [Cell cycle control, cell division, chromosome partitioning, Inorganic ion transport and metabolism].	0.5294	0.757642	1
COG4632	Exopolysaccharide biosynthesis protein related to N-acetylglucosamine-1-phosphodiester alpha-N-acety... [Carbohydrate transport and metabolism].	0.5297	0.757642	1
COG1256	Flagellar hook-associated protein FlgK [Cell motility].	0.5299	0.757642	1
COG3668	Plasmid stabilization system protein ParE [Mobilome: prophages, transposons].	0.5302	0.757642	1
COG1666	Uncharacterized conserved protein YajQ, UPF0234 family [Function unknown].	0.5303	0.757642	1
COG3044	Predicted ATPase of the ABC class [General function prediction only].	0.5303	0.757642	1
COG4822	Cobalamin biosynthesis protein CbiK, Co2+ chelatase [Coenzyme transport and metabolism].	0.5305	0.757642	1
COG1884	Methylmalonyl-CoA mutase, N-terminal domain/subunit [Lipid transport and metabolism].	0.5309	0.757642	1
COG0326	Molecular chaperone, HSP90 family [Posttranslational modification, protein turnover, chaperones].	0.5314	0.757642	1
COG1724	Predicted RNA binding protein YcfA, dsRBD-like fold, HicA-like mRNA interferase family [General function prediction only].	0.5316	0.757642	1
COG1285	Uncharacterized membrane protein YhiD, involved in acid resistance [Function unknown].	0.5319	0.757642	1
COG2236	Hypoxanthine phosphoribosyltransferase [Coenzyme transport and metabolism].	0.5341	0.757642	1
COG0372	Citrate synthase [Energy production and conversion].	0.5345	0.757642	1
COG2243	Precorrin-2 methylase [Coenzyme transport and metabolism].	0.5345	0.757642	1
COG2827	Predicted endonuclease, GIY-YIG superfamily [Replication, recombination and repair].	0.5347	0.757642	1
COG3949	Uncharacterized membrane protein YkvI [Function unknown].	0.536	0.757642	1
COG1706	Flagellar basal body P-ring protein FlgI [Cell motility].	0.5367	0.757642	1
COG4995	Uncharacterized conserved protein, contains CHAT domain [Function unknown].	0.5367	0.757642	1
COG0609	ABC-type Fe3+-siderophore transport system, permease component [Inorganic ion transport and metabolism].	0.5371	0.757642	8
COG0123	Acetoin utilization deacetylase AcuC or a related deacetylase [Chromatin structure and dynamics, Secondary metabolites biosynthesis, transport and catabolism].	0.5383	0.757642	1
COG1010	Precorrin-3B methylase [Coenzyme transport and metabolism].	0.5395	0.757642	1
COG4584	Transposase [Mobilome: prophages, transposons].	0.5396	0.757642	1
COG1208	NDP-sugar pyrophosphorylase, includes eIF-2Bgamma, eIF-2Bepsilon, and LPS biosynthesis proteins [Translation, ribosomal structure and biogenesis, Cell wall/membrane/envelope biogenesis].	0.5401	0.757642	7
COG0806	Ribosomal 30S subunit maturation factor RimM, required for 16S rRNA processing [Translation, ribosomal structure and biogenesis].	0.5404	0.757642	1
COG1364	N-acetylglutamate synthase (N-acetylornithine aminotransferase) [Amino acid transport and metabolism].	0.541	0.757642	1
COG0566	tRNA G18 (ribose-2'-O)-methylase SpoU [Translation, ribosomal structure and biogenesis].	0.5415	0.757642	4
COG1903	Cobalamin biosynthesis protein CbiD [Coenzyme transport and metabolism].	0.5415	0.757642	1
COG0599	Uncharacterized conserved protein YurZ, alkylhydroperoxidase/carboxymuconolactone decarboxylase family [General function prediction only].	0.5419	0.757642	4
COG2082	Precorrin isomerase [Coenzyme transport and metabolism].	0.542	0.757642	1
COG2186	DNA-binding transcriptional regulator, FadR family [Transcription].	0.543	0.758028	4
COG0857	BioD-like N-terminal domain of phosphotransacetylase [General function prediction only].	0.5454	0.760365	1
COG1073	Fermentation-respiration switch protein FrsA, has esterase activity, DUF1100 family [Signal transduction mechanisms].	0.5492	0.764644	4
COG1386	Chromosome segregation and condensation protein ScpB [Transcription].	0.5514	0.766688	4
COG0175	3'-phosphoadenosine 5'-phosphosulfate sulfotransferase (PAPS reductase)/FAD synthetase or related enzyme [Amino acid transport and metabolism, Coenzyme transport and metabolism].	0.5552	0.770947	4
COG1553	Sulfur relay (sulfurtransferase) complex TusBCD TusD component, DsrE family [Inorganic ion transport and metabolism].	0.5649	0.783378	1
COG1342	Predicted DNA-binding protein, UPF0251 family [General function prediction only].	0.5657	0.78345	4
COG3167	Tfp pilus assembly protein PilO [Cell motility, Extracellular structures].	0.5673	0.784628	1
COG2928	Uncharacterized membrane protein [Function unknown].	0.5685	0.78525	1
COG3745	Flp pilus assembly protein CpaB [Intracellular trafficking, secretion, and vesicular transport, Extracellular structures].	0.5708	0.787316	1
COG0131	Imidazoleglycerol phosphate dehydratase HisB [Amino acid transport and metabolism].	0.5715	0.787316	4
COG1284	Uncharacterized membrane-anchored protein YitT, contains DUF161 and DUF2179 domains [Function unknown].	0.5743	0.790134	5
COG2264	Ribosomal protein L11 methylase PrmA [Translation, ribosomal structure and biogenesis].	0.5779	0.793415	4
COG0427	Acyl-CoA hydrolase [Energy production and conversion].	0.5782	0.793415	4
COG4226	Predicted nuclease of the RNAse H fold, HicB family [General function prediction only].	0.579	0.793473	1
COG0141	Histidinol dehydrogenase [Amino acid transport and metabolism].	0.5818	0.796267	4
COG0040	ATP phosphoribosyltransferase [Amino acid transport and metabolism].	0.5854	0.798304	4
COG4871	Metal-binding trascriptional regulator, contains putative Fe-S cluster and ArsR family DNA binding domain [Transcription].	0.5904	0.798304	1
COG0671	Membrane-associated phospholipid phosphatase [Lipid transport and metabolism].	0.5948	0.798304	2
COG1164	Oligoendopeptidase F [Amino acid transport and metabolism].	0.5948	0.798304	2
COG3467	Nitroimidazol reductase NimA or a related FMN-containing flavoprotein, pyridoxamine 5'-phosphate oxidase superfamily [Defense mechanisms].	0.595	0.798304	2
COG1268	Biotin transporter BioY [Coenzyme transport and metabolism].	0.5951	0.798304	2
COG1283	Na+/phosphate symporter [Inorganic ion transport and metabolism].	0.5951	0.798304	2
COG0107	Imidazole glycerol phosphate synthase subunit HisF [Amino acid transport and metabolism].	0.5952	0.798304	2
COG0586	Uncharacterized membrane protein DedA, SNARE-associated domain [Function unknown].	0.5955	0.798304	2
COG0432	Thiamin phosphate synthase YjbQ, UPF0047 family [Coenzyme transport and metabolism].	0.5958	0.798304	2
COG0082	Chorismate synthase [Amino acid transport and metabolism].	0.5959	0.798304	2
COG3643	Glutamate formiminotransferase [Amino acid transport and metabolism].	0.5959	0.798304	1
COG0455	MinD-like ATPase involved in chromosome partitioning or flagellar assembly [Cell cycle control, cell division, chromosome partitioning, Cell motility].	0.5968	0.798304	2
COG0104	Adenylosuccinate synthase [Nucleotide transport and metabolism].	0.5975	0.798304	2
COG0350	O6-methylguanine-DNA--protein-cysteine methyltransferase [Replication, recombination and repair].	0.5977	0.798304	2
COG2010	Cytochrome c, mono- and diheme variants [Energy production and conversion].	0.5981	0.798304	1
COG0018	Arginyl-tRNA synthetase [Translation, ribosomal structure and biogenesis].	0.5983	0.798304	2
COG1838	Tartrate dehydratase beta subunit/Fumarate hydratase class I, C-terminal domain [Energy production and conversion].	0.5984	0.798304	2
COG0846	NAD-dependent protein deacetylase, SIR2 family [Posttranslational modification, protein turnover, chaperones].	0.599	0.798304	2
COG0321	Lipoate-protein ligase B [Coenzyme transport and metabolism].	0.5992	0.798304	1
COG0012	Ribosome-binding ATPase YchF, GTP1/OBG family [Translation, ribosomal structure and biogenesis].	0.5993	0.798304	2
COG4089	Uncharacterized membrane protein [Function unknown].	0.6014	0.798852	1
COG0491	Glyoxylase or a related metal-dependent hydrolase, beta-lactamase superfamily II [General function prediction only].	0.6016	0.798852	12
COG0428	Zinc transporter ZupT [Inorganic ion transport and metabolism].	0.602	0.798852	2
COG0749	DNA polymerase I - 3'-5' exonuclease and polymerase domains [Replication, recombination and repair].	0.6047	0.800406	2
COG1430	Uncharacterized conserved membrane protein, UPF0127 family [Function unknown].	0.6047	0.800406	1
COG2890	Methylase of polypeptide chain release factors [Translation, ribosomal structure and biogenesis].	0.6079	0.803536	5
COG1686	D-alanyl-D-alanine carboxypeptidase [Cell wall/membrane/envelope biogenesis].	0.6086	0.803536	10
COG4783	Putative Zn-dependent protease, contains TPR repeats [General function prediction only].	0.61	0.80437	5
COG1225	Peroxiredoxin [Posttranslational modification, protein turnover, chaperones].	0.6138	0.808363	5
COG1408	Predicted phosphohydrolase, MPP superfamily [General function prediction only].	0.6158	0.809978	5
COG1647	Esterase/lipase [Secondary metabolites biosynthesis, transport and catabolism].	0.6175	0.810475	1
COG0835	Chemotaxis signal transduction protein [Cell motility, Signal transduction mechanisms].	0.6185	0.810475	7
COG2452	Predicted site-specific integrase-resolvase [Mobilome: prophages, transposons].	0.6185	0.810475	1
COG0208	Ribonucleotide reductase beta subunit, ferritin-like domain [Nucleotide transport and metabolism].	0.6257	0.818885	1
COG0005	Purine nucleoside phosphorylase [Nucleotide transport and metabolism].	0.629	0.822176	5
COG0797	Rare lipoprotein A, peptidoglycan hydrolase digesting "naked" glycans, contains C-terminal SPOR domain [Cell wall/membrane/envelope biogenesis].	0.6308	0.822475	1
COG3695	Alkylated DNA nucleotide flippase Atl1, participates in nucleotide excision repair, Ada-like DNA-binding domain [Transcription].	0.6308	0.822475	1
COG0475	Kef-type K+ transport system, membrane component KefB [Inorganic ion transport and metabolism].	0.6356	0.827703	5
COG3290	Sensor histidine kinase regulating citrate/malate metabolism [Signal transduction mechanisms].	0.6412	0.833958	3
COG2172	Anti-sigma regulatory factor (Ser/Thr protein kinase) [Signal transduction mechanisms].	0.6422	0.834223	3
COG0498	Threonine synthase [Amino acid transport and metabolism].	0.6475	0.840065	6
COG1881	Uncharacterized conserved protein, phosphatidylethanolamine-binding protein (PEBP) family [General function prediction only].	0.6561	0.849507	2
COG3395	Uncharacterized conserved protein YgbK, DUF1537 family [Function unknown].	0.6564	0.849507	2
COG2331	Predicted nucleic acid-binding protein, contains Zn-ribbon domain [General function prediction only].	0.6583	0.850914	2
COG1457	Purine-cytosine permease or related protein [Nucleotide transport and metabolism].	0.6702	0.865227	2
COG4206	Outer membrane cobalamin receptor protein [Coenzyme transport and metabolism].	0.6734	0.868288	2
COG2078	Uncharacterized conserved protein, AMMECR1 domain [Function unknown].	0.6904	0.889113	2
COG1125	ABC-type proline/glycine betaine transport system, ATPase component [Amino acid transport and metabolism].	0.6929	0.891236	2
COG1089	GDP-D-mannose dehydratase [Cell wall/membrane/envelope biogenesis].	0.6986	0.897465	2
COG1995	4-hydroxy-L-threonine phosphate dehydrogenase PdxA [Coenzyme transport and metabolism].	0.7088	0.909453	2
COG0738	Fucose permease [Carbohydrate transport and metabolism].	0.7132	0.913978	2
COG1832	Predicted CoA-binding protein [General function prediction only].	0.7147	0.914781	2
COG0580	Glycerol uptake facilitator and related aquaporins (Major Intrinsic Protein Family) [Carbohydrate transport and metabolism].	0.718	0.917271	2
COG2030	Acyl dehydratase [Lipid transport and metabolism].	0.7187	0.917271	2
COG4100	Cystathionine beta-lyase family protein involved in aluminum resistance [Inorganic ion transport and metabolism, General function prediction only].	0.728	0.917271	2
COG0288	Carbonic anhydrase [Inorganic ion transport and metabolism].	0.729	0.917271	1
COG1564	Thiamine pyrophosphokinase [Coenzyme transport and metabolism].	0.7291	0.917271	1
COG2091	Phosphopantetheinyl transferase [Coenzyme transport and metabolism].	0.7291	0.917271	1
COG3181	Tripartite-type tricarboxylate transporter, receptor component TctC [Energy production and conversion].	0.7294	0.917271	1
COG1763	Molybdopterin-guanine dinucleotide biosynthesis protein [Coenzyme transport and metabolism].	0.7298	0.917271	1
COG3420	Nitrous oxidase accessory protein NosD, contains tandem CASH domains [Inorganic ion transport and metabolism].	0.7298	0.917271	1
COG0022	Pyruvate/2-oxoglutarate/acetoin dehydrogenase complex, dehydrogenase (E1) component [Energy production and conversion].	0.7299	0.917271	1
COG1835	Peptidoglycan/LPS O-acetylase OafA/YrhL, contains acyltransferase and SGNH-hydrolase domains [Cell wall/membrane/envelope biogenesis].	0.7299	0.917271	1
COG1983	Phage shock protein PspC (stress-responsive transcriptional regulator) [Transcription, Signal transduction mechanisms].	0.7302	0.917271	1
COG2870	ADP-heptose synthase, bifunctional sugar kinase/adenylyltransferase [Cell wall/membrane/envelope biogenesis].	0.7302	0.917271	1
COG1272	Predicted membrane channel-forming protein YqfA, hemolysin III family [Intracellular trafficking, secretion, and vesicular transport].	0.7308	0.917271	1
COG0301	Adenylyl- and sulfurtransferase ThiI, participates in tRNA 4-thiouridine and thiamine biosynthesis [Coenzyme transport and metabolism, Translation, ribosomal structure and biogenesis].	0.7309	0.917271	1
COG2274	ABC-type bacteriocin/lantibiotic exporters, contain an N-terminal double-glycine peptidase domain [Defense mechanisms].	0.7315	0.917271	1
COG1977	Molybdopterin converting factor, small subunit [Coenzyme transport and metabolism].	0.7322	0.917271	1
COG2221	Dissimilatory sulfite reductase (desulfoviridin), alpha and beta subunits [Inorganic ion transport and metabolism].	0.7334	0.917271	7
COG2185	Methylmalonyl-CoA mutase, C-terminal domain/subunit (cobalamin-binding) [Lipid transport and metabolism].	0.7345	0.917271	1
COG1392	Uncharacterized conserved protein YkaA, distantly related to PhoU, UPF0111/DUF47 family [Function unknown].	0.7367	0.917271	1
COG0189	Glutathione synthase/RimK-type ligase, ATP-grasp superfamily [Coenzyme transport and metabolism, Translation, ribosomal structure and biogenesis].	0.7373	0.917271	1
COG4972	Tfp pilus assembly protein, ATPase PilM [Cell motility, Extracellular structures].	0.7377	0.917271	1
COG1516	Flagellin-specific chaperone FliS [Cell motility, Intracellular trafficking, secretion, and vesicular transport].	0.7385	0.917271	1
COG0508	Pyruvate/2-oxoglutarate dehydrogenase complex, dihydrolipoamide acyltransferase (E2) component [Energy production and conversion].	0.7386	0.917271	1
COG1690	RNA-splicing ligase RtcB, repairs tRNA damage [Translation, ribosomal structure and biogenesis].	0.7388	0.917271	1
COG0414	Panthothenate synthetase [Coenzyme transport and metabolism].	0.7402	0.917271	1
COG1331	Uncharacterized conserved protein YyaL, SSP411 family, contains thoiredoxin and six-hairpin glycosidase-like domains [General function prediction only].	0.7403	0.917271	1
COG2116	Formate/nitrite transporter FocA, FNT family [Inorganic ion transport and metabolism].	0.7456	0.922398	3
COG1522	DNA-binding transcriptional regulator, Lrp family [Transcription].	0.7462	0.922398	8
COG2855	Uncharacterized membrane protein YadS [Function unknown].	0.7525	0.929089	3
COG0043	3-polyprenyl-4-hydroxybenzoate decarboxylase [Coenzyme transport and metabolism].	0.7577	0.933308	3
COG0661	Predicted unusual protein kinase regulating ubiquinone biosynthesis, AarF/ABC1/UbiB family [Coenzyme transport and metabolism, Signal transduction mechanisms].	0.7577	0.933308	3
COG4962	Pilus assembly protein, ATPase of CpaF family [Intracellular trafficking, secretion, and vesicular transport, Extracellular structures].	0.7609	0.935664	3
COG0864	Metal-responsive transcriptional regulator, contains CopG/Arc/MetJ DNA-binding domain [Transcription].	0.7614	0.935664	3
COG2972	Sensor histidine kinase YesM [Signal transduction mechanisms].	0.7685	0.937596	10
COG0283	Cytidylate kinase [Nucleotide transport and metabolism].	0.7756	0.937596	2
COG0450	Alkyl hydroperoxide reductase subunit AhpC (peroxiredoxin) [Defense mechanisms].	0.7756	0.937596	2
COG0291	Ribosomal protein L35 [Translation, ribosomal structure and biogenesis].	0.7757	0.937596	2
COG1102	Cytidylate kinase [Nucleotide transport and metabolism].	0.7757	0.937596	2
COG1648	Siroheme synthase (precorrin-2 oxidase/ferrochelatase domain) [Coenzyme transport and metabolism].	0.7757	0.937596	2
COG3409	Peptidoglycan-binding (PGRP) domain of peptidoglycan hydrolases [Cell wall/membrane/envelope biogenesis].	0.7757	0.937596	2
COG0359	Ribosomal protein L9 [Translation, ribosomal structure and biogenesis].	0.7758	0.937596	2
COG0809	S-adenosylmethionine:tRNA-ribosyltransferase-isomerase (queuine synthetase) [Translation, ribosomal structure and biogenesis].	0.776	0.937596	2
COG1464	ABC-type metal ion transport system, periplasmic component/surface antigen [Inorganic ion transport and metabolism].	0.776	0.937596	2
COG4948	L-alanine-DL-glutamate epimerase or related enzyme of enolase superfamily [Cell wall/membrane/envelope biogenesis, General function prediction only].	0.7761	0.937596	2
COG1691	NCAIR mutase (PurE)-related protein [Nucleotide transport and metabolism].	0.7763	0.937596	2
COG0554	Glycerol kinase [Energy production and conversion].	0.7764	0.937596	2
COG1734	RNA polymerase-binding transcription factor DksA [Translation, ribosomal structure and biogenesis].	0.7766	0.937596	2
COG2267	Lysophospholipase, alpha-beta hydrolase superfamily [Lipid transport and metabolism].	0.777	0.937596	2
COG0290	Translation initiation factor IF-3 [Translation, ribosomal structure and biogenesis].	0.7773	0.937596	2
COG1893	Ketopantoate reductase [Coenzyme transport and metabolism].	0.7785	0.937639	2
COG1451	Predicted metal-dependent hydrolase [General function prediction only].	0.7798	0.937639	2
COG0421	Spermidine synthase [Amino acid transport and metabolism].	0.7802	0.937639	2
COG0351	Hydroxymethylpyrimidine/phosphomethylpyrimidine kinase [Coenzyme transport and metabolism].	0.7812	0.937639	2
COG0636	FoF1-type ATP synthase, membrane subunit c/Archaeal/vacuolar-type H+-ATPase, subunit K [Energy production and conversion].	0.7823	0.937639	2
COG1629	Outer membrane receptor proteins, mostly Fe transport [Inorganic ion transport and metabolism].	0.7828	0.937639	2
COG0150	Phosphoribosylaminoimidazole (AIR) synthetase [Nucleotide transport and metabolism].	0.7842	0.937639	4
COG1199	Rad3-related DNA helicase [Replication, recombination and repair].	0.7845	0.937639	4
COG1362	Aspartyl aminopeptidase [Amino acid transport and metabolism].	0.7883	0.940988	4
COG1237	Metal-dependent hydrolase, beta-lactamase superfamily II [General function prediction only].	0.7891	0.940988	4
COG0013	Alanyl-tRNA synthetase [Translation, ribosomal structure and biogenesis].	0.7983	0.950876	4
COG1760	L-serine deaminase [Amino acid transport and metabolism].	0.8044	0.956205	3
COG1363	Putative aminopeptidase FrvX [Amino acid transport and metabolism, Carbohydrate transport and metabolism].	0.8046	0.956205	3
COG0361	Translation initiation factor IF-1 [Translation, ribosomal structure and biogenesis].	0.8061	0.956901	3
COG0501	Zn-dependent protease with chaperone function [Posttranslational modification, protein turnover, chaperones].	0.808	0.95807	3
COG1045	Serine acetyltransferase [Amino acid transport and metabolism].	0.809	0.958171	3
COG0652	Peptidyl-prolyl cis-trans isomerase (rotamase) - cyclophilin family [Posttranslational modification, protein turnover, chaperones].	0.8123	0.960498	5
COG1744	Basic membrane lipoprotein Med, periplasmic binding protein (PBP1-ABC) superfamily [Cell wall/membrane/envelope biogenesis].	0.8128	0.960498	5
COG1250	3-hydroxyacyl-CoA dehydrogenase [Lipid transport and metabolism].	0.8181	0.965672	5
COG1160	Predicted GTPases [General function prediction only].	0.8254	0.973191	4
COG0668	Small-conductance mechanosensitive channel [Cell wall/membrane/envelope biogenesis].	0.8391	0.987842	6
COG2227	2-polyprenyl-3-methyl-5-hydroxy-6-metoxy-1,4-benzoquinol methylase [Coenzyme transport and metabolism].	0.8408	0.987842	5
COG2025	Electron transfer flavoprotein, alpha subunit [Energy production and conversion].	0.8409	0.987842	5
COG2086	Electron transfer flavoprotein, alpha and beta subunits [Energy production and conversion].	0.8416	0.987842	5
COG1349	DNA-binding transcriptional regulator of sugar metabolism, DeoR/GlpR family [Transcription, Carbohydrate transport and metabolism].	0.8438	0.989315	7
COG0489	Chromosome partitioning ATPase, Mrp family, contains Fe-S cluster [Cell cycle control, cell division, chromosome partitioning].	0.8519	0.997695	6
COG1484	DNA replication protein DnaC [Replication, recombination and repair].	0.8572	1	8
COG0265	Periplasmic serine protease, S1-C subfamily, contain C-terminal PDZ domain [Posttranslational modification, protein turnover, chaperones].	0.8585	1	8
COG0492	Thioredoxin reductase [Posttranslational modification, protein turnover, chaperones].	0.875	1	9
COG2206	HD-GYP domain, c-di-GMP phosphodiesterase class II (or its inactivated variant) [Signal transduction mechanisms].	0.8987	1	16
COG3829	Transcriptional regulator containing PAS, AAA-type ATPase, and DNA-binding Fis domains [Transcription, Signal transduction mechanisms].	0.9067	1	17
COG0045	Succinyl-CoA synthetase, beta subunit [Energy production and conversion].	1	1	1
COG0083	Homoserine kinase [Amino acid transport and metabolism].	1	1	1
COG0124	Histidyl-tRNA synthetase [Translation, ribosomal structure and biogenesis].	1	1	3
COG0129	Dihydroxyacid dehydratase/phosphogluconate dehydratase [Amino acid transport and metabolism, Carbohydrate transport and metabolism].	1	1	4
COG0140	Phosphoribosyl-ATP pyrophosphohydrolase [Amino acid transport and metabolism].	1	1	1
COG0153	Galactokinase [Carbohydrate transport and metabolism].	1	1	1
COG0192	S-adenosylmethionine synthetase [Coenzyme transport and metabolism].	1	1	3
COG0227	Ribosomal protein L28 [Translation, ribosomal structure and biogenesis].	1	1	2
COG0247	Fe-S oxidoreductase [Energy production and conversion].	1	1	10
COG0260	Leucyl aminopeptidase [Amino acid transport and metabolism].	1	1	1
COG0262	Dihydrofolate reductase [Coenzyme transport and metabolism].	1	1	2
COG0296	1,4-alpha-glucan branching enzyme [Carbohydrate transport and metabolism].	1	1	3
COG0300	Short-chain dehydrogenase [General function prediction only].	1	1	2
COG0316	Fe-S cluster assembly iron-binding protein IscA [Posttranslational modification, protein turnover, chaperones].	1	1	1
COG0317	(p)ppGpp synthase/hydrolase, HD superfamily [Signal transduction mechanisms, Transcription].	1	1	4
COG0348	Polyferredoxin [Energy production and conversion].	1	1	5
COG0382	4-hydroxybenzoate polyprenyltransferase [Coenzyme transport and metabolism].	1	1	4
COG0479	Succinate dehydrogenase/fumarate reductase, Fe-S protein subunit [Energy production and conversion].	1	1	1
COG0490	K+/H+ antiporter YhaU, regulatory subunit KhtT [Inorganic ion transport and metabolism].	1	1	1
COG0512	Anthranilate/para-aminobenzoate synthase component II [Amino acid transport and metabolism, Coenzyme transport and metabolism].	1	1	3
COG0518	GMP synthase - Glutamine amidotransferase domain [Nucleotide transport and metabolism].	1	1	1
COG0529	Adenylylsulfate kinase or related kinase [Inorganic ion transport and metabolism].	1	1	1
COG0549	Carbamate kinase [Amino acid transport and metabolism].	1	1	2
COG0574	Phosphoenolpyruvate synthase/pyruvate phosphate dikinase [Carbohydrate transport and metabolism].	1	1	7
COG0577	ABC-type antimicrobial peptide transport system, permease component [Defense mechanisms].	1	1	11
COG0616	Periplasmic serine protease, ClpP class [Posttranslational modification, protein turnover, chaperones].	1	1	2
COG0630	Type IV secretory pathway ATPase VirB11/Archaellum biosynthesis ATPase [Intracellular trafficking, secretion, and vesicular transport].	1	1	1
COG0643	Chemotaxis protein histidine kinase CheA [Cell motility, Signal transduction mechanisms].	1	1	5
COG0648	Endonuclease IV [Replication, recombination and repair].	1	1	3
COG0663	Carbonic anhydrase or acetyltransferase, isoleucine patch superfamily [General function prediction only].	1	1	3
COG0684	Regulator of RNase E activity RraA [Translation, ribosomal structure and biogenesis].	1	1	1
COG0694	Fe-S cluster biogenesis protein NfuA, 4Fe-4S-binding domain [Posttranslational modification, protein turnover, chaperones].	1	1	1
COG0708	Exonuclease III [Replication, recombination and repair].	1	1	2
COG0717	Deoxycytidine triphosphate deaminase [Nucleotide transport and metabolism].	1	1	1
COG0737	2',3'-cyclic-nucleotide 2'-phosphodiesterase/5'- or 3'-nucleotidase, 5'-nucleotidase family [Nucleotide transport and metabolism, Defense mechanisms].	1	1	3
COG0742	16S rRNA G966 N2-methylase RsmD [Translation, ribosomal structure and biogenesis].	1	1	3
COG0785	Cytochrome c biogenesis protein CcdA [Energy production and conversion, Posttranslational modification, protein turnover, chaperones].	1	1	3
COG0792	Predicted endonuclease distantly related to archaeal Holliday junction resolvase [Replication, recombination and repair].	1	1	3
COG0796	Glutamate racemase [Cell wall/membrane/envelope biogenesis].	1	1	2
COG0824	Acyl-CoA thioesterase FadM [Lipid transport and metabolism].	1	1	3
COG0853	Aspartate 1-decarboxylase [Coenzyme transport and metabolism].	1	1	1
COG1001	Adenine deaminase [Nucleotide transport and metabolism].	1	1	2
COG1022	Long-chain acyl-CoA synthetase (AMP-forming) [Lipid transport and metabolism].	1	1	1
COG1058	Predicted nucleotide-utilizing enzyme related to molybdopterin-biosynthesis enzyme MoeA [General function prediction only].	1	1	2
COG1071	TPP-dependent pyruvate or acetoin dehydrogenase subunit alpha [Energy production and conversion].	1	1	1
COG1085	Galactose-1-phosphate uridylyltransferase [Carbohydrate transport and metabolism].	1	1	1
COG1092	23S rRNA G2069 N7-methylase RlmK or C1962 C5-methylase RlmI [Translation, ribosomal structure and biogenesis].	1	1	2
COG1124	ABC-type dipeptide/oligopeptide/nickel transport system, ATPase component [Amino acid transport and metabolism, Inorganic ion transport and metabolism].	1	1	1
COG1135	ABC-type methionine transport system, ATPase component [Amino acid transport and metabolism].	1	1	2
COG1220	ATP-dependent protease HslVU (ClpYQ), ATPase subunit [Posttranslational modification, protein turnover, chaperones].	1	1	1
COG1245	Translation initiation factor RLI1, contains Fe-S and AAA+ ATPase domains [Translation, ribosomal structure and biogenesis].	1	1	1
COG1252	NADH dehydrogenase, FAD-containing subunit [Energy production and conversion].	1	1	1
COG1259	Bifunctional DNase/RNase [General function prediction only].	1	1	1
COG1275	Tellurite resistance protein TehA and related permeases [Defense mechanisms].	1	1	1
COG1288	Uncharacterized membrane protein YfcC, ion transporter superfamily [General function prediction only].	1	1	1
COG1290	Cytochrome b subunit of the bc complex [Energy production and conversion].	1	1	1
COG1300	Uncharacterized membrane protein SpoIIM, required for sporulation [Cell cycle control, cell division, chromosome partitioning].	1	1	1
COG1327	Transcriptional regulator NrdR, contains Zn-ribbon and ATP-cone domains [Transcription].	1	1	2
COG1337	CRISPR/Cas system CSM-associated protein Csm3, group 7 of RAMP superfamily [Defense mechanisms].	1	1	1
COG1352	Methylase of chemotaxis methyl-accepting proteins [Cell motility, Signal transduction mechanisms].	1	1	5
COG1353	CRISPR/Cas system-associated protein Cas10, large subunit of type III CRISPR-Cas systems, contains HD superfamily nuclease domain [Defense mechanisms].	1	1	1
COG1371	SHS2 domain protein implicated in nucleic acid metabolism [General function prediction only].	1	1	1
COG1381	Recombinational DNA repair protein (RecF pathway) [Replication, recombination and repair].	1	1	2
COG1403	5-methylcytosine-specific restriction endonuclease McrA [Defense mechanisms].	1	1	1
COG1426	Cytoskeletal protein RodZ, contains Xre-like HTH and DUF4115 domains [Cell cycle control, cell division, chromosome partitioning].	1	1	1
COG1482	Mannose-6-phosphate isomerase, class I [Carbohydrate transport and metabolism].	1	1	1
COG1506	Dipeptidyl aminopeptidase/acylaminoacyl peptidase [Amino acid transport and metabolism].	1	1	2
COG1509	L-lysine 2,3-aminomutase (EF-P beta-lysylation pathway) [Amino acid transport and metabolism].	1	1	2
COG1524	Predicted pyrophosphatase or phosphodiesterase, AlkP superfamily [General function prediction only].	1	1	1
COG1525	Endonuclease YncB, thermonuclease family [Replication, recombination and repair].	1	1	1
COG1528	Ferritin [Inorganic ion transport and metabolism].	1	1	1
COG1550	Uncharacterized conserved protein YlxP, DUF503 family [Function unknown].	1	1	1
COG1551	sRNA-binding carbon storage regulator CsrA [Signal transduction mechanisms].	1	1	2
COG1580	Flagellar basal body-associated protein FliL [Cell motility].	1	1	1
COG1636	Predicted ATPase, Adenine nucleotide alpha hydrolases (AANH) superfamily [General function prediction only].	1	1	1
COG1661	Predicted DNA-binding protein with PD1-like DNA-binding motif [General function prediction only].	1	1	1
COG1699	Flagellar assembly factor FliW [Cell motility].	1	1	2
COG1714	Uncharacterized membrane protein YckC, RDD family [Function unknown].	1	1	1
COG1721	Uncharacterized conserved protein, DUF58 family, contains vWF domain [Function unknown].	1	1	3
COG1728	Uncharacterized protein YaaR, TM1646/DUF327 family [Function unknown].	1	1	1
COG1793	ATP-dependent DNA ligase [Replication, recombination and repair].	1	1	1
COG1813	Archaeal ribosome-binding protein aMBF1, putative translation factor, contains Zn-ribbon and HTH domains [Translation, ribosomal structure and biogenesis].	1	1	1
COG1842	Phage shock protein A [Transcription, Signal transduction mechanisms].	1	1	1
COG1895	Uncharacterized protein, contains HEPN domain, UPF0332 family [Function unknown].	1	1	1
COG1912	S-adenosylmethionine hydrolase (SAM-hydroxide adenosyltransferase) [Coenzyme transport and metabolism].	1	1	1
COG1954	Glycerol-3-phosphate responsive antiterminator (mRNA-binding) [Transcription].	1	1	1
COG1975	Xanthine and CO dehydrogenase maturation factor, XdhC/CoxF family [Posttranslational modification, protein turnover, chaperones].	1	1	2
COG1984	Allophanate hydrolase subunit 2 [Amino acid transport and metabolism].	1	1	1
COG2011	ABC-type methionine transport system, permease component [Amino acid transport and metabolism].	1	1	2
COG2026	mRNA-degrading endonuclease RelE, toxin component of the RelBE toxin-antitoxin system [Defense mechanisms].	1	1	3
COG2114	Adenylate cyclase, class 3 [Signal transduction mechanisms].	1	1	2
COG2120	N-acetylglucosaminyl deacetylase, LmbE family [Carbohydrate transport and metabolism].	1	1	2
COG2141	Flavin-dependent oxidoreductase, luciferase family (includes alkanesulfonate monooxygenase SsuD and methylene tetrahydromethanopterin reductase) [Coenzyme transport and metabolism, General function prediction only].	1	1	1
COG2152	Predicted glycosyl hydrolase, GH43/DUF377 family [Carbohydrate transport and metabolism].	1	1	1
COG2190	Phosphotransferase system IIA component [Carbohydrate transport and metabolism].	1	1	2
COG2191	Formylmethanofuran dehydrogenase subunit E [Energy production and conversion].	1	1	3
COG2203	GAF domain [Signal transduction mechanisms].	1	1	1
COG2234	Zn-dependent amino- or carboxypeptidase, M28 family [Posttranslational modification, protein turnover, chaperones, Amino acid transport and metabolism].	1	1	2
COG2249	Putative NADPH-quinone reductase (modulator of drug activity B) [General function prediction only].	1	1	1
COG2301	Citrate lyase beta subunit [Carbohydrate transport and metabolism].	1	1	1
COG2378	Predicted DNA-binding transcriptional regulator YafY, contains an HTH and WYL domains [Transcription].	1	1	5
COG2405	Predicted nucleic acid-binding protein, contains PIN domain [General function prediction only].	1	1	1
COG2512	Uncharacterized membrane protein [Function unknown].	1	1	1
COG2520	tRNA G37 N-methylase Trm5 [Translation, ribosomal structure and biogenesis].	1	1	1
COG2524	Predicted transcriptional regulator, contains C-terminal CBS domains [Transcription].	1	1	1
COG2703	Hemerythrin [Signal transduction mechanisms].	1	1	3
COG2721	Altronate dehydratase [Carbohydrate transport and metabolism].	1	1	2
COG2816	NADH pyrophosphatase NudC, Nudix superfamily [Nucleotide transport and metabolism].	1	1	1
COG2848	Uncharacterized conserved protein, UPF0210 family [Cell cycle control, cell division, chromosome partitioning].	1	1	2
COG2877	3-deoxy-D-manno-octulosonic acid (KDO) 8-phosphate synthase [Cell wall/membrane/envelope biogenesis].	1	1	1
COG2878	Na+-translocating ferredoxin:NAD+ oxidoreductase RNF, RnfB subunit [Energy production and conversion].	1	1	2
COG2896	Molybdenum cofactor biosynthesis enzyme MoaA [Coenzyme transport and metabolism].	1	1	3
COG2905	Signal-transduction protein containing cAMP-binding, CBS, and nucleotidyltransferase domains [Signal transduction mechanisms].	1	1	2
COG3191	L-aminopeptidase/D-esterase [Amino acid transport and metabolism, Secondary metabolites biosynthesis, transport and catabolism].	1	1	1
COG3208	Surfactin synthase thioesterase subunit [Secondary metabolites biosynthesis, transport and catabolism].	1	1	1
COG3275	Sensor histidine kinase, LytS/YehU family [Signal transduction mechanisms].	1	1	3
COG3321	Acyl transferase domain in polyketide synthase (PKS) enzymes [Secondary metabolites biosynthesis, transport and catabolism].	1	1	2
COG3333	TctA family transporter [General function prediction only].	1	1	1
COG3345	Alpha-galactosidase [Carbohydrate transport and metabolism].	1	1	1
COG3408	Glycogen debranching enzyme (alpha-1,6-glucosidase) [Carbohydrate transport and metabolism].	1	1	1
COG3411	(2Fe-2S) ferredoxin [Energy production and conversion].	1	1	1
COG3457	Predicted amino acid racemase [Amino acid transport and metabolism].	1	1	1
COG3462	Uncharacterized membrane protein [Function unknown].	1	1	1
COG3666	Transposase [Mobilome: prophages, transposons].	1	1	2
COG3708	Predicted transcriptional regulator YdeE, contains AraC-type DNA-binding domain [Transcription].	1	1	2
COG3830	ACT domain, binds amino acids and other small ligands [Signal transduction mechanisms].	1	1	2
COG3869	Protein-arginine kinase [Posttranslational modification, protein turnover, chaperones].	1	1	1
COG3880	Protein-arginine kinase activator protein McsA [Posttranslational modification, protein turnover, chaperones].	1	1	1
COG3947	Two-component response regulator, SAPR family, consists of REC, wHTH and BTAD domains [Signal transduction mechanisms, Transcription].	1	1	1
COG3976	Uncharacterized protein, contains FMN-binding domain [General function prediction only].	1	1	1
COG4251	Bacteriophytochrome (light-regulated signal transduction histidine kinase) [Signal transduction mechanisms].	1	1	2
COG4399	Uncharacterized membrane protein YheB, UPF0754 family [Function unknown].	1	1	1
COG4463	Transcriptional regulator CtsR [Transcription].	1	1	1
COG4492	ACT domain-containing protein [General function prediction only].	1	1	1
COG4641	Spore maturation protein CgeB [Cell cycle control, cell division, chromosome partitioning].	1	1	1
COG4642	Uncharacterized conserved protein [Function unknown].	1	1	1
COG4728	Uncharacterized protein, DUF1653 family [Function unknown].	1	1	1
COG4816	Ethanolamine utilization protein EutL, ethanolamine utilization microcompartment shell protein [Amino acid transport and metabolism].	1	1	1
COG4886	Leucine-rich repeat (LRR) protein [Transcription].	1	1	1
COG4905	Uncharacterized membrane protein [Function unknown].	1	1	2
COG4917	Ethanolamine utilization protein EutP, contains a P-loop NTPase domain [Amino acid transport and metabolism].	1	1	1
COG4965	Flp pilus assembly protein TadB [Intracellular trafficking, secretion, and vesicular transport, Extracellular structures].	1	1	1
COG4992	Acetylornithine/succinyldiaminopimelate/putrescine aminotransferase [Amino acid transport and metabolism].	1	1	4
COG5001	Predicted signal transduction protein containing a membrane domain, an EAL and a GGDEF domain [Signal transduction mechanisms].	1	1	2
COG5015	Uncharacterized protein, pyridoxamine 5'-phosphate oxidase (PNPOx-like) family [Function unknown].	1	1	1
COG5266	Uncharacterized conserved protein, contains GH25 family domain [General function prediction only].	1	1	1
COG5405	ATP-dependent protease HslVU (ClpYQ), peptidase subunit [Posttranslational modification, protein turnover, chaperones].	1	1	1
COG5578	Uncharacterized membrane protein YesL [Function unknown].	1	1	1
