# Supplementary material for: Structural and Phylogenetic Diversity of Anaerobic Carbon-Monoxide Dehydrogenases
Source: Front Microbiol. 2019 Jan 17;9:3353. doi: 10.3389/fmicb.2018.03353 (PMC6344411; doi:10.3389/fmicb.2018.03353)
Supplement: Supplementary file 5 [file Table_5.XLSX]

## Sheet: Supplementary Table 5
Supplementary Table 5. A similarity matrix used for the network analysis.
		COGs
		COG3640	COG1614	COG1456	COG2069	COG1251	COG1410	COG0437	COG3894	COG1142	COG1880	COG0190	COG1959	COG2759	COG0685	COG3404	COG0664	COG0600	COG1116	COG0715	COG1143	COG0280	COG0375	COG1905	COG1894	COG1249	COG0509	COG0642	COG0378	COG1908	COG1063	COG2843	COG1148	COG0020	COG0493	COG3383	COG4624	COG0745	COG1034	COG1150	COG3260	COG3261	COG0650	COG0651	COG0840	COG1532	COG1149	COG1856	COG2048
COGs	COG3640		0.781967	0.844732	0.837079	0.0939086	0.849727	0.201681	0.906149	0.425197	0.636771	0.859091	0.00930233	0.895	0.928571	0.972067	0.632184	0.0943396	0.0949367	0.0961538	0.451923	0.886598	0.35	0.670886	0.705128	0.934211	0.972603	0.15493	0.268657	0.688525	0.0172414	0	0.589286	0	0.711538	0.413043	0.5	0.152174	0.6	0.681818	0.930233	0.930233	0.926829	0.926829	0.2	1	0.538462	1	0.861111
	COG1614	0.781967		0.96488	0.951311	0.0329949	0.964481	0.0504202	0.94822	0.212598	0.7713	0.736364	0	0.725	0.956044	0.715084	0.0574713	0.0251572	0.0253165	0.025641	0.0480769	0.463918	0	0.620253	0.666667	0.934211	0.972603	0.0704225	0	0.934426	0.0172414	0	0.875	0	0.75	0.652174	0.456522	0.0652174	0.555556	0.931818	0	0	0	0	0.075	0.974359	0.358974	1	0.944444
	COG1456	0.844732	0.96488		0.956929	0.0177665	0.983607	0.0420168	0.967638	0.149606	0.632287	0.7	0	0.695	0.934066	0.692737	0.0574713	0.0251572	0.0253165	0.025641	0.0384615	0.463918	0	0.594937	0.641026	0.934211	0.972603	0.084507	0	0.918033	0.0172414	0	0.857143	0	0.711538	0.630435	0.456522	0.0434783	0.488889	0.886364	0	0	0	0	0.075	1	0.333333	1	0.944444
	COG2069	0.837079	0.951311	0.956929		0.0152284	0.964481	0.0364146	0.935275	0.149606	0.636771	0.722727	0	0.7	0.906593	0.687151	0.0574713	0.0251572	0.0253165	0.025641	0.0288462	0.453608	0	0.582278	0.602564	0.934211	0.972603	0.0985915	0	0.901639	0.0172414	0	0.857143	0	0.692308	0.652174	0.434783	0.0652174	0.422222	0.863636	0	0	0	0	0.075	1	0.333333	1	0.861111
	COG1251	0.0939086	0.0329949	0.0177665	0.0152284		0.00819672	0.817927	0.0161812	0.330709	0	0.0454545	0.669767	0.035	0.0549451	0.0502793	0.0862069	0.0628931	0.0632911	0.0641026	0.461538	0	0	0.0506329	0.0512821	0.0526316	0.0273973	0.338028	0	0	0.0172414	0.964912	0	0.833333	0.0192308	0.0869565	0	0.369565	0	0	0	0	0	0	0.175	0	0.0512821	0	0
	COG1410	0.849727	0.964481	0.983607	0.964481	0.00819672		0.0308123	0.886731	0.0314961	0.0134529	0.636364	0	0.655	0.906593	0.675978	0.0574713	0.0314465	0.0316456	0.0320513	0.0192308	0.463918	0	0.607595	0.589744	0.934211	0.972603	0.0704225	0	0.836066	0.0172414	0	0.660714	0	0.653846	0.456522	0.456522	0.0217391	0.422222	0.863636	0	0	0	0	0.1	0.846154	0.307692	1	0.916667
	COG0437	0.201681	0.0504202	0.0420168	0.0364146	0.817927	0.0308123		0.038835	0.019685	0.00896861	0.0363636	0.623256	0.05	0.0549451	0.0446927	0	0.00628931	0.00632911	0.00641026	0.548077	0	0	0.21519	0.230769	0.0657895	0.0136986	0.323944	0	0	0	0.964912	0.0178571	0.851852	0.173077	0.130435	0	0.347826	0.422222	0.0227273	0.139535	0.139535	0.146341	0.146341	0.1	0.025641	0.179487	0	0.0277778
	COG3894	0.906149	0.94822	0.967638	0.935275	0.0161812	0.886731	0.038835		0.0354331	0.0403587	0.559091	0	0.58	0.835165	0.648045	0.0574713	0.0628931	0.0632911	0.0641026	0.00961538	0.453608	0	0.417722	0.435897	0.921053	0.958904	0.028169	0	0.590164	0.0172414	0	0.375	0	0.5	0.23913	0.456522	0.0217391	0.311111	0.613636	0	0	0	0	0.075	0.820513	0.205128	1	0.777778
	COG1142	0.425197	0.212598	0.149606	0.149606	0.330709	0.0314961	0.019685	0.0354331		0.188341	0.0272727	0.0325581	0.04	0.0274725	0.0335196	0.275862	0.0628931	0.0632911	0.0641026	0.346154	0.0103093	0.3625	0.202532	0.179487	0.0131579	0.0410959	0.112676	0.268657	0	0.0172414	0	0	0	0	0.282609	0.0869565	0.0869565	0.266667	0	0.837209	0.837209	0.853659	0.853659	0.075	0.179487	0.025641	0	0
	COG1880	0.636771	0.7713	0.632287	0.636771	0	0.0134529	0.00896861	0.0403587	0.188341		0.0136364	0	0.005	0.0164835	0	0	0	0	0	0.0192308	0	0	0.0379747	0.0769231	0	0	0	0	0.0327869	0	0	0.0535714	0	0	0.0869565	0	0	0.0222222	0.0227273	0	0	0	0	0	0.153846	0.025641	0	0.0277778
	COG0190	0.859091	0.736364	0.7	0.722727	0.0454545	0.636364	0.0363636	0.559091	0.0272727	0.0136364		0	0.87	0.67033	0.960894	0.00574713	0.0251572	0.0253165	0.025641	0.00961538	0.865979	0	0.316456	0.320513	0.894737	0.931507	0.0422535	0	0.360656	0.0172414	0	0.446429	0	0.346154	0.434783	0.391304	0.0434783	0.0222222	0.363636	0	0	0	0	0	0.384615	0.025641	1	0.25
	COG1959	0.00930233	0	0	0	0.669767	0	0.623256	0	0.0325581	0	0		0	0	0	0.00574713	0.0628931	0.0632911	0.0641026	0	0	0.0125	0	0	0.0131579	0	0.211268	0	0	0	0	0	0.851852	0.0192308	0	0.0217391	0.326087	0	0	0	0	0	0	0.175	0	0.0512821	0	0
	COG2759	0.895	0.725	0.695	0.7	0.035	0.655	0.05	0.58	0.04	0.005	0.87	0		0.637363	0.854749	0.0114943	0	0	0	0.00961538	0.865979	0	0.278481	0.307692	0.934211	0.972603	0.0422535	0	0.245902	0.0172414	0	0.267857	0	0.307692	0.26087	0.391304	0.0434783	0.133333	0.340909	0	0	0	0	0	0.410256	0	1	0.25
	COG0685	0.928571	0.956044	0.934066	0.906593	0.0549451	0.906593	0.0549451	0.835165	0.0274725	0.0164835	0.67033	0	0.637363		0.659218	0.0114943	0	0	0	0.00961538	0.43299	0	0.291139	0.320513	0.921053	0.958904	0.0140845	0	0.52459	0.0172414	0	0.375	0	0.403846	0.173913	0.369565	0.0434783	0.0888889	0.477273	0	0	0	0	0.025	0.410256	0.025641	0.973684	0.583333
	COG3404	0.972067	0.715084	0.692737	0.687151	0.0502793	0.675978	0.0446927	0.648045	0.0335196	0	0.960894	0	0.854749	0.659218		0	0.0251572	0.0253165	0.025641	0.00961538	0.85567	0	0.21519	0.230769	0.934211	0.972603	0.028169	0	0.114754	0.0172414	0	0.107143	0	0.134615	0.108696	0.391304	0	0	0.136364	0	0	0	0	0.025	0.384615	0	1	0.194444
	COG0664	0.632184	0.0574713	0.0574713	0.0574713	0.0862069	0.0574713	0	0.0574713	0.275862	0	0.00574713	0.00574713	0.0114943	0.0114943	0		0.0880503	0.0886076	0.0897436	0.182692	0	0.25	0.0379747	0.0384615	0	0	0.084507	0.134328	0.0163934	0	0	0.0178571	0.037037	0.0192308	0.0652174	0	0.108696	0.0222222	0.0227273	0.488372	0.488372	0.463415	0.439024	0.05	0	0.25641	0	0.0277778
	COG0600	0.0943396	0.0251572	0.0251572	0.0251572	0.0628931	0.0314465	0.00628931	0.0628931	0.0628931	0	0.0251572	0.0628931	0	0	0.0251572	0.0880503		1	0.99359	0	0	0	0	0	0	0	0.084507	0	0	0	0	0	0	0	0	0	0.108696	0	0	0	0	0	0	0.025	0	0.102564	0	0
	COG1116	0.0949367	0.0253165	0.0253165	0.0253165	0.0632911	0.0316456	0.00632911	0.0632911	0.0632911	0	0.0253165	0.0632911	0	0	0.0253165	0.0886076	1		0.987179	0	0	0	0	0	0	0	0.084507	0	0	0	0	0	0	0	0	0	0.108696	0	0	0	0	0	0	0.025	0	0.102564	0	0
	COG0715	0.0961538	0.025641	0.025641	0.025641	0.0641026	0.0320513	0.00641026	0.0641026	0.0641026	0	0.025641	0.0641026	0	0	0.025641	0.0897436	0.99359	0.987179		0	0	0	0	0	0	0	0.0704225	0	0	0	0	0	0	0	0	0	0.0869565	0	0	0	0	0	0	0.05	0	0.102564	0	0
	COG1143	0.451923	0.0480769	0.0384615	0.0288462	0.461538	0.0192308	0.548077	0.00961538	0.346154	0.0192308	0.00961538	0	0.00961538	0.00961538	0.00961538	0.182692	0	0	0		0.0103093	0.35	0.0126582	0.0128205	0	0	0.0422535	0.238806	0.0327869	0	0.789474	0.0714286	0	0.0769231	0.0434783	0	0.0434783	0	0.0681818	0.906977	0.906977	0.926829	0.926829	0.025	0	0	0	0.0833333
	COG0280	0.886598	0.463918	0.463918	0.453608	0	0.463918	0	0.453608	0.0103093	0	0.865979	0	0.865979	0.43299	0.85567	0	0	0	0	0.0103093		0	0.0379747	0.0384615	0.526316	0.547945	0	0	0.0491803	0	0	0.0535714	0	0.115385	0.0217391	0.195652	0	0	0.0681818	0	0	0	0	0	0.0769231	0	0.973684	0.0833333
	COG0375	0.35	0	0	0	0	0	0	0	0.3625	0	0	0.0125	0	0	0	0.25	0	0	0	0.35	0		0	0	0	0	0.028169	0.970149	0	0.827586	0	0	0	0	0	0	0.0217391	0	0	0.674419	0.674419	0.658537	0.658537	0.025	0	0	0	0
	COG1905	0.670886	0.620253	0.594937	0.582278	0.0506329	0.607595	0.21519	0.417722	0.202532	0.0379747	0.316456	0	0.278481	0.291139	0.21519	0.0379747	0	0	0	0.0126582	0.0379747	0		0.884615	0	0	0.028169	0	0.196721	0	0	0.178571	0	0.134615	0.456522	0.26087	0.0217391	0.8	0.181818	0	0	0	0	0.025	0.128205	0.179487	0	0.222222
	COG1894	0.705128	0.666667	0.641026	0.602564	0.0512821	0.589744	0.230769	0.435897	0.179487	0.0769231	0.320513	0	0.307692	0.320513	0.230769	0.0384615	0	0	0	0.0128205	0.0384615	0	0.884615		0	0	0.028169	0	0.196721	0	0	0.178571	0	0.134615	0.5	0.26087	0.0217391	0.822222	0.181818	0	0	0	0	0.025	0.128205	0.128205	0	0.222222
	COG1249	0.934211	0.934211	0.934211	0.934211	0.0526316	0.934211	0.0657895	0.921053	0.0131579	0	0.894737	0.0131579	0.934211	0.921053	0.934211	0	0	0	0	0	0.526316	0	0	0		0.972603	0	0	0	0.0172414	0	0	0	0.0576923	0	0.130435	0	0	0	0	0	0	0	0	0.153846	0	1	0
	COG0509	0.972603	0.972603	0.972603	0.972603	0.0273973	0.972603	0.0136986	0.958904	0.0410959	0	0.931507	0	0.972603	0.958904	0.972603	0	0	0	0	0	0.547945	0	0	0	0.972603		0.028169	0	0	0.0172414	0	0	0	0.0576923	0	0.130435	0	0	0	0	0	0	0	0	0.153846	0	1	0
	COG0642	0.15493	0.0704225	0.084507	0.0985915	0.338028	0.0704225	0.323944	0.028169	0.112676	0	0.0422535	0.211268	0.0422535	0.0140845	0.028169	0.084507	0.084507	0.084507	0.0704225	0.0422535	0	0.028169	0.028169	0.028169	0	0.028169		0.0149254	0.0491803	0	0	0.0357143	0.259259	0.0192308	0.0434783	0	0.826087	0.0444444	0.0454545	0.0465116	0.0465116	0.0243902	0.0243902	0.1	0	0	0	0.0277778
	COG0378	0.268657	0	0	0	0	0	0	0	0.268657	0	0	0	0	0	0	0.134328	0	0	0	0.238806	0	0.970149	0	0	0	0	0.0149254		0	0.827586	0	0	0	0	0	0	0.0217391	0	0	0.372093	0.372093	0.365854	0.390244	0	0	0	0	0
	COG1908	0.688525	0.934426	0.918033	0.901639	0	0.836066	0	0.590164	0	0.0327869	0.360656	0	0.245902	0.52459	0.114754	0.0163934	0	0	0	0.0327869	0.0491803	0	0.196721	0.196721	0	0	0.0491803	0		0	0	0.714286	0	0.615385	0.282609	0.0869565	0.0869565	0.0222222	0.909091	0	0	0	0	0.025	0	0.0512821	0	0.888889
	COG1063	0.0172414	0.0172414	0.0172414	0.0172414	0.0172414	0.0172414	0	0.0172414	0.0172414	0	0.0172414	0	0.0172414	0.0172414	0.0172414	0	0	0	0	0	0	0.827586	0	0	0.0172414	0.0172414	0	0.827586	0		0	0	0	0	0	0	0	0	0	0	0	0	0	0.025	0	0	0	0
	COG2843	0	0	0	0	0.964912	0	0.964912	0	0	0	0	0	0	0	0	0	0	0	0	0.789474	0	0	0	0	0	0	0	0	0	0		0	0	0	0	0	0	0	0	0	0	0	0	0	0	0	0	0
	COG1148	0.589286	0.875	0.857143	0.857143	0	0.660714	0.0178571	0.375	0	0.0535714	0.446429	0	0.267857	0.375	0.107143	0.0178571	0	0	0	0.0714286	0.0535714	0	0.178571	0.178571	0	0	0.0357143	0	0.714286	0	0		0	0.230769	0.304348	0.0869565	0.0652174	0.0222222	0.545455	0	0	0	0	0.025	0	0.102564	0	0.416667
	COG0020	0	0	0	0	0.833333	0	0.851852	0	0	0	0	0.851852	0	0	0	0.037037	0	0	0	0	0	0	0	0	0	0	0.259259	0	0	0	0	0		0	0	0	0.304348	0	0	0	0	0	0	0	0	0	0	0
	COG0493	0.711538	0.75	0.711538	0.692308	0.0192308	0.653846	0.173077	0.5	0	0	0.346154	0.0192308	0.307692	0.403846	0.134615	0.0192308	0	0	0	0.0769231	0.115385	0	0.134615	0.134615	0.0576923	0.0576923	0.0192308	0	0.615385	0	0	0.230769	0		0.23913	0	0.0434783	0.0222222	0.636364	0	0	0	0	0	0	0.153846	0.0789474	0.638889
	COG3383	0.413043	0.652174	0.630435	0.652174	0.0869565	0.456522	0.130435	0.23913	0.282609	0.0869565	0.434783	0	0.26087	0.173913	0.108696	0.0652174	0	0	0	0.0434783	0.0217391	0	0.456522	0.5	0	0	0.0434783	0	0.282609	0	0	0.304348	0	0.23913		0.0652174	0	0.0444444	0.113636	0	0	0	0	0.025	0.0512821	0.102564	0	0.0277778
	COG4624	0.5	0.456522	0.456522	0.434783	0	0.456522	0	0.456522	0.0869565	0	0.391304	0.0217391	0.391304	0.369565	0.391304	0	0	0	0	0	0.195652	0	0.26087	0.26087	0.130435	0.130435	0	0	0.0869565	0	0	0.0869565	0	0	0.0652174		0	0	0.0909091	0	0	0	0	0	0.179487	0	0	0.111111
	COG0745	0.152174	0.0652174	0.0434783	0.0652174	0.369565	0.0217391	0.347826	0.0217391	0.0869565	0	0.0434783	0.326087	0.0434783	0.0434783	0	0.108696	0.108696	0.108696	0.0869565	0.0434783	0	0.0217391	0.0217391	0.0217391	0	0	0.826087	0.0217391	0.0869565	0	0	0.0652174	0.304348	0.0434783	0	0		0.0222222	0.0681818	0.0465116	0.0465116	0.0487805	0.0487805	0.05	0	0	0	0.0277778
	COG1034	0.6	0.555556	0.488889	0.422222	0	0.422222	0.422222	0.311111	0.266667	0.0222222	0.0222222	0	0.133333	0.0888889	0	0.0222222	0	0	0	0	0	0	0.8	0.822222	0	0	0.0444444	0	0.0222222	0	0	0.0222222	0	0.0222222	0.0444444	0	0.0222222		0.0227273	0	0	0	0	0	0	0.0769231	0	0
	COG1150	0.681818	0.931818	0.886364	0.863636	0	0.863636	0.0227273	0.613636	0	0.0227273	0.363636	0	0.340909	0.477273	0.136364	0.0227273	0	0	0	0.0681818	0.0681818	0	0.181818	0.181818	0	0	0.0454545	0	0.909091	0	0	0.545455	0	0.636364	0.113636	0.0909091	0.0681818	0.0227273		0	0	0	0	0	0	0	0	0.972222
	COG3260	0.930233	0	0	0	0	0	0.139535	0	0.837209	0	0	0	0	0	0	0.488372	0	0	0	0.906977	0	0.674419	0	0	0	0	0.0465116	0.372093	0	0	0	0	0	0	0	0	0.0465116	0	0		1	0.97561	0.97561	0.025	0	0	0	0
	COG3261	0.930233	0	0	0	0	0	0.139535	0	0.837209	0	0	0	0	0	0	0.488372	0	0	0	0.906977	0	0.674419	0	0	0	0	0.0465116	0.372093	0	0	0	0	0	0	0	0	0.0465116	0	0	1		0.97561	0.97561	0.025	0	0	0	0
	COG0650	0.926829	0	0	0	0	0	0.146341	0	0.853659	0	0	0	0	0	0	0.463415	0	0	0	0.926829	0	0.658537	0	0	0	0	0.0243902	0.365854	0	0	0	0	0	0	0	0	0.0487805	0	0	0.97561	0.97561		0.97561	0.025	0	0	0	0
	COG0651	0.926829	0	0	0	0	0	0.146341	0	0.853659	0	0	0	0	0	0	0.439024	0	0	0	0.926829	0	0.658537	0	0	0	0	0.0243902	0.390244	0	0	0	0	0	0	0	0	0.0487805	0	0	0.97561	0.97561	0.97561		0.025	0	0	0	0
	COG0840	0.2	0.075	0.075	0.075	0.175	0.1	0.1	0.075	0.075	0	0	0.175	0	0.025	0.025	0.05	0.025	0.025	0.05	0.025	0	0.025	0.025	0.025	0	0	0.1	0	0.025	0.025	0	0.025	0	0	0.025	0	0.05	0	0	0.025	0.025	0.025	0.025		0	0.025641	0	0
	COG1532	1	0.974359	1	1	0	0.846154	0.025641	0.820513	0.179487	0.153846	0.384615	0	0.410256	0.410256	0.384615	0	0	0	0	0	0.0769231	0	0.128205	0.128205	0.153846	0.153846	0	0	0	0	0	0	0	0	0.0512821	0.179487	0	0	0	0	0	0	0	0		0	0	0
	COG1149	0.538462	0.358974	0.333333	0.333333	0.0512821	0.307692	0.179487	0.205128	0.025641	0.025641	0.025641	0.0512821	0	0.025641	0	0.25641	0.102564	0.102564	0.102564	0	0	0	0.179487	0.128205	0	0	0	0	0.0512821	0	0	0.102564	0	0.153846	0.102564	0	0	0.0769231	0	0	0	0	0	0.025641	0		0	0
	COG1856	1	1	1	1	0	1	0	1	0	0	1	0	1	0.973684	1	0	0	0	0	0	0.973684	0	0	0	1	1	0	0	0	0	0	0	0	0.0789474	0	0	0	0	0	0	0	0	0	0	0	0		0
	COG2048	0.861111	0.944444	0.944444	0.861111	0	0.916667	0.0277778	0.777778	0	0.0277778	0.25	0	0.25	0.583333	0.194444	0.0277778	0	0	0	0.0833333	0.0833333	0	0.222222	0.222222	0	0	0.0277778	0	0.888889	0	0	0.416667	0	0.638889	0.0277778	0.111111	0.0277778	0	0.972222	0	0	0	0	0	0	0	0
	COG0426	0.0555556	0	0	0	0.111111	0	0.0277778	0	0	0	0	0.416667	0	0	0	0.166667	0	0	0	0	0	0	0	0	0	0	0.0833333	0	0	0	0	0	0	0.0277778	0	0	0.0833333	0	0	0	0	0	0	0	0	0.0555556	0	0
	COG5010	0.939394	0.939394	0.909091	0.909091	0.0606061	0.878788	0	0.878788	0.0606061	0	0.939394	0	0.909091	0.909091	0.909091	0	0	0	0	0	0.878788	0	0	0	0.878788	0.878788	0	0	0	0	0	0	0	0.0909091	0	0	0	0	0	0	0	0	0	0	0.030303	0	0.818182	0
	COG0031	0.0689655	0	0	0	0.0344828	0.0344828	0	0	0.0344828	0	0	0.103448	0	0	0	0	0.827586	0.827586	0.793103	0	0	0	0	0	0	0	0.0344828	0	0	0	0	0	0	0	0	0	0	0	0	0	0	0	0	0	0	0.0344828	0	0
	COG1846	0.275862	0.0344828	0.0344828	0.0344828	0.275862	0.0344828	0.172414	0.0344828	0.103448	0	0	0.310345	0.0344828	0.0344828	0	0.310345	0.241379	0.241379	0.241379	0	0	0	0	0	0	0	0.0344828	0	0	0	0	0	0.206897	0	0	0	0.0344828	0	0	0	0	0	0	0.0344828	0	0	0	0
	COG2207	0.518519	0.37037	0.37037	0.296296	0.333333	0.296296	0.296296	0.37037	0.111111	0	0	0.296296	0	0	0	0.0740741	0.111111	0.111111	0.111111	0.037037	0	0.037037	0	0	0	0	0.037037	0	0.296296	0	0	0	0	0.296296	0	0.037037	0.037037	0	0.296296	0.037037	0.037037	0.037037	0.037037	0.037037	0	0	0	0.296296
	COG1309	0.148148	0.037037	0.037037	0.037037	0.037037	0.037037	0.037037	0	0.037037	0	0	0.148148	0.037037	0	0	0.111111	0.111111	0.111111	0.111111	0	0	0	0.037037	0.037037	0	0	0.185185	0	0	0	0	0	0	0	0	0.037037	0.0740741	0.037037	0	0	0	0	0	0.111111	0	0	0	0
	COG0680	0.8	0.08	0.08	0.12	0.08	0.08	0.44	0.04	0.4	0.04	0	0	0	0.04	0	0.08	0	0	0	0.48	0	0.28	0.04	0.04	0	0	0.12	0.24	0.08	0	0	0.08	0	0.32	0.04	0	0.04	0	0.08	0.4	0.4	0.36	0.4	0	0	0.2	0	0.04
	COG0534	0.04	0.04	0.04	0.04	0.56	0.08	0.52	0.04	0.04	0	0	0.24	0.04	0.04	0	0	0.28	0.28	0.24	0	0	0	0	0	0	0	0.04	0	0	0	0	0	0	0	0	0	0.04	0	0	0	0	0	0	0	0	0.04	0	0
	COG2197	0.68	0.68	0.68	0.64	0.08	0.68	0	0.68	0.12	0	0.04	0.12	0.04	0.08	0.04	0	0	0	0	0	0	0	0.04	0.04	0	0	0.08	0	0.04	0	0	0.04	0	0.08	0.04	0	0	0	0	0	0	0	0	0.08	0	0	0	0.04
Structural groups	A-1	0.633166	0.743719	0.638191	0.658291	0	0.0150754	0.00502513	0.0452261	0.20603	0.969849	0.0150754	0	0.00502513	0.0164835	0	0	0	0	0	0.00961538	0	0	0.0379747	0.0641026	0	0	0	0	0.0327869	0	0	0.0357143	0	0	0.0869565	0	0	0.0222222	0	0	0	0	0	0	0.153846	0	0	0
	A-2	0.5	0.708333	0.458333	0.458333	0	0	0.0416667	0.0416667	0	0.833333	0	0	0	0	0	0	0	0	0	0.0416667	0	0	0	0	0	0	0	0	0	0	0	0.0416667	0	0	0	0	0	0	0.0416667	0	0	0	0	0	0	0.0416667	0	0.0416667
	A-3	0	0	0	0	0	0	0	0	0	0	0	0	0	0	0	0	0	0	0	0	0	0.142857	0	0	0	0	0	0	0	0	0	0	0	0	0	0	0	0	0	0	0	0	0	0	0	0	0	0
	A-4	1	0.8	0.6	0	0	0	0	0	0	0.8	0	0	0	0	0	0	0	0	0	0	0	0	0	0	0	0	0	0	0	0	0	0	0	0	0	0	0	0	0	0	0	0	0	0	0	0	0	0
	A-5	0	0.5	0	0	0	0	0	0	0	0	0	0	0	0	0	0	0	0	0	0.25	0	0	0	0	0	0	0	0	0	0	0	0	0	0	0	0	0	0	0	0	0	0	0	0	0	0	0	0
	A-6	0	1	0	0	0	0	0	0	0	1	0	0	0	0	0	0	0	0	0	0	0	0	0	0	0	0	0	0	0	0	0	0	0	0	0	0	0	0	0	0	0	0	0	0	0	0	0	0
	B-1	0	0	0	0	0	0.00632911	0	0.0379747	0	0	0	0.0443038	0	0	0	0	0.601266	0.594937	0.602564	0	0	0	0	0	0	0	0.0985915	0	0	0	0	0	0	0	0	0	0.0869565	0	0	0	0	0	0	0.05	0	0.0769231	0	0
	B-2	0.192308	0	0	0	0	0	0.0384615	0	0	0	0	0.0384615	0	0	0	0	0.846154	0.846154	0.846154	0	0	0	0	0	0	0	0	0	0	0	0	0	0	0	0	0	0.0384615	0	0	0	0	0	0	0	0	0	0	0
	B-3	0	0	0	0	0	0	0	0	0	0	0	0.25	0	0	0	0	1	1	1	0	0	0	0	0	0	0	0	0	0	0	0	0	0	0	0	0	0	0	0	0	0	0	0	0	0	0	0	0
	B-4	0	0	0	0	0	0	0	0	0	0	0	0	0	0	0	0	1	1	0.923077	0	0	0	0	0	0	0	0	0	0	0	0	0	0	0	0	0	0	0	0	0	0	0	0	0	0	0.0769231	0	0
	C-1	0	0	0	0	0.760943	0	0.710438	0	0.0472441	0	0	0.813953	0	0	0	0.00574713	0	0	0	0.480769	0	0	0	0	0.0131579	0	0.225352	0	0	0.0172414	1	0	0.851852	0	0	0.0434783	0.347826	0	0	0	0	0	0	0.2	0	0.025641	0	0
	C-2	0	0	0	0	0.666667	0	0.666667	0	0.0416667	0	0	0.458333	0	0	0	0	0	0	0	0	0.166667	0	0	0	0.0208333	0	0.0416667	0	0	0	0	0	0	0	0	0.217391	0.0217391	0	0.0227273	0	0	0	0	0.025	0	0	0	0.0277778
	C-3	0	0	0	0	0	0	0	0	0	0	0	0	0	0	0	0	0	0	0	0	0	0	0	0	0	0	0	0	0	0	0	0	0	0	0	0	0	0	0	0	0	0	0	0	0	0	0	0
	C-4	0	0	0	0	0	0	0	0	0	0	0	0	0	0	0	0	0	0	0	0	0	0	0	0	0	0	0	0	0	0	0	0	0	0	0	1	0	0	0	0	0	0	0	0	0	0	0	0
	D-1	0	0	0	0	0.0231023	0.00660066	0	0.00330033	0	0	0	0.0186047	0.015	0	0.00558659	0.132184	0.00628931	0.00632911	0	0	0	0.6	0	0	0	0	0.140845	0.716418	0	0.965517	0	0	0.148148	0	0	0	0.108696	0	0	0	0	0	0	0.225	0	0.102564	0	0
	D-2	0	0	0	0	0.0338983	0	0	0	0	0	0	0	0	0	0	0.118644	0	0	0	0.0169492	0	0	0	0	0	0	0.0169492	0	0	0	0	0	0	0	0	0	0	0	0	0	0	0	0	0.15	0	0	0	0
	D-3	0	0	0	0	0.5	0	0	0	0.5	0	0	0	0	0	0	0.5	0	0	0	0	0	0	0	0	0	0	0	0	0	0	0	0	0	0	0	0	0	0	0	0	0	0	0	0	0	0	0	0
	D-4	0	0	0	0	0.25	0	0	0	0	0	0	0	0	0	0	0	0	0	0	0	0	0	0	0	0	0	0	0	0	0	0	0	0	0	0	0	0	0	0	0	0	0	0	0	0	0.25	0	0
	E-1	0.597643	0.535354	0.539741	0.535581	0.0964467	0.726776	0.184874	0.68932	0.251969	0	0.85	0.00930233	0.875	0.774725	0.932961	0.0689655	0.0251572	0.0253165	0.025641	0.0865385	0.876289	0.0125	0.683544	0.666667	0.921053	0.945205	0.239437	0	0.213115	0.0172414	0	0.214286	0	0.442308	0.478261	0.369565	0.152174	0.777778	0.227273	0.162791	0.162791	0.195122	0.195122	0.225	0.769231	0.512821	1	0.166667
	E-2	0.631579	0	0	0	0.236842	0	0.210526	0	0.114035	0	0	0	0	0	0	0.447368	0	0	0	0.0192308	0	0	0	0	0.0263158	0.0273973	0.126761	0	0	0	0	0	0	0	0.0434783	0	0.0869565	0	0	0	0	0	0	0.1	0	0.128205	0	0
	E-3	0.263158	0.447368	0.421053	0.447368	0.0526316	0.131579	0.105263	0.0789474	0.105263	0	0.552632	0	0.315789	0.105263	0.105263	0	0	0	0	0	0	0	0.0263158	0.0263158	0.0526316	0.0526316	0.0789474	0	0.236842	0	0	0.368421	0	0.184211	0.289474	0.0526316	0.105263	0.0263158	0.105263	0	0	0	0	0	0.0263158	0	0	0
	F-1	0.695489	0.368421	0.334586	0.323308	0.195489	0.330827	0.0601504	0.285714	0.354331	0	0.0363636	0.00465116	0.04	0.181319	0.0391061	0.413793	0.100629	0.101266	0.102564	0.278846	0.0412371	0.2875	0.265823	0.24359	0	0	0.084507	0.19403	0.606557	0	0	0.482143	0	0.403846	0.152174	0.108696	0.0869565	0.177778	0.636364	0.604651	0.604651	0.585366	0.560976	0.025	0.0512821	0.0769231	0	0.777778
	F-2	0.904762	0	0	0	0	0	0.047619	0	0.952381	0	0	0	0	0	0	0.190476	0	0	0	0.47619	0	0.333333	0	0	0	0	0	0.285714	0	0	0	0	0	0	0	0.047619	0	0	0	0.47619	0.47619	0.428571	0.47619	0	0	0	0	0
	G-1	0	0	0	0	1	0	0	0	1	0	0	0	0	0	0	0	0	0	0	0	0	0	0	0	0	0	0	0	0	0	0	0	0	0	0	0	0	0	0	0	0	0	0	0	0	0	0	0
Firmicutes	Clostridiaceae	0.128713	0.0717822	0.0717822	0.0717822	0.299492	0.079235	0.302521	0.0873786	0.0393701	0	0.159091	0.609302	0.175	0.142857	0.195531	0.0574713	0.0628931	0.0632911	0.0641026	0.144231	0.164948	0.5875	0.0506329	0.0512821	0.302632	0.287671	0.28169	0.701493	0	0.965517	0.245614	0	0.87037	0	0	0.173913	0.434783	0.0888889	0	0	0	0	0	0.375	0.0769231	0	0.0526316	0
	Veillonellaceae	0	0	0	0	0	0	0	0	0	0	0	0	0	0	0	0	0	0	0	0	0	0	0	0	0	0	0	0	0	0	0	0	0	0	0	0	0	0	0	0	0	0	0	0	0	0	0	0
	Lachnospiraceae	0.326923	0.307692	0.282051	0.282051	0.288462	0.288462	0.282051	0.262821	0.00641026	0	0.173077	0.185897	0.121795	0.192308	0.173077	0.0128205	0.205128	0.205128	0.192308	0	0.0721649	0	0.101266	0.102564	0	0	0.056338	0	0	0	0.0175439	0	0.111111	0	0	0.391304	0.0869565	0	0	0	0	0	0	0	0.282051	0.0769231	0	0
	Peptococcaceae	0.455	0.31	0.26	0.255	0.18	0.265	0.035	0.215	0.23	0.005	0.005	0.025	0.01	0.0384615	0	0.310345	0.0691824	0.0696203	0.0705128	0.0769231	0	0.05	0.0253165	0.0128205	0	0	0.028169	0.0447761	0.114754	0	0	0.214286	0	0	0.0217391	0	0.0217391	0.0222222	0.0454545	0.0930233	0.0930233	0.097561	0.0731707	0.075	0.153846	0.0769231	0	0.0555556
	Tissierellaceae	0	0	0	0	1	0	1	0	0	0	0	1	0	0	0	0	0	0	0	0	0	0	0	0	0	0	0	0	0	0	0	0	0	0	0	0	0	0	0	0	0	0	0	0.5	0	0	0	0
	unclassified Firmicutes	0.642857	0.571429	0.357143	0.357143	0.0714286	0.357143	0	0.285714	0.0714286	0	0.214286	0	0.0714286	0.285714	0.214286	0	0.142857	0.142857	0.142857	0	0	0	0	0	0	0	0	0	0	0	0	0	0	0	0	0	0	0	0	0	0	0	0	0	0.0714286	0	0	0
	Ruminococcaceae	0.142857	0.142857	0.142857	0.142857	0.107143	0.142857	0.0892857	0.196429	0.0178571	0	0.0714286	0.107143	0.0178571	0.0714286	0.0714286	0	0.517857	0.517857	0.5	0	0	0	0.0178571	0.0178571	0	0	0	0	0	0	0	0	0	0	0.0217391	0	0	0	0	0	0	0	0	0.05	0.0769231	0	0	0
	Peptostreptococcaceae	0.528662	0.292994	0.292994	0.292994	0.369427	0.292994	0.363057	0.286624	0.00636943	0	0.477707	0.00636943	0.484076	0.286624	0.490446	0	0	0	0	0.336538	0.71134	0	0	0	0.605263	0.630137	0.0140845	0	0	0	0.736842	0	0	0.0576923	0	0	0.0217391	0	0	0	0	0	0	0	0.102564	0.025641	0.947368	0
	unclassified Clostridiales	0.25	0.2	0.2	0.2	0.35	0.2	0.2	0.2	0.15	0	0.15	0.2	0.1	0.2	0.15	0.1	0.1	0.05	0.05	0.05	0	0.05	0	0	0.1	0.1	0	0	0.05	0	0	0	0	0.05	0	0.05	0	0	0.05	0.05	0.05	0.05	0.05	0.05	0.05	0	0	0.05
	Thermoanaerobacteraceae	0.457143	0.314286	0.314286	0.314286	0.128571	0.314286	0.0857143	0.3	0.328571	0	0.0142857	0.0571429	0.0285714	0.171429	0.0285714	0.1	0.171429	0.171429	0.171429	0.128571	0	0.0571429	0.0714286	0.0714286	0.0142857	0.0142857	0.0142857	0.0149254	0.327869	0	0	0.0892857	0	0.288462	0.130435	0.0217391	0.0434783	0	0.409091	0.209302	0.209302	0.243902	0.243902	0.025	0.025641	0.0512821	0	0.5
	unclassified Thermoanaerobacterales	0.5	0.5	0.5	0.5	0	0.5	0.5	0	0	0	0	0	0	0.5	0	0	0	0	0	0	0	0	0	0	0	0	0	0	0.5	0	0	0.5	0	0	0	0	0	0	0	0	0	0	0	0	0	0	0	0
	Gracilibacteraceae	0.5	0.5	0.5	0.5	0	0.5	0	0.5	0	0	0.5	0	0.5	0.5	0.5	0	0	0	0	0	0	0	0.5	0.5	0	0	0	0	0	0	0	0	0	0	0.5	0	0	0	0	0	0	0	0	0	0	0	0	0
	Halobacteroidaceae	0.478261	0.26087	0.26087	0.26087	0.173913	0.26087	0.217391	0.26087	0.347826	0	0	0.130435	0	0	0.0434783	0	0	0	0	0	0	0	0.26087	0.217391	0	0	0.0434783	0	0	0	0	0	0	0	0	0	0	0.26087	0	0	0	0	0	0.173913	0	0	0	0
	Eubacteriaceae	0.342105	0.342105	0.342105	0.342105	0.184211	0.342105	0.0526316	0.184211	0.131579	0	0	0.0526316	0	0	0	0.105263	0.184211	0.184211	0.184211	0	0	0.0263158	0	0	0	0	0.0263158	0.0263158	0	0.0263158	0	0	0.0263158	0	0	0.315789	0.0263158	0	0	0	0	0	0	0	0.0526316	0.105263	0	0
	Sporomusaceae	0.378378	0.216216	0.216216	0.162162	0	0.216216	0	0.216216	0.0810811	0	0.189189	0	0.189189	0.189189	0.162162	0.162162	0.216216	0.216216	0.216216	0.0810811	0.108108	0.027027	0.216216	0.216216	0	0	0.027027	0	0.189189	0	0	0.189189	0	0.0810811	0.0540541	0.135135	0	0	0.189189	0.027027	0.027027	0.027027	0.027027	0.0540541	0.027027	0	0	0.194444
	Caldicoprobacteraceae	0	0	0	0	0	0	0	0	0	0	0	0	0	0	0	0	1	1	1	0	0	0	0	0	0	0	0	0	0	0	0	0	0	0	0	0	0	0	0	0	0	0	0	0	0	0	0	0
	Thermoanaerobacterales Family III Incertae Sedis	0.285714	0.0714286	0.142857	0.142857	0.428571	0.142857	0.5	0.0714286	0.214286	0	0.0714286	0.571429	0.214286	0.142857	0.214286	0	0	0	0	0	0	0	0	0	0.0714286	0.0714286	0	0	0.0714286	0	0	0.0714286	0	0	0.0714286	0.0714286	0	0	0	0	0	0	0	0.0714286	0	0	0	0
	Natranaerobiaceae	0	0	0	0	0	0	0	0	0	0	0	0	0	0	0	0	0	0	0	0	0	0	0	0	0	0	0	0	0	0	0	0	0	0	0	0	0	0	0	0	0	0	0	0	0	0	0	0
	Selenomonadaceae	0	0	0	0	0	0	0	0	0	0	0	0.157895	0	0	0	0	0.631579	0.631579	0.631579	0	0	0	0	0	0	0	0.157895	0	0	0	0	0	0	0	0	0	0.0526316	0	0	0	0	0	0	0	0	0	0	0
	Bacillaceae	0.785714	0	0	0	0	0	0	0	0.285714	0	0	0	0	0	0	0.214286	0.142857	0.142857	0.142857	0.285714	0	0.357143	0	0	0	0	0	0.357143	0	0	0	0	0	0	0	0	0	0	0	0.285714	0.285714	0.214286	0.285714	0	0	0	0	0
	Syntrophomonadaceae	0.5	0.5	0.5	0.5	0	0.5	0	0.5	0	0	0	0	0	0.5	0	0	0	0	0	0	0	0	0	0	0	0	0	0	0	0	0	0	0	0.5	0	0	0	0	0	0	0	0	0	0	0	0	0	0
	Thermodesulfobiaceae	1	0	0	0	0	0	0	0	0	0	0	0	0	0	0	0	0	0	0	0	0	0	0	0	0	0	0	0	0	0	0	0	0	0	0	0	0	0	0	0	0	0	0	0	0	0	0	0
	Gottschalkiaceae	0	0	0	0	0	0	0	0	0	0	0	0	0	0	0	0	0	0	0	0	0	0	0	0	0	0	0	0	0	0	0	0	0	0	0	0	0	0	0	0	0	0	0	0	0	0	0	0
	unclassified Tissierellia	0	0	0	0	0	0	0	0	0	0	0	0	0	0	0	0	0	0	0	0	0	0	0	0	0	0	1	0	0	0	0	0	0	0	0	0	0	0	0	0	0	0	0	0	0	0	0	0
	Paenibacillaceae	0.8	0	0	0	0	0	0	0	0	0	0	0	0	0	0	0	0	0	0	0	0	0	0	0	0	0	0	0	0	0	0	0	0	0	0	0	0	0	0	0	0	0	0	0	0	0	0	0
	Lactobacillaceae	0	0	0	0	0	0	0	0	0	0	0	0	0	0	0	0	1	1	1	0	0	0	0	0	0	0	0	0	0	0	0	0	0	0	0	0	0	0	0	0	0	0	0	0	0	0	0	0
	Defluviitaleaceae	0	0	0	0	0	0	0	0	0	0	0	0	0	0	0	0	0	0	0	0	0	0	0	0	0	0	0	0	0	0	0	0	0	0	0	0	0	0	0	0	0	0	0	1	0	0	0	0
	unclassified Bacillales	1	0	0	0	0	0	0	0	0	0	0	0	0	0	0	1	0	0	0	0	0	0	0	0	0	0	0	0	0	0	0	0	0	0	0	0	0	0	0	0	0	0	0	0	0	0	0	0
	Clostridiales Family XVI Incertae Sedis	0.4	0.2	0.2	0.2	0.2	0.2	0	0.2	0.333333	0	0	0	0	0.2	0	0.4	0	0	0	0.2	0	0.2	0	0	0	0	0	0	0.2	0	0	0.2	0	0	0	0	0	0	0	0.2	0.2	0.2	0.2	0	0	0	0	0
	Halanaerobiaceae	0.5	0.5	0.5	0.5	0.5	0.5	0.5	0.5	0	0	0	0	0	0	0	0	0	0	0	0	0.5	0	0	0	0	0	0	0	0	0	0	0	0	0	0	0	0	0	0	0	0	0	0	0	0	0	0	0
	Clostridiales Family XIII Incertae Sedis	0	0	0	0	1	0	1	0	0	0	0	1	0	0	0	0	0	0	0	0	0	0	0	0	0	0	0	0	0	0	0	0	0	0	0	0	0	0	0	0	0	0	0	0	0	0	0	0
Proteobacteria	Desulfovibrionaceae	0.909091	0	0	0	0.0545455	0	0.0545455	0	0.0545455	0	0	0	0	0	0	0.745455	0	0	0	0.0363636	0	0.0363636	0	0	0	0	0.0545455	0	0	0	0	0	0	0	0	0	0.0652174	0	0	0.0465116	0.0465116	0.0487805	0.0487805	0.125	0	0.128205	0	0
	Desulfobulbaceae	0.32	0.44	0.44	0.44	0.12	0.32	0	0.28	0.16	0	0.2	0	0	0	0	0.28	0	0	0	0	0	0	0.04	0.04	0	0	0.16	0	0.08	0	0	0.12	0	0.04	0.12	0	0.04	0.04	0	0	0	0	0	0.04	0	0	0	0
	Desulfobacteraceae	0.1625	0.3625	0.325	0.375	0.1875	0.3125	0.1125	0.125	0.1125	0	0.0875	0	0.1125	0.0125	0.05	0.025	0	0	0	0	0	0	0.0253165	0.025641	0.0131579	0.0273973	0.140845	0	0	0	0	0	0	0	0	0	0.0652174	0.0444444	0	0	0	0	0	0	0	0.025641	0	0
	Campylobacteraceae	0.1	0	0	0	0	0	0	0	0.1	0	0	0	0	0	0	0	0.7	0.7	0.7	0.1	0	0	0	0	0	0	0	0	0	0	0	0	0	0	0	0	0.2	0	0	0.1	0.1	0.1	0.1	0	0	0	0	0
	unclassified Deltaproteobacteria	0.229167	0.395833	0.333333	0.375	0.166667	0.229167	0.104167	0.0833333	0.0625	0.125	0.1875	0.0208333	0.0625	0.0625	0	0.0208333	0	0	0	0	0	0.0208333	0.0208333	0.0208333	0	0	0	0	0.0625	0	0	0.104167	0	0.0833333	0.108696	0	0	0	0.0454545	0	0	0	0	0	0	0.025641	0	0.0277778
	unclassified Gammaproteobacteria	0	0	0	0	1	0	1	0	0	0	0	0	0	0	0	0	0	0	0	0	0	0	0	0	0	0	0	0	0	0	0	0	0	0	0	0	0	0	0	0	0	0	0	0	0	0	0	0
	unclassified Desulfobacterales	0.111111	0.333333	0.333333	0.333333	0.0555556	0.222222	0.0555556	0.166667	0.0555556	0	0.333333	0	0.111111	0.111111	0.0555556	0	0	0	0	0	0	0	0.111111	0.111111	0	0	0.0555556	0	0.166667	0	0	0.222222	0	0.111111	0.0555556	0	0.0555556	0.111111	0.0555556	0	0	0	0	0.0555556	0	0	0	0
	unclassified Myxococcales	1	0	0	0	1	0	1	0	0	0	0	0	0	0	0	0	0	0	0	0	0	0	0	0	0	0	0	0	0	0	0	0	0	0	0	0	0	0	0	0	0	0	0	0	0	0	0	0
	unclassified Desulfuromonadales	0.333333	0	0	0	0	0	0.333333	0	0	0	0	0	0	0	0	0	0	0	0	0	0	0	0	0	0	0	0	0	0	0	0	0	0	0	0	0	0	0	0	0	0	0	0	0	0	0	0	0
	unclassified Pseudomonadales	0	0	0	0	1	0	0	0	1	0	0	0	0	0	0	0	0	0	0	0	0	0	0	0	0	0	0	0	0	0	0	0	0	0	0	0	0	0	0	0	0	0	0	0	0	0	0	0
	unclassified Syntrophobacterales	1	0.8	0.8	0.6	0	0.6	0.2	0.6	0	0.4	0.2	0	0.2	0.2	0	0	0	0	0	0	0	0	0	0.2	0	0	0	0	0	0	0	0	0	0	0	0	0	0.2	0	0	0	0	0	0	0	0	0	0
	Syntrophaceae	0.375	0.75	0.75	0.375	0	0.625	0	0.125	0.125	0.125	0.125	0	0.25	0.125	0	0	0	0	0	0	0	0	0.125	0.125	0	0	0	0	0.125	0	0	0	0	0.125	0.125	0	0	0.125	0.125	0	0	0	0	0	0	0	0	0.125
	unclassified Proteobacteria	1	0	0	0	1	0	1	0	0	0	0	0	0	0	0	0	0	0	0	0	0	0	0	0	0	0	0	0	0	0	0	0	0	0	0	0	0	0	0	0	0	0	0	0	0	0	0	0
	Syntrophobacteraceae	0	0.230769	0.230769	0.230769	0.0769231	0.230769	0.230769	0	0.153846	0	0	0	0	0	0	0	0	0	0	0.153846	0	0	0	0	0	0	0.307692	0	0	0	0	0	0	0	0.153846	0	0	0	0	0	0	0	0	0	0	0	0	0
	Helicobacteraceae	0.333333	0	0	0	0	0	0	0	0.333333	0	0	0	0	0	0	0	0	0	0	0	0	0	0	0	0	0	0.333333	0	0	0	0	0	0	0	0	0	0.333333	0	0	0	0	0	0	0	0	0	0	0
	Methylocystaceae	1	0	0	0	0	0	0	0	1	0	0	0	0	0	0	1	0	0	0	0	0	0	0	0	0	0	0	0	0	0	0	0	0	0	0	0	0	0	0	0	0	0	0	0	0	0	0	0
	Geobacteraceae	0.533333	0	0	0	0.333333	0	0.333333	0	0.0666667	0	0	0.133333	0	0	0	0.133333	0.466667	0.466667	0.466667	0	0	0.0666667	0	0	0	0	0.0666667	0	0	0	0	0	0	0	0	0	0	0	0	0.133333	0.133333	0	0	0	0	0	0	0
	Desulfuromonadaceae	0.4	0	0	0	0.4	0	0.6	0	0	0	0	0.4	0	0	0	0	0.2	0.2	0.2	0	0	0	0	0	0	0	0	0	0	0	0	0	0	0	0	0	0	0	0	0	0	0	0	0.2	0	0	0	0
	Rhodospirillaceae	1	0	0	0	0	0	0	0	0.333333	0	0	0	0	0	0	0.333333	0.666667	0.666667	0.666667	0.333333	0	0	0	0	0	0	0	0	0	0	0	0	0	0	0	0	0	0	0	0.333333	0.333333	0.333333	0.333333	0	0	0	0	0
	Bradyrhizobiaceae	1	0	0	0	0	0	0	0	1	0	0	0	0	0	0	1	0	0	0	1	0	1	0	0	0	0	0	1	0	0	0	0	0	0	0	0	0	0	0	1	1	1	1	0	0	0	0	0
	Desulfomicrobiaceae	0.8	0	0	0	0	0	0	0	0	0	0	0	0	0	0	0.6	0	0	0	0	0	0	0	0	0	0	0	0	0	0	0	0	0	0	0	0	0	0	0	0	0	0	0	0	0	0	0	0
	Desulfohalobiaceae	0.666667	0.166667	0.166667	0.166667	0	0.166667	0	0.166667	0.166667	0	0.166667	0	0	0	0	0.5	0	0	0	0	0	0	0.166667	0.166667	0	0	0	0	0	0	0	0	0	0.166667	0.166667	0	0	0	0	0	0	0	0	0	0	0.166667	0	0
	Desulfarculaceae	0.5	0.5	0.5	0.5	0.166667	0.5	0.166667	0	0	0	0	0	0	0	0	0	0	0	0	0	0	0	0	0	0	0	0.166667	0	0	0	0	0	0	0	0	0	0	0	0	0	0	0	0	0	0	0	0	0
	Succinivibrionaceae	0	0	0	0	0	0	0	0	0	0	0	0	0	0	0	0	0.75	0.75	1	0	0	0	0	0	0	0	0	0	0	0	0	0	0	0	0	0	0	0	0	0	0	0	0	0.25	0	0	0	0
	unclassified Burkholderiales	1	0	0	0	0	0	0	0	1	0	0	0	0	0	0	0	0	0	0	0	0	0	0	0	0	0	0	1	0	0	0	0	0	0	0	0	0	0	0	0	0	0	0	0	0	0	0	0
	Chromatiaceae	0	0	0	0	0	0	0	0	0	0	0	0	0	0	0	0	1	1	1	0	0	0	0	0	0	0	0	0	0	0	0	0	0	0	0	0	0	0	0	0	0	0	0	0	0	0	0	0
	Vibrionaceae	0.85	0	0	0	0.05	0	0.05	0	0.0666667	0	0	0	0	0	0	0.7	0.05	0.05	0.0666667	0.05	0	0.05	0	0	0	0	0.05	0.0166667	0	0	0	0	0	0	0	0	0.0652174	0	0	0.0697674	0.0697674	0.0731707	0.0731707	0.15	0	0.128205	0	0
	Pseudomonadaceae	1	0	0	0	0.857143	0	0.857143	0	0.142857	0	0	0	0	0	0	0	0	0	0	0	0	0	0	0	0	0	0	0	0	0	0	0	0	0	0	0	0	0	0	0	0	0	0	0	0	0	0	0
	Ferrimonadaceae	1	0	0	0	0	0	0	0	1	0	0	0	0	0	0	1	0	0	0	1	0	1	0	0	0	0	0	1	0	0	0	0	0	0	0	0	0	0	0	1	1	1	1	0	0	0	0	0
	Syntrophorhabdaceae	0.333333	0.333333	0.333333	0.333333	0	0.333333	0	0.333333	0	0	0.333333	0	0	0	0	0	0	0	0	0	0	0	0	0	0	0	0.333333	0	0	0	0	0	0	0	0	0	0	0	0	0	0	0	0	0	0	0	0	0
	Desulfonatronaceae	1	0	0	0	0	0	0	0	0	0	0	0	0	0	0	0	0	0	0	0	0	0	0	0	0	0	0	0	0	0	0	0	0	0	0	0	0	0	0	0	0	0	0	0	0	0	0	0
	Enterobacteriaceae	1	0	0	0	0	0	0	0	1	0	0	0	0	0	0	1	0	0	0	1	0	1	0	0	0	0	0	1	0	0	0	0	0	0	0	0	0	0	0	1	1	1	1	0	0	0	0	0
	Rhodobacteraceae	1	0	0	0	0	0	0	0	1	0	0	0	0	0	0	0	0	0	0	1	0	1	0	0	0	0	0	1	0	0	0	0	0	0	0	0	0	0	0	1	1	1	1	0	0	0	0	0
Euryarchaeota	Methanosaetaceae	0.214286	0.428571	0.214286	0.214286	0	0	0.357143	0	0.214286	0.428571	0	0	0	0	0	0	0	0	0	0	0	0	0	0	0	0	0	0	0	0	0	0	0	0.0714286	0.142857	0	0	0	0	0	0	0	0	0	0	0	0	0
	Methanocaldococcaceae	0	0.5	0	0	0	0	0	0	0.555556	0.555556	0	0	0	0	0	0	0	0	0	0	0	0	0	0	0	0	0	0	0	0	0	0	0	0	0	0	0	0	0	0	0	0	0	0	0	0	0	0
	Methanobacteriaceae	0.958333	0.958333	0.916667	0.958333	0	0	0	0	0.958333	1	0	0	0	0	0	0	0	0	0	0	0	0	0	0	0	0	0	0	0	0	0	0	0	0	0	0	0	0	0	0	0	0	0	0	0	0	0	0
	Methanosarcinaceae	0.375635	0.395939	0.345178	0.35533	0	0	0.0101523	0	0.177665	0.548223	0	0	0	0	0	0	0.00628931	0.00632911	0.00641026	0	0	0	0	0	0	0	0.0140845	0	0	0	0	0	0	0	0.0434783	0	0	0	0	0	0	0	0	0	0	0.025641	0	0
	Ferroplasmaceae	1	0	0	0	0	0	0	0	0	0	0	0	0	0	0	0	0	0	0	0	0	0	0	0	0	0	0	0	0	0	0	0	0	0	0	0	0	0	0	0	0	0	0	0	0	0	0	0
	Candidatus Methanoperedenaceae	0.230769	0.230769	0	0	0.0769231	0	0	0	0	0.230769	0	0	0	0	0	0	0	0	0	0	0	0	0	0	0	0	0	0	0	0	0	0	0	0	0	0	0	0	0	0	0	0	0	0	0	0.153846	0	0
	Methanomicrobiaceae	0.384615	0	0	0	0.153846	0	0	0	0	0	0	0	0	0	0	0	0	0	0	0	0	0	0	0	0	0	0	0	0	0	0	0	0	0	0	0	0	0	0	0	0	0	0	0	0	0	0	0
	unclassified Methanomassiliicoccales	1	0	0	0	0	0	0	0	0	0	0	0	0	0	0	0	0	0	0	0	0	0	0	0	0	0	0	0	0	0	0	0	0	0	0	0	0	0	0	0	0	0	0	0	0	0	0	0
	Methanocalculaceae	1	0	0	0	0	0	0	0	0	0	0	0	0	0	0	0	0	0	0	0	0	0	0	0	0	0	0	0	0	0	0	0	0	0	0	0	0	0	0	0	0	0	0	0	0	0	0	0
	unclassified Methanomicrobiales	1	1	1	1	0	0	0	1	0	1	0	0	0	0	0	0	0	0	0	0	0	0	0	0	0	0	0	0	0	0	0	0	0	0	0	0	0	0	0	0	0	0	0	0	0	0	0	0
	Archaeoglobaceae	0.238095	0.238095	0.238095	0.238095	0.047619	0	0.047619	0	0	0.571429	0	0	0	0	0	0	0	0	0	0.047619	0	0	0	0	0	0	0	0	0	0	0	0.047619	0	0	0	0	0	0	0.047619	0	0	0	0	0	0	0	0	0.047619
	unclassified Hadesarchaea	0	0	0	0	0	0	0	0	0	0	0	0	0	0	0	0	0	0	0	0	0	0	0	0	0	0	0	0	0	0	0	0	0	0	0	0	0	0	0	0	0	0	0	0	0	0	0	0
	unclassified Euryarchaeota	0.5	0.0833333	0.333333	0.333333	0.166667	0	0.166667	0	0	0.5	0	0	0	0	0	0	0	0	0	0	0	0	0	0.166667	0.166667	0	0	0	0	0	0	0	0	0	0.0833333	0	0.0833333	0.0833333	0	0	0	0	0	0	0	0	0	0
	unclassified Methanomicrobia	0.333333	0.333333	0.333333	0.333333	0	0	0	0.333333	0	0.333333	0	0	0	0	0	0	0	0	0	0	0	0	0	0	0	0	0	0	0	0	0	0	0	0	0	0	0	0	0	0	0	0	0	0	0	0.666667	0	0
	unclassified Theionarchaea	1	1	1	1	0	0	0	0	0	1	0	0	0	0	0	0	0	0	0	0	0	0	0	0	0	0	0	0	0	0	0	0	0	0	0	0	0	0	0	0	0	0	0	0	0	0	0	0
	unclassified Candidatus Altiarchaeales	0	0.285714	0.142857	0.142857	0	0	0	0.142857	0	0	0	0	0	0	0	0	0	0	0	0.142857	0	0	0	0	0	0	0	0	0	0	0	0	0	0	0	0	0	0	0	0	0	0	0	0	0	0	0	0
	unclassified Methanosarcinales	0.333333	0.555556	0.555556	0.555556	0	0	0	0	0	0.555556	0	0	0	0	0	0	0	0	0	0	0	0	0	0	0	0	0	0	0	0	0	0	0	0	0	0	0	0	0	0	0	0	0	0	0	0.222222	0	0
	unclassified Methanonatronarchaeia	0	0	0	0	0	0	0	0	0	0	0	0	0	0	0	0	0	0	0	0	0	0	0	0	0	0	0	0	0	0	0	0	0	0	0	0	0	0	0	0	0	0	0	0	0	0	0	0
	Methanococcaceae	0.5	0.75	0.5	0.5	0	0	0.0833333	0	0.75	0.916667	0	0	0	0	0	0	0	0	0	0	0	0	0	0	0	0	0	0	0	0	0	0	0	0	0	0	0	0	0	0	0	0	0	0	0.5	0	0	0
	Methanospirillaceae	1	0.5	0.5	0.5	0	0	0.5	0.5	0	0.5	0	0	0	0	0	0	0	0	0	0	0	0	0.5	0.5	0	0	0	0	0	0	0	0	0	0	0	0	0	0.5	0	0	0	0	0	0	0	0	0	0
	Methanoregulaceae	0.8	0.4	0.4	0.4	0	0	0.2	0.4	0	0.4	0	0	0	0	0	0	0	0	0	0	0	0	0.2	0.2	0	0	0	0	0	0	0	0	0	0	0	0	0	0.2	0	0	0	0	0	0	0	0	0	0
	Thermococcaceae	1	0	0	0	0	0	1	0	0	0	0	0	0	0	0	0	0	0	0	0.571429	0	0	0	0	0	0	0	0	0	0	0	0	0	0.571429	0	0	0	0	0	0.428571	0.428571	0.428571	0.428571	0	0	0.357143	0	0
	Methanocellaceae	1	1	1	1	0	0	0	1	0	1	0	0	0	0	0	0	0	0	0	0	0	0	0	0	0	0	0	0	0	0	0	0	0	0	0	0	0	0	0	0	0	0	0	0	0	0	0	0
	Methanothermaceae	1	1	1	1	0	0	0	0	0	1	0	0	0	0	0	0	0	0	0	0	0	0	0	0	0	0	0	0	0	0	0	0	0	0	0	0	0	0	0	0	0	0	0	0	0	0	0	0
	Methermicoccaceae	0	1	0	0	0	0	0	0	0	1	0	0	0	0	0	0	0	0	0	0	0	0	0	0	0	0	0	0	0	0	0	0	0	0	0	0	0	0	0	0	0	0	0	0	0	0	0	0
	Methanomassiliicoccaceae	0	0	0	0	0	0	0	0	0	0	0	0	0	0	0	0	0	0	0	0	0	0	0	0	0	0	0	0	0	0	0	0	0	0	0	0	0	0	1	0	0	0	0	0	0	0	0	1
	Methanopyraceae	0.5	0.5	0.5	0.5	0	0	0	0	0.5	0.5	0	0	0	0	0	0	0	0	0	0	0	0	0	0	0	0	0	0	0	0	0	0	0	0	0	0	0	0	0	0	0	0	0	0	0	0	0	0
Other bacteria	unclassified Acidobacteria	1	1	1	1	1	0	0	0	0	0	0	0	0	0	0	0	0	0	0	0	0	0	0	0	0	0	0	0	0	0	0	0	0	0	0	0	0	0	0	0	0	0	0	0	0	0	0	0
	Holophagaceae	1	1	1	1	0	1	0	1	0	0	0	0	0	0	0	0	0	0	0	0	0	0	0	0	0	0	0	0	0	0	0	0	0	0	0	0	0	0	0	0	0	0	0	0	0	0	0	0
	unclassified Actinobacteria	1	1	1	1	0	0.5	0	1	0	0	0.5	0	0.75	0.5	0.25	0	0	0	0	0	0	0	0	0.25	0	0	0	0	0	0	0	0	0	0.25	0.25	0	0	0	0	0	0	0	0	0	0	0	0	0
	Atopobiaceae	0	0	0	0	0	0	0	0	0	0	0	0	0	0	0	0	0	0	0	0	0	0	0	0	0	0	0	0	0	0	0	0	0	0	0	0	0	0	0	0	0	0	0	0	0	0	0	0
	Hydrogenothermaceae	0	0	0	0	0	0	0	0	0	0	0	0	0	0	0	0	0	0	0	0	0	0	0	0	0	0	0	0	0	0	0	0	0	0	0	0	0	0	0	0	0	0	0	0	0	0	0	0
	Desulfurobacteriaceae	0.166667	0	0	0	0	0	0.166667	0	0	0	0	0	0	0	0	0.833333	0	0	0	0	0	0	0.166667	0.166667	0	0	0	0	0	0	0	0	0	0	0	0	0	0.166667	0	0	0	0	0	0	0	0	0	0
	unclassified Armatimonadetes	0.75	0.75	0.75	0.75	0	0.75	0.25	0.75	0	0	0.25	0	0.75	0.5	0.25	0	0	0	0	0	0	0	0.5	0.5	0	0	0	0	0.25	0	0	0	0	0.25	0.25	0	0	0.5	0	0	0	0	0	0	0	0	0	0.25
	Tannerellaceae	0	0	0	0	0	0	0	0	0	0	0	0	0	0	0	0	1	1	1	0	0	0	0	0	0	0	0	0	0	0	0	0	0	0	0	0	0	0	0	0	0	0	0	0	0	0	0	0
	unclassified Bacteroidales	0	0	0	0	0	0	0	0	0	0	0	0	0	0	0	0	1	1	1	0	0	0	0	0	0	0	0	0	0	0	0	0	0	0	0	0	0	0	0	0	0	0	0	0	0	0	0	0
	unclassified Caldiserica	1	0	0	0	0	0	1	0	0	0	0	0	0	0	0	0	0	0	0	0	0	0	1	1	0	0	0	0	0	0	0	0	0	0	0	0	0	1	0	0	0	0	0	0	0	0	0	0
	unclassified candidate division WOR-3	0	0	0	0	0	0	0	0	0	0	0	0.75	0	0	0	0	0	0	0	0	0	0	0	0	0	0	0	0	0	0	0	0	0	0	0	0	0	0	0	0	0	0	0	0	0	0	0	0
	unclassified Candidatus Aminicenantes	1	1	1	0	0	0	0	1	0	0	0	0	0	0	0	0	0	0	0	0	0	0	0	0	0	0	0	0	0	0	0	0	0	0	0	0	0	0	0	0	0	0	0	0	0	0	0	0
	unclassified Aminicenantes	1	1	1	1	0	0	0	1	0	0	0	0	0	0	0	0	0	0	0	0	0	0	0	0	0	0	0	0	0	0	0	0	0	0	0	0	0	0	0	0	0	0	0	0	0	0	0	0
	unclassified Candidatus Desantisbacteria	0.5	0.5	0.5	0.5	0	0.5	0.5	0.5	0	0	0	0	0	0.5	0	0	0	0	0	0	0	0	0.5	0.5	0	0	0	0	0	0	0	0	0	0	0	0	0	0.5	0	0	0	0	0	0	0	0	0	0
	unclassified Candidatus Fraserbacteria	0	0	0	0	0	0	0	0	0	0	0	0	0	0	0	0	0	0	0	0	0	0	1	0	0	0	0	0	0	0	0	0	0	0	0	0	0	0	0	0	0	0	0	0	0	0	0	0
	unclassified Candidatus Kryptonia	1	0	0	0	0.666667	0	1	0	0	0	0	0	0	0	0	0	0	0	0	0	0	0	0	0	0	0	0.666667	0	0	0	0	0	0	0	0	0	0	0	0	0	0	0	0	0	0	0	0	0
	unclassified Candidatus Omnitrophica	0.642857	0.642857	0.214286	0.142857	0.857143	0.142857	0.5	0.142857	0.357143	0	0.785714	0.214286	0.5	0.785714	0.642857	0	0	0	0	0	0	0.0714286	0	0	0	0	0	0	0	0	0	0	0	0	0	0	0	0	0	0	0	0	0	0	0	0.0714286	0	0
	unclassified Candidatus Raymondbacteria	1	1	1	0	0	0	0	1	0	0	0	0	0	0	0	0	0	0	0	0	0	0	0	0	0	0	0	0	0	0	0	0	0	0	0	0	0	0	0	0	0	0	0	0	0	0	0	0
	Chlorobiaceae	1	0	0	0	0	0	0.333333	0	0	0	0	0	0	0	0	0	1	1	1	0	0	0	0	0	0	0	0	0	0	0	0	0	0	0	0	0	0	0	0	0	0	0	0	0	0	0	0	0
	unclassified Anaerolineae	0.111111	0.444444	0.333333	0.333333	0.111111	0.111111	0.111111	0.222222	0.111111	0	0.111111	0	0.111111	0.111111	0.111111	0	0	0	0	0	0	0	0	0	0	0	0	0	0	0	0	0	0	0	0	0	0	0	0	0	0	0	0	0	0	0	0	0
	unclassified Chloroflexi	0.366667	0.5	0.5	0.6	0.166667	0.333333	0.0666667	0.2	0.166667	0.0666667	0.2	0	0.1	0.0666667	0	0.0666667	0	0	0	0	0	0	0.166667	0.133333	0	0	0.1	0	0.1	0	0	0.1	0	0	0.0666667	0	0.0666667	0	0.0666667	0	0	0	0	0	0	0	0	0.0333333
	Anaerolineaceae	0	0	0	0	1	0	0	0	1	0	0	0	0	0	0	0	0	0	0	0	0	0	0	0	0	0	0	0	0	0	0	0	0	0	0	0	0	0	0	0	0	0	0	0	0	0	0	0
	Chrysiogenaceae	1	0	0	0	0	0	0	0	0	0	0	0	0	0	0	1	0	0	0	0	0	0	0	0	0	0	0	0	0	0	0	0	0	0	0	0	0	0	0	0	0	0	0	0	0	0	0	0
	Deferribacteraceae	1	0	0	0	1	0	1	0	0	0	0	0	0	0	0	0	0	0	0	0	0	0	0	0	0	0	0	0	0	0	0	0	0	0	0	0	0	0	0	0	0	0	0	0	0	0	0	0
	unclassified Elusimicrobia	0.5	0.333333	0.333333	0.333333	0.333333	0.166667	0	0.333333	0.333333	0	0	0	0.166667	0	0	0	0	0	0	0	0	0	0	0	0	0	0	0	0	0	0	0	0	0	0	0	0	0	0	0	0	0	0	0	0	0	0	0
	unclassified Lentisphaerae	0.833333	0.833333	0.833333	0.333333	0	0.333333	0.333333	0.5	0	0	0	0	0.333333	0.333333	0	0	0	0	0	0	0	0	0	0.333333	0	0	0	0	0	0	0	0	0	0	0	0	0	0.333333	0	0	0	0	0	0	0	0	0	0
	unclassified Nitrospinae	0.285714	0.142857	0.142857	0	0	0	0.142857	0	0	0.142857	0	0	0	0	0	0	0	0	0	0	0	0	0.142857	0.142857	0	0	0	0	0	0	0	0	0	0	0	0	0	0.142857	0	0	0	0	0	0	0	0	0	0
	Nitrospiraceae	0	0.6	0.6	0.8	0	0.8	0	0	0	0	0	0	0	0	0	0	0	0	0	0	0	0	0.6	0.4	0	0	0.2	0	0	0	0	0	0	0	0	0	0	0.4	0	0	0	0	0	0	0	0	0	0
	unclassified Nitrospira	0.0869565	0.391304	0.347826	0.347826	0.0434783	0.347826	0.0434783	0.0869565	0	0	0.0869565	0	0.173913	0.0869565	0	0.0869565	0	0	0	0	0	0	0.478261	0.434783	0	0	0.0434783	0	0	0	0	0.0869565	0	0.0869565	0.217391	0	0	0.26087	0	0	0	0	0	0	0	0.217391	0	0
	unclassified Nitrospirae	0.111111	0.444444	0.444444	0.444444	0.0555556	0.444444	0.0555556	0.111111	0	0	0	0	0.111111	0.111111	0	0.111111	0	0	0	0	0	0	0.555556	0.555556	0	0	0.0555556	0	0	0	0	0	0	0.111111	0.277778	0	0	0.277778	0	0	0	0	0	0	0	0.222222	0	0
	Candidatus Brocadiaceae	0.588235	0.588235	0.470588	0.411765	0	0.352941	0	0.470588	0	0	0	0	0	0	0	0	0	0	0	0	0	0	0.0588235	0.0588235	0	0	0	0	0	0	0	0	0	0	0.0588235	0	0	0	0	0	0	0	0	0	0	0	0	0
	unclassified Planctomycetes	0.571429	0.714286	0.428571	0.0714286	0	0.0714286	0.0714286	0.285714	0	0	0	0	0.0714286	0	0	0	0	0	0	0	0	0	0.0714286	0.0714286	0	0	0	0	0	0	0	0	0	0	0	0	0	0.214286	0	0	0	0	0	0	0	0	0	0
	unclassified Phycisphaerae	0.666667	1	0.666667	0.333333	0	0.333333	0.666667	0.333333	0	0	0	0	0.333333	0	0	0	0	0	0	0	0	0	0.666667	0.666667	0	0	0	0	0	0	0	0	0	0	0	0	0	0.666667	0	0	0	0	0	0	0	0	0	0
	unclassified Spirochaetes	0.6	0.6	0.4	0.4	0	0.4	0.8	0.2	0	0	0.2	0	0.2	0.2	0	0	0	0	0	0	0	0	0.8	0.6	0	0	0.2	0	0.2	0	0	0	0	0.2	0	0	0.2	0.6	0.2	0	0	0	0	0	0	0	0	0.2
	Spirochaetaceae	0.428571	0.571429	0.571429	0.571429	0.285714	0.571429	0	0.142857	0.285714	0	0	0.142857	0	0	0	0	0	0	0	0	0	0	0	0	0	0	0	0	0	0.142857	0	0	0	0	0.142857	0	0	0	0	0	0	0	0	0	0	0	0	0
	Synergistaceae	0	0	0	0	1	0	1	0	0	0	0	1	0	0	0	0	0	0	0	0	0	0	0	0	0	0	0	0	0	0	0	0	0	0	0	0	0	0	0	0	0	0	0	0	0	0	0	0
	Thermodesulfobacteriaceae	0.153846	0.538462	0.461538	0.538462	0	0.384615	0	0	0.0769231	0	0.538462	0	0.538462	0.0769231	0	0	0	0	0	0	0	0	0	0	0	0	0.0769231	0	0.461538	0	0	0.461538	0	0.384615	0.384615	0	0.0769231	0	0.461538	0	0	0	0	0	0	0	0	0
	unclassified Bacteria	0.666667	0.666667	0.666667	0.333333	0.666667	0	0.333333	0.666667	0	0	0	0	0	0	0	0	0	0	0	0	0	0	0	0	0	0	0	0	0	0	0	0	0	0	0	0	0	0	0	0	0	0	0	0	0	0	0	0
Other archaea	unclassified Candidatus Bathyarchaeota	0.285714	0.714286	0.571429	0.642857	0	0	0	0.142857	0	0.785714	0	0	0	0.142857	0	0	0	0	0	0	0	0	0	0	0	0	0	0	0.0714286	0	0	0.0714286	0	0.0714286	0	0	0	0	0	0	0	0	0	0	0	0	0	0
	unclassified Candidatus Geothermarchaeota	1	1	1	1	0	0	0	1	0	1	0	0	0	0	0	0	0	0	0	0	0	0	0	0	0	0	0	0	0	0	0	0	0	0	0	0	0	0	0	0	0	0	0	0	0	0	0	0
	unclassified Candidatus Korarchaeota	1	0	0	0	0	0	1	0	0	0	0	0	0	0	0	0	0	0	0	0	0	0	0	0	0	0	0	0	0	0	0	1	0	0	0	0	0	0	1	0	0	0	0	0	0	0	0	1
	unclassified Lokiarchaeota	0	0	0	0	0	0	0	0	0	0	0	0	0	0	0	0	0	0	0	0	0	0	0	0	0	0	0	0	0	0	0	0	0	0	0	0	0	0	0	0	0	0	0	0	0	0	0	0
	unclassified Candidatus Pacearchaeota	0	0	0	0	0	0	0	0	0	0	0	0	0	0	0	0	0	0	0	0	0	0	0	0	0	0	0	0	0	0	0	0	0	0	0	0	0	0	0	0	0	0	0	0	0	0	0	0
	unclassified Candidatus Thorarchaeota	1	1	1	1	0	0	0	0	0	1	0	0	0	0	0	0	0	0	0	0.5	0	0	0	0	0	0	0	0	0	0	0	0.5	0	0	0	0	0	0	0	0	0	0	0	0	0	0	0	0
	Thermofilaceae	0.5	0.5	0.5	0.5	0	0	0.5	0	0	0.5	0	0	0	0	0	0	0	0	0	0	0	0	0	0	0	0	0	0	0	0	0	0	0	0	0	0	0	0	0	0	0	0	0	0	0	0	0	0
	unclassified Thaumarchaeota	0	1	1	1	0	0	1	0	0	1	0	0	0	0	0	0	0	0	0	0	0	0	0	0	0	0	0	0	0	0	0	0	0	0	0	0	0	0	0	0	0	0	0	0	0	0	0	0
[truncated: 170 more columns]
